# Supplementary material for: Software-aided workflow for predicting protease-specific cleavage sites using physicochemical properties of the natural and unnatural amino acids in peptide-based drug discovery
Source: PLoS One. 2019 Jan 8;14(1):e0199270. doi: 10.1371/journal.pone.0199270 (PMC6324806; doi:10.1371/journal.pone.0199270)
Supplement: S1 File — (ZIP) [file pone.0199270.s014.zip]

Archive with 982 entries (927 files):
- Initial_Directory/
- Initial_Directory/caspase1/
- Initial_Directory/caspase1/2/
- Initial_Directory/caspase1/2/caspase1_VSDesc_dataset.csv
- Initial_Directory/caspase1/2/dataset.csv
- Initial_Directory/caspase1/2/dataset_1345_ext.csv
- Initial_Directory/caspase1/2/dataset_3285_ext.csv
- Initial_Directory/caspase1/8/
- Initial_Directory/caspase1/8/caspase1_VSDesc_dataset.csv
- Initial_Directory/caspase1/8/dataset.csv
- Initial_Directory/caspase1/8/dataset_1345_ext.csv
- Initial_Directory/caspase1/8/dataset_3285_ext.csv
- Initial_Directory/caspase1/peptides_external.csv
- Initial_Directory/caspase2/
- Initial_Directory/caspase2/2/
- Initial_Directory/caspase2/2/caspase2_VSDesc_dataset.csv
- Initial_Directory/caspase2/2/dataset.csv
- Initial_Directory/caspase2/2/dataset_1776_ext.csv
- Initial_Directory/caspase2/2/dataset_6208_ext.csv
- Initial_Directory/caspase2/2/dataset_6254_ext.csv
- Initial_Directory/caspase2/2/dataset_6281_ext.csv
- Initial_Directory/caspase2/2/dataset_6305_ext.csv
- Initial_Directory/caspase2/2/dataset_6340_ext.csv
- Initial_Directory/caspase2/2/dataset_6342_ext.csv
- Initial_Directory/caspase2/2/dataset_6365_ext.csv
- Initial_Directory/caspase2/2/dataset_6375_ext.csv
- Initial_Directory/caspase2/2/dataset_6377_ext.csv
- Initial_Directory/caspase2/2/dataset_6406_ext.csv
- Initial_Directory/caspase2/2/dataset_6458_ext.csv
- Initial_Directory/caspase2/2/dataset_6497_ext.csv
- Initial_Directory/caspase2/2/dataset_6520_ext.csv
- Initial_Directory/caspase2/2/dataset_6572_ext.csv
- Initial_Directory/caspase2/2/dataset_6609_ext.csv
- Initial_Directory/caspase2/2/dataset_6677_ext.csv
- Initial_Directory/caspase2/2/dataset_6695_ext.csv
- Initial_Directory/caspase2/2/dataset_6703_ext.csv
- Initial_Directory/caspase2/2/dataset_6734_ext.csv
- Initial_Directory/caspase2/2/dataset_6823_ext.csv
- Initial_Directory/caspase2/2/dataset_6858_ext.csv
- Initial_Directory/caspase2/2/dataset_6905_ext.csv
- Initial_Directory/caspase2/2/dataset_6906_ext.csv
- Initial_Directory/caspase2/2/dataset_6940_ext.csv
- Initial_Directory/caspase2/2/dataset_6946_ext.csv
- Initial_Directory/caspase2/2/dataset_6969_ext.csv
- Initial_Directory/caspase2/2/dataset_7023_ext.csv
- Initial_Directory/caspase2/2/dataset_7034_ext.csv
- Initial_Directory/caspase2/2/dataset_7126_ext.csv
- Initial_Directory/caspase2/2/dataset_7131_ext.csv
- Initial_Directory/caspase2/2/dataset_7137_ext.csv
- Initial_Directory/caspase2/2/dataset_7140_ext.csv
- Initial_Directory/caspase2/2/dataset_7144_ext.csv
- Initial_Directory/caspase2/2/dataset_7148_ext.csv
- Initial_Directory/caspase2/2/dataset_7151_ext.csv
- Initial_Directory/caspase2/2/dataset_7154_ext.csv
- Initial_Directory/caspase2/2/dataset_7155_ext.csv
- Initial_Directory/caspase2/2/dataset_7159_ext.csv
- Initial_Directory/caspase2/2/dataset_7176_ext.csv
- Initial_Directory/caspase2/2/dataset_7177_ext.csv
- Initial_Directory/caspase2/2/dataset_7182_ext.csv
- Initial_Directory/caspase2/2/dataset_7191_ext.csv
- Initial_Directory/caspase2/2/dataset_7192_ext.csv
- Initial_Directory/caspase2/8/
- Initial_Directory/caspase2/8/caspase2_VSDesc_dataset.csv
- Initial_Directory/caspase2/8/dataset.csv
- Initial_Directory/caspase2/8/dataset_1776_ext.csv
- Initial_Directory/caspase2/8/dataset_6208_ext.csv
- Initial_Directory/caspase2/8/dataset_6254_ext.csv
- Initial_Directory/caspase2/8/dataset_6281_ext.csv
- Initial_Directory/caspase2/8/dataset_6305_ext.csv
- Initial_Directory/caspase2/8/dataset_6340_ext.csv
- Initial_Directory/caspase2/8/dataset_6342_ext.csv
- Initial_Directory/caspase2/8/dataset_6365_ext.csv
- Initial_Directory/caspase2/8/dataset_6375_ext.csv
- Initial_Directory/caspase2/8/dataset_6377_ext.csv
- Initial_Directory/caspase2/8/dataset_6406_ext.csv
- Initial_Directory/caspase2/8/dataset_6458_ext.csv
- Initial_Directory/caspase2/8/dataset_6497_ext.csv
- Initial_Directory/caspase2/8/dataset_6520_ext.csv
- Initial_Directory/caspase2/8/dataset_6572_ext.csv
- Initial_Directory/caspase2/8/dataset_6609_ext.csv
- Initial_Directory/caspase2/8/dataset_6677_ext.csv
- Initial_Directory/caspase2/8/dataset_6695_ext.csv
- Initial_Directory/caspase2/8/dataset_6703_ext.csv
- Initial_Directory/caspase2/8/dataset_6734_ext.csv
- Initial_Directory/caspase2/8/dataset_6823_ext.csv
- Initial_Directory/caspase2/8/dataset_6858_ext.csv
- Initial_Directory/caspase2/8/dataset_6905_ext.csv
- Initial_Directory/caspase2/8/dataset_6906_ext.csv
- Initial_Directory/caspase2/8/dataset_6940_ext.csv
- Initial_Directory/caspase2/8/dataset_6946_ext.csv
- Initial_Directory/caspase2/8/dataset_6969_ext.csv
- Initial_Directory/caspase2/8/dataset_7023_ext.csv
- Initial_Directory/caspase2/8/dataset_7034_ext.csv
- Initial_Directory/caspase2/8/dataset_7126_ext.csv
- Initial_Directory/caspase2/8/dataset_7131_ext.csv
- Initial_Directory/caspase2/8/dataset_7137_ext.csv
- Initial_Directory/caspase2/8/dataset_7140_ext.csv
- Initial_Directory/caspase2/8/dataset_7144_ext.csv
- Initial_Directory/caspase2/8/dataset_7148_ext.csv
- Initial_Directory/caspase2/8/dataset_7151_ext.csv
- Initial_Directory/caspase2/8/dataset_7154_ext.csv
- Initial_Directory/caspase2/8/dataset_7155_ext.csv
- Initial_Directory/caspase2/8/dataset_7159_ext.csv
- Initial_Directory/caspase2/8/dataset_7176_ext.csv
- Initial_Directory/caspase2/8/dataset_7177_ext.csv
- Initial_Directory/caspase2/8/dataset_7182_ext.csv
- Initial_Directory/caspase2/8/dataset_7191_ext.csv
- Initial_Directory/caspase2/8/dataset_7192_ext.csv
- Initial_Directory/caspase2/peptides_external.csv
- Initial_Directory/caspase3/
- Initial_Directory/caspase3/2/
- Initial_Directory/caspase3/2/caspase3_VSDesc_dataset.csv
- Initial_Directory/caspase3/2/dataset.csv
- Initial_Directory/caspase3/2/dataset_2560_ext.csv
- Initial_Directory/caspase3/2/dataset_2794_ext.csv
- Initial_Directory/caspase3/2/dataset_2951_ext.csv
- Initial_Directory/caspase3/2/dataset_3128_ext.csv
- Initial_Directory/caspase3/2/dataset_3138_ext.csv
- Initial_Directory/caspase3/2/dataset_4182_ext.csv
- Initial_Directory/caspase3/2/dataset_4184_ext.csv
- Initial_Directory/caspase3/2/dataset_4186_ext.csv
- Initial_Directory/caspase3/2/dataset_4196_ext.csv
- Initial_Directory/caspase3/2/dataset_580_ext.csv
- Initial_Directory/caspase3/8/
- Initial_Directory/caspase3/8/caspase3_VSDesc_dataset.csv
- Initial_Directory/caspase3/8/dataset.csv
- Initial_Directory/caspase3/8/dataset_2560_ext.csv
- Initial_Directory/caspase3/8/dataset_2794_ext.csv
- Initial_Directory/caspase3/8/dataset_2951_ext.csv
- Initial_Directory/caspase3/8/dataset_3128_ext.csv
- Initial_Directory/caspase3/8/dataset_3138_ext.csv
- Initial_Directory/caspase3/8/dataset_4182_ext.csv
- Initial_Directory/caspase3/8/dataset_4184_ext.csv
- Initial_Directory/caspase3/8/dataset_4186_ext.csv
- Initial_Directory/caspase3/8/dataset_4196_ext.csv
- Initial_Directory/caspase3/8/dataset_580_ext.csv
- Initial_Directory/caspase3/peptides_external.csv
- Initial_Directory/caspase6/
- Initial_Directory/caspase6/2/
- Initial_Directory/caspase6/2/caspase6_VSDesc_dataset.csv
- Initial_Directory/caspase6/2/dataset.csv
- Initial_Directory/caspase6/2/dataset_2725_ext.csv
- Initial_Directory/caspase6/2/dataset_3459_ext.csv
- Initial_Directory/caspase6/2/dataset_478_ext.csv
- Initial_Directory/caspase6/2/dataset_6198_ext.csv
- Initial_Directory/caspase6/2/dataset_6199_ext.csv
- Initial_Directory/caspase6/2/dataset_6200_ext.csv
- Initial_Directory/caspase6/2/dataset_6201_ext.csv
- Initial_Directory/caspase6/2/dataset_6202_ext.csv
- Initial_Directory/caspase6/2/dataset_6211_ext.csv
- Initial_Directory/caspase6/2/dataset_6214_ext.csv
- Initial_Directory/caspase6/8/
- Initial_Directory/caspase6/8/caspase6_VSDesc_dataset.csv
- Initial_Directory/caspase6/8/dataset.csv
- Initial_Directory/caspase6/8/dataset_2725_ext.csv
- Initial_Directory/caspase6/8/dataset_3459_ext.csv
- Initial_Directory/caspase6/8/dataset_478_ext.csv
- Initial_Directory/caspase6/8/dataset_6198_ext.csv
- Initial_Directory/caspase6/8/dataset_6199_ext.csv
- Initial_Directory/caspase6/8/dataset_6200_ext.csv
- Initial_Directory/caspase6/8/dataset_6201_ext.csv
- Initial_Directory/caspase6/8/dataset_6202_ext.csv
- Initial_Directory/caspase6/8/dataset_6211_ext.csv
- Initial_Directory/caspase6/8/dataset_6214_ext.csv
- Initial_Directory/caspase6/peptides_external.csv
- Initial_Directory/caspase7/
- Initial_Directory/caspase7/2/
- Initial_Directory/caspase7/2/caspase7_VSDesc_dataset.csv
- Initial_Directory/caspase7/2/dataset.csv
- Initial_Directory/caspase7/2/dataset_1212_ext.csv
- Initial_Directory/caspase7/2/dataset_1282_ext.csv
- Initial_Directory/caspase7/2/dataset_3128_ext.csv
- Initial_Directory/caspase7/2/dataset_3131_ext.csv
- Initial_Directory/caspase7/2/dataset_3138_ext.csv
- Initial_Directory/caspase7/2/dataset_3148_ext.csv
- Initial_Directory/caspase7/8/
- Initial_Directory/caspase7/8/caspase7_VSDesc_dataset.csv
- Initial_Directory/caspase7/8/dataset.csv
- Initial_Directory/caspase7/8/dataset_1212_ext.csv
- Initial_Directory/caspase7/8/dataset_1282_ext.csv
- Initial_Directory/caspase7/8/dataset_3128_ext.csv
- Initial_Directory/caspase7/8/dataset_3131_ext.csv
- Initial_Directory/caspase7/8/dataset_3138_ext.csv
- Initial_Directory/caspase7/8/dataset_3148_ext.csv
- Initial_Directory/caspase7/peptides_external.csv
- Initial_Directory/cathepsinD/
- Initial_Directory/cathepsinD/2/
- Initial_Directory/cathepsinD/2/cathepsinD_VSDesc_dataset.csv
- Initial_Directory/cathepsinD/2/dataset.csv
- Initial_Directory/cathepsinD/2/dataset_1092_ext.csv
- Initial_Directory/cathepsinD/2/dataset_1195_ext.csv
- Initial_Directory/cathepsinD/2/dataset_2152_ext.csv
- Initial_Directory/cathepsinD/2/dataset_3921_ext.csv
- Initial_Directory/cathepsinD/2/dataset_3923_ext.csv
- Initial_Directory/cathepsinD/8/
- Initial_Directory/cathepsinD/8/cathepsinD_VSDesc_dataset.csv
- Initial_Directory/cathepsinD/8/dataset.csv
- Initial_Directory/cathepsinD/8/dataset_1092_ext.csv
- Initial_Directory/cathepsinD/8/dataset_1195_ext.csv
- Initial_Directory/cathepsinD/8/dataset_2152_ext.csv
- Initial_Directory/cathepsinD/8/dataset_3921_ext.csv
- Initial_Directory/cathepsinD/8/dataset_3923_ext.csv
- Initial_Directory/cathepsinD/peptides_external.csv
- Initial_Directory/cathepsinE/
- Initial_Directory/cathepsinE/2/
- Initial_Directory/cathepsinE/2/cathepsinE_VSDesc_dataset.csv
- Initial_Directory/cathepsinE/2/dataset.csv
- Initial_Directory/cathepsinE/2/dataset_1092_ext.csv
- Initial_Directory/cathepsinE/2/dataset_3005_ext.csv
- Initial_Directory/cathepsinE/2/dataset_3769_ext.csv
- Initial_Directory/cathepsinE/8/
- Initial_Directory/cathepsinE/8/cathepsinE_VSDesc_dataset.csv
- Initial_Directory/cathepsinE/8/dataset.csv
- Initial_Directory/cathepsinE/8/dataset_1092_ext.csv
- Initial_Directory/cathepsinE/8/dataset_3005_ext.csv
- Initial_Directory/cathepsinE/8/dataset_3769_ext.csv
- Initial_Directory/cathepsinE/peptides_external.csv
- Initial_Directory/cathepsinL/
- Initial_Directory/cathepsinL/2/
- Initial_Directory/cathepsinL/2/cathepsinL_VSDesc_dataset.csv
- Initial_Directory/cathepsinL/2/dataset.csv
- Initial_Directory/cathepsinL/2/dataset_1138_ext.csv
- Initial_Directory/cathepsinL/2/dataset_1261_ext.csv
- Initial_Directory/cathepsinL/2/dataset_1676_ext.csv
- Initial_Directory/cathepsinL/2/dataset_1677_ext.csv
- Initial_Directory/cathepsinL/2/dataset_1678_ext.csv
- Initial_Directory/cathepsinL/2/dataset_1679_ext.csv
- Initial_Directory/cathepsinL/2/dataset_1680_ext.csv
- Initial_Directory/cathepsinL/2/dataset_1681_ext.csv
- Initial_Directory/cathepsinL/2/dataset_1682_ext.csv
- Initial_Directory/cathepsinL/2/dataset_1683_ext.csv
- Initial_Directory/cathepsinL/2/dataset_1684_ext.csv
- Initial_Directory/cathepsinL/2/dataset_1685_ext.csv
- Initial_Directory/cathepsinL/2/dataset_1686_ext.csv
- Initial_Directory/cathepsinL/2/dataset_1688_ext.csv
- Initial_Directory/cathepsinL/2/dataset_1689_ext.csv
- Initial_Directory/cathepsinL/2/dataset_1690_ext.csv
- Initial_Directory/cathepsinL/2/dataset_1691_ext.csv
- Initial_Directory/cathepsinL/2/dataset_1692_ext.csv
- Initial_Directory/cathepsinL/2/dataset_1693_ext.csv
- Initial_Directory/cathepsinL/2/dataset_1694_ext.csv
- Initial_Directory/cathepsinL/2/dataset_1695_ext.csv
- Initial_Directory/cathepsinL/2/dataset_1696_ext.csv
- Initial_Directory/cathepsinL/2/dataset_1697_ext.csv
- Initial_Directory/cathepsinL/2/dataset_1698_ext.csv
- Initial_Directory/cathepsinL/2/dataset_1699_ext.csv
- Initial_Directory/cathepsinL/2/dataset_1700_ext.csv
- Initial_Directory/cathepsinL/2/dataset_1701_ext.csv
- Initial_Directory/cathepsinL/2/dataset_1702_ext.csv
- Initial_Directory/cathepsinL/2/dataset_1703_ext.csv
- Initial_Directory/cathepsinL/2/dataset_1704_ext.csv
- Initial_Directory/cathepsinL/2/dataset_1705_ext.csv
- Initial_Directory/cathepsinL/2/dataset_1706_ext.csv
- Initial_Directory/cathepsinL/2/dataset_1707_ext.csv
- Initial_Directory/cathepsinL/2/dataset_1708_ext.csv
- Initial_Directory/cathepsinL/2/dataset_1709_ext.csv
- Initial_Directory/cathepsinL/2/dataset_1710_ext.csv
- Initial_Directory/cathepsinL/2/dataset_1711_ext.csv
- Initial_Directory/cathepsinL/2/dataset_1712_ext.csv
- Initial_Directory/cathepsinL/2/dataset_1713_ext.csv
- Initial_Directory/cathepsinL/2/dataset_1714_ext.csv
- Initial_Directory/cathepsinL/2/dataset_1715_ext.csv
- Initial_Directory/cathepsinL/2/dataset_1716_ext.csv
- Initial_Directory/cathepsinL/2/dataset_1717_ext.csv
- Initial_Directory/cathepsinL/2/dataset_1718_ext.csv
- Initial_Directory/cathepsinL/2/dataset_1719_ext.csv
- Initial_Directory/cathepsinL/2/dataset_1720_ext.csv
- Initial_Directory/cathepsinL/2/dataset_1722_ext.csv
- Initial_Directory/cathepsinL/2/dataset_1723_ext.csv
- Initial_Directory/cathepsinL/2/dataset_1724_ext.csv
- Initial_Directory/cathepsinL/2/dataset_1725_ext.csv
- Initial_Directory/cathepsinL/2/dataset_1726_ext.csv
- Initial_Directory/cathepsinL/2/dataset_1727_ext.csv
- Initial_Directory/cathepsinL/2/dataset_1728_ext.csv
- Initial_Directory/cathepsinL/2/dataset_1729_ext.csv
- Initial_Directory/cathepsinL/2/dataset_1730_ext.csv
- Initial_Directory/cathepsinL/2/dataset_1731_ext.csv
- Initial_Directory/cathepsinL/2/dataset_1732_ext.csv
- Initial_Directory/cathepsinL/2/dataset_1733_ext.csv
- Initial_Directory/cathepsinL/2/dataset_1734_ext.csv
- Initial_Directory/cathepsinL/2/dataset_1735_ext.csv
- Initial_Directory/cathepsinL/2/dataset_1736_ext.csv
- Initial_Directory/cathepsinL/2/dataset_1737_ext.csv
- Initial_Directory/cathepsinL/2/dataset_1738_ext.csv
- Initial_Directory/cathepsinL/2/dataset_1739_ext.csv
- Initial_Directory/cathepsinL/2/dataset_1740_ext.csv
- Initial_Directory/cathepsinL/2/dataset_1741_ext.csv
- Initial_Directory/cathepsinL/2/dataset_1742_ext.csv
- Initial_Directory/cathepsinL/2/dataset_1743_ext.csv
- Initial_Directory/cathepsinL/2/dataset_1744_ext.csv
- Initial_Directory/cathepsinL/2/dataset_1745_ext.csv
- Initial_Directory/cathepsinL/2/dataset_1746_ext.csv
- Initial_Directory/cathepsinL/2/dataset_1747_ext.csv
- Initial_Directory/cathepsinL/2/dataset_1748_ext.csv
- Initial_Directory/cathepsinL/2/dataset_1749_ext.csv
- Initial_Directory/cathepsinL/2/dataset_1750_ext.csv
- Initial_Directory/cathepsinL/2/dataset_1751_ext.csv
- Initial_Directory/cathepsinL/2/dataset_1752_ext.csv
- Initial_Directory/cathepsinL/2/dataset_1753_ext.csv
- Initial_Directory/cathepsinL/2/dataset_1754_ext.csv
[truncated: 682 more entries]
