# Supplementary material for: Software-aided workflow for predicting protease-specific cleavage sites using physicochemical properties of the natural and unnatural amino acids in peptide-based drug discovery
Source: PLoS One. 2019 Jan 8;14(1):e0199270. doi: 10.1371/journal.pone.0199270 (PMC6324806; doi:10.1371/journal.pone.0199270)
Supplement: S1 File — (ZIP) [file pone.0199270.s014.zip › Initial_Directory/caspase1/8/dataset.csv]

	amount	class	frequency	p1	p2	p3	p4	p4_term	pr1	pr2	pr3	pr4	pr4_term
0	1	0	0	VHTIJGPHKRJQGO-REOHCLBHNA-N	VHTIJGPHKRJQGO-REOHCLBHNA-N	WCALZOILQXUVFC-YFKPBYRVNA-N	QFEPZWWUKVQJJU-REOHCLBHNA-N	N	KJDGPBZOKRQRED-YKAAPSRENA-N	UXRJSECEEUTNNE-GBXIJSLDNA-N	ZFRRBGVVWUSIQU-BYPYZUCNNA-N	UXRJSECEEUTNNE-GBXIJSLDNA-N	I
1	1	0	0	KJDGPBZOKRQRED-YKAAPSRENA-N	VHTIJGPHKRJQGO-REOHCLBHNA-N	VHTIJGPHKRJQGO-REOHCLBHNA-N	WCALZOILQXUVFC-YFKPBYRVNA-N	I	UXRJSECEEUTNNE-GBXIJSLDNA-N	ZFRRBGVVWUSIQU-BYPYZUCNNA-N	UXRJSECEEUTNNE-GBXIJSLDNA-N	VHTIJGPHKRJQGO-REOHCLBHNA-N	I
2	1	0	0	UXRJSECEEUTNNE-GBXIJSLDNA-N	KJDGPBZOKRQRED-YKAAPSRENA-N	VHTIJGPHKRJQGO-REOHCLBHNA-N	VHTIJGPHKRJQGO-REOHCLBHNA-N	I	ZFRRBGVVWUSIQU-BYPYZUCNNA-N	UXRJSECEEUTNNE-GBXIJSLDNA-N	VHTIJGPHKRJQGO-REOHCLBHNA-N	QRAMHJBBMFNBFF-REOHCLBHNA-N	I
3	1	0	0	ZFRRBGVVWUSIQU-BYPYZUCNNA-N	UXRJSECEEUTNNE-GBXIJSLDNA-N	KJDGPBZOKRQRED-YKAAPSRENA-N	VHTIJGPHKRJQGO-REOHCLBHNA-N	I	UXRJSECEEUTNNE-GBXIJSLDNA-N	VHTIJGPHKRJQGO-REOHCLBHNA-N	QRAMHJBBMFNBFF-REOHCLBHNA-N	QRAMHJBBMFNBFF-REOHCLBHNA-N	I
4	1	0	0	UXRJSECEEUTNNE-GBXIJSLDNA-N	ZFRRBGVVWUSIQU-BYPYZUCNNA-N	UXRJSECEEUTNNE-GBXIJSLDNA-N	KJDGPBZOKRQRED-YKAAPSRENA-N	I	VHTIJGPHKRJQGO-REOHCLBHNA-N	QRAMHJBBMFNBFF-REOHCLBHNA-N	QRAMHJBBMFNBFF-REOHCLBHNA-N	LOGFATHAEPEIRL-QMMMGPOBNA-N	I
5	1	0	0	VHTIJGPHKRJQGO-REOHCLBHNA-N	UXRJSECEEUTNNE-GBXIJSLDNA-N	ZFRRBGVVWUSIQU-BYPYZUCNNA-N	UXRJSECEEUTNNE-GBXIJSLDNA-N	I	QRAMHJBBMFNBFF-REOHCLBHNA-N	QRAMHJBBMFNBFF-REOHCLBHNA-N	LOGFATHAEPEIRL-QMMMGPOBNA-N	PHWPOFWROLBJDE-REOHCLBHNA-N	I
6	1	0	0	QRAMHJBBMFNBFF-REOHCLBHNA-N	VHTIJGPHKRJQGO-REOHCLBHNA-N	UXRJSECEEUTNNE-GBXIJSLDNA-N	ZFRRBGVVWUSIQU-BYPYZUCNNA-N	I	QRAMHJBBMFNBFF-REOHCLBHNA-N	LOGFATHAEPEIRL-QMMMGPOBNA-N	PHWPOFWROLBJDE-REOHCLBHNA-N	CQRHONUIJHWWQQ-QMMMGPOBNA-N	I
7	1	0	0	QRAMHJBBMFNBFF-REOHCLBHNA-N	QRAMHJBBMFNBFF-REOHCLBHNA-N	VHTIJGPHKRJQGO-REOHCLBHNA-N	UXRJSECEEUTNNE-GBXIJSLDNA-N	I	LOGFATHAEPEIRL-QMMMGPOBNA-N	PHWPOFWROLBJDE-REOHCLBHNA-N	CQRHONUIJHWWQQ-QMMMGPOBNA-N	UXRJSECEEUTNNE-GBXIJSLDNA-N	I
8	1	0	0	LOGFATHAEPEIRL-QMMMGPOBNA-N	QRAMHJBBMFNBFF-REOHCLBHNA-N	QRAMHJBBMFNBFF-REOHCLBHNA-N	VHTIJGPHKRJQGO-REOHCLBHNA-N	I	PHWPOFWROLBJDE-REOHCLBHNA-N	CQRHONUIJHWWQQ-QMMMGPOBNA-N	UXRJSECEEUTNNE-GBXIJSLDNA-N	PHWPOFWROLBJDE-REOHCLBHNA-N	I
9	1	0	0	PHWPOFWROLBJDE-REOHCLBHNA-N	LOGFATHAEPEIRL-QMMMGPOBNA-N	QRAMHJBBMFNBFF-REOHCLBHNA-N	QRAMHJBBMFNBFF-REOHCLBHNA-N	I	CQRHONUIJHWWQQ-QMMMGPOBNA-N	UXRJSECEEUTNNE-GBXIJSLDNA-N	PHWPOFWROLBJDE-REOHCLBHNA-N	IDOSDTAHFWGHKV-AIINLQACNA-N	I
10	1	0	0	CQRHONUIJHWWQQ-QMMMGPOBNA-N	PHWPOFWROLBJDE-REOHCLBHNA-N	LOGFATHAEPEIRL-QMMMGPOBNA-N	QRAMHJBBMFNBFF-REOHCLBHNA-N	I	UXRJSECEEUTNNE-GBXIJSLDNA-N	PHWPOFWROLBJDE-REOHCLBHNA-N	IDOSDTAHFWGHKV-AIINLQACNA-N	RIOGVSQWSYFYQB-DBLDWONGNA-N	I
11	1	0	0	UXRJSECEEUTNNE-GBXIJSLDNA-N	CQRHONUIJHWWQQ-QMMMGPOBNA-N	PHWPOFWROLBJDE-REOHCLBHNA-N	LOGFATHAEPEIRL-QMMMGPOBNA-N	I	PHWPOFWROLBJDE-REOHCLBHNA-N	IDOSDTAHFWGHKV-AIINLQACNA-N	RIOGVSQWSYFYQB-DBLDWONGNA-N	KRPXSYLXONNDHS-WHFBIAKZNA-N	I
12	1	0	0	PHWPOFWROLBJDE-REOHCLBHNA-N	UXRJSECEEUTNNE-GBXIJSLDNA-N	CQRHONUIJHWWQQ-QMMMGPOBNA-N	PHWPOFWROLBJDE-REOHCLBHNA-N	I	IDOSDTAHFWGHKV-AIINLQACNA-N	RIOGVSQWSYFYQB-DBLDWONGNA-N	KRPXSYLXONNDHS-WHFBIAKZNA-N	ZFRRBGVVWUSIQU-BYPYZUCNNA-N	I
13	1	0	0	IDOSDTAHFWGHKV-AIINLQACNA-N	PHWPOFWROLBJDE-REOHCLBHNA-N	UXRJSECEEUTNNE-GBXIJSLDNA-N	CQRHONUIJHWWQQ-QMMMGPOBNA-N	I	RIOGVSQWSYFYQB-DBLDWONGNA-N	KRPXSYLXONNDHS-WHFBIAKZNA-N	ZFRRBGVVWUSIQU-BYPYZUCNNA-N	RIOGVSQWSYFYQB-DBLDWONGNA-N	I
14	1	0	0	RIOGVSQWSYFYQB-DBLDWONGNA-N	IDOSDTAHFWGHKV-AIINLQACNA-N	PHWPOFWROLBJDE-REOHCLBHNA-N	UXRJSECEEUTNNE-GBXIJSLDNA-N	I	KRPXSYLXONNDHS-WHFBIAKZNA-N	ZFRRBGVVWUSIQU-BYPYZUCNNA-N	RIOGVSQWSYFYQB-DBLDWONGNA-N	TZOKHOHKIYBJGB-FGFFPOHCNA-N	I
15	1	0	0	KRPXSYLXONNDHS-WHFBIAKZNA-N	RIOGVSQWSYFYQB-DBLDWONGNA-N	IDOSDTAHFWGHKV-AIINLQACNA-N	PHWPOFWROLBJDE-REOHCLBHNA-N	I	ZFRRBGVVWUSIQU-BYPYZUCNNA-N	RIOGVSQWSYFYQB-DBLDWONGNA-N	TZOKHOHKIYBJGB-FGFFPOHCNA-N	LOGFATHAEPEIRL-QMMMGPOBNA-N	I
16	1	0	0	ZFRRBGVVWUSIQU-BYPYZUCNNA-N	KRPXSYLXONNDHS-WHFBIAKZNA-N	RIOGVSQWSYFYQB-DBLDWONGNA-N	IDOSDTAHFWGHKV-AIINLQACNA-N	I	RIOGVSQWSYFYQB-DBLDWONGNA-N	TZOKHOHKIYBJGB-FGFFPOHCNA-N	LOGFATHAEPEIRL-QMMMGPOBNA-N	KRPXSYLXONNDHS-WHFBIAKZNA-N	I
17	1	0	0	RIOGVSQWSYFYQB-DBLDWONGNA-N	ZFRRBGVVWUSIQU-BYPYZUCNNA-N	KRPXSYLXONNDHS-WHFBIAKZNA-N	RIOGVSQWSYFYQB-DBLDWONGNA-N	I	TZOKHOHKIYBJGB-FGFFPOHCNA-N	LOGFATHAEPEIRL-QMMMGPOBNA-N	KRPXSYLXONNDHS-WHFBIAKZNA-N	VHTIJGPHKRJQGO-REOHCLBHNA-N	I
18	1	0	0	TZOKHOHKIYBJGB-FGFFPOHCNA-N	RIOGVSQWSYFYQB-DBLDWONGNA-N	ZFRRBGVVWUSIQU-BYPYZUCNNA-N	KRPXSYLXONNDHS-WHFBIAKZNA-N	I	LOGFATHAEPEIRL-QMMMGPOBNA-N	KRPXSYLXONNDHS-WHFBIAKZNA-N	VHTIJGPHKRJQGO-REOHCLBHNA-N	KJDGPBZOKRQRED-YKAAPSRENA-N	I
19	1	0	0	LOGFATHAEPEIRL-QMMMGPOBNA-N	TZOKHOHKIYBJGB-FGFFPOHCNA-N	RIOGVSQWSYFYQB-DBLDWONGNA-N	ZFRRBGVVWUSIQU-BYPYZUCNNA-N	I	KRPXSYLXONNDHS-WHFBIAKZNA-N	VHTIJGPHKRJQGO-REOHCLBHNA-N	KJDGPBZOKRQRED-YKAAPSRENA-N	CQRHONUIJHWWQQ-QMMMGPOBNA-N	I
20	1	0	0	KRPXSYLXONNDHS-WHFBIAKZNA-N	LOGFATHAEPEIRL-QMMMGPOBNA-N	TZOKHOHKIYBJGB-FGFFPOHCNA-N	RIOGVSQWSYFYQB-DBLDWONGNA-N	I	VHTIJGPHKRJQGO-REOHCLBHNA-N	KJDGPBZOKRQRED-YKAAPSRENA-N	CQRHONUIJHWWQQ-QMMMGPOBNA-N	LOGFATHAEPEIRL-QMMMGPOBNA-N	I
21	1	0	0	VHTIJGPHKRJQGO-REOHCLBHNA-N	KRPXSYLXONNDHS-WHFBIAKZNA-N	LOGFATHAEPEIRL-QMMMGPOBNA-N	TZOKHOHKIYBJGB-FGFFPOHCNA-N	I	KJDGPBZOKRQRED-YKAAPSRENA-N	CQRHONUIJHWWQQ-QMMMGPOBNA-N	LOGFATHAEPEIRL-QMMMGPOBNA-N	PYLVBXRBUBBYCM-PJVXUWSXNA-N	I
22	1	1	1	KJDGPBZOKRQRED-YKAAPSRENA-N	VHTIJGPHKRJQGO-REOHCLBHNA-N	KRPXSYLXONNDHS-WHFBIAKZNA-N	LOGFATHAEPEIRL-QMMMGPOBNA-N	I	CQRHONUIJHWWQQ-QMMMGPOBNA-N	LOGFATHAEPEIRL-QMMMGPOBNA-N	PYLVBXRBUBBYCM-PJVXUWSXNA-N	UXRJSECEEUTNNE-GBXIJSLDNA-N	I
23	1	0	0	CQRHONUIJHWWQQ-QMMMGPOBNA-N	KJDGPBZOKRQRED-YKAAPSRENA-N	VHTIJGPHKRJQGO-REOHCLBHNA-N	KRPXSYLXONNDHS-WHFBIAKZNA-N	I	LOGFATHAEPEIRL-QMMMGPOBNA-N	PYLVBXRBUBBYCM-PJVXUWSXNA-N	UXRJSECEEUTNNE-GBXIJSLDNA-N	PHWPOFWROLBJDE-REOHCLBHNA-N	I
24	1	0	0	LOGFATHAEPEIRL-QMMMGPOBNA-N	CQRHONUIJHWWQQ-QMMMGPOBNA-N	KJDGPBZOKRQRED-YKAAPSRENA-N	VHTIJGPHKRJQGO-REOHCLBHNA-N	I	PYLVBXRBUBBYCM-PJVXUWSXNA-N	UXRJSECEEUTNNE-GBXIJSLDNA-N	PHWPOFWROLBJDE-REOHCLBHNA-N	PHWPOFWROLBJDE-REOHCLBHNA-N	I
25	1	0	0	PYLVBXRBUBBYCM-PJVXUWSXNA-N	LOGFATHAEPEIRL-QMMMGPOBNA-N	CQRHONUIJHWWQQ-QMMMGPOBNA-N	KJDGPBZOKRQRED-YKAAPSRENA-N	I	UXRJSECEEUTNNE-GBXIJSLDNA-N	PHWPOFWROLBJDE-REOHCLBHNA-N	PHWPOFWROLBJDE-REOHCLBHNA-N	RIOGVSQWSYFYQB-DBLDWONGNA-N	I
26	1	0	0	UXRJSECEEUTNNE-GBXIJSLDNA-N	PYLVBXRBUBBYCM-PJVXUWSXNA-N	LOGFATHAEPEIRL-QMMMGPOBNA-N	CQRHONUIJHWWQQ-QMMMGPOBNA-N	I	PHWPOFWROLBJDE-REOHCLBHNA-N	PHWPOFWROLBJDE-REOHCLBHNA-N	RIOGVSQWSYFYQB-DBLDWONGNA-N	QRAMHJBBMFNBFF-REOHCLBHNA-N	I
27	1	0	0	PHWPOFWROLBJDE-REOHCLBHNA-N	UXRJSECEEUTNNE-GBXIJSLDNA-N	PYLVBXRBUBBYCM-PJVXUWSXNA-N	LOGFATHAEPEIRL-QMMMGPOBNA-N	I	PHWPOFWROLBJDE-REOHCLBHNA-N	RIOGVSQWSYFYQB-DBLDWONGNA-N	QRAMHJBBMFNBFF-REOHCLBHNA-N	PHWPOFWROLBJDE-REOHCLBHNA-N	I
28	1	0	0	PHWPOFWROLBJDE-REOHCLBHNA-N	PHWPOFWROLBJDE-REOHCLBHNA-N	UXRJSECEEUTNNE-GBXIJSLDNA-N	PYLVBXRBUBBYCM-PJVXUWSXNA-N	I	RIOGVSQWSYFYQB-DBLDWONGNA-N	QRAMHJBBMFNBFF-REOHCLBHNA-N	PHWPOFWROLBJDE-REOHCLBHNA-N	SWQSFEOXHHXIBH-YFKPBYRVNA-N	I
29	1	0	0	RIOGVSQWSYFYQB-DBLDWONGNA-N	PHWPOFWROLBJDE-REOHCLBHNA-N	PHWPOFWROLBJDE-REOHCLBHNA-N	UXRJSECEEUTNNE-GBXIJSLDNA-N	I	QRAMHJBBMFNBFF-REOHCLBHNA-N	PHWPOFWROLBJDE-REOHCLBHNA-N	SWQSFEOXHHXIBH-YFKPBYRVNA-N	ZFRRBGVVWUSIQU-BYPYZUCNNA-N	I
30	1	0	0	QRAMHJBBMFNBFF-REOHCLBHNA-N	RIOGVSQWSYFYQB-DBLDWONGNA-N	PHWPOFWROLBJDE-REOHCLBHNA-N	PHWPOFWROLBJDE-REOHCLBHNA-N	I	PHWPOFWROLBJDE-REOHCLBHNA-N	SWQSFEOXHHXIBH-YFKPBYRVNA-N	ZFRRBGVVWUSIQU-BYPYZUCNNA-N	KIDRGHLQSOLYTF-UHFFFAOYNA-N	I
31	1	0	0	PHWPOFWROLBJDE-REOHCLBHNA-N	QRAMHJBBMFNBFF-REOHCLBHNA-N	RIOGVSQWSYFYQB-DBLDWONGNA-N	PHWPOFWROLBJDE-REOHCLBHNA-N	I	SWQSFEOXHHXIBH-YFKPBYRVNA-N	ZFRRBGVVWUSIQU-BYPYZUCNNA-N	KIDRGHLQSOLYTF-UHFFFAOYNA-N	OMFHFMZWHRYLHY-BYPYZUCNNA-N	I
32	1	0	0	SWQSFEOXHHXIBH-YFKPBYRVNA-N	PHWPOFWROLBJDE-REOHCLBHNA-N	QRAMHJBBMFNBFF-REOHCLBHNA-N	RIOGVSQWSYFYQB-DBLDWONGNA-N	I	ZFRRBGVVWUSIQU-BYPYZUCNNA-N	KIDRGHLQSOLYTF-UHFFFAOYNA-N	OMFHFMZWHRYLHY-BYPYZUCNNA-N	KRPXSYLXONNDHS-WHFBIAKZNA-N	I
33	1	0	0	ZFRRBGVVWUSIQU-BYPYZUCNNA-N	SWQSFEOXHHXIBH-YFKPBYRVNA-N	PHWPOFWROLBJDE-REOHCLBHNA-N	QRAMHJBBMFNBFF-REOHCLBHNA-N	I	KIDRGHLQSOLYTF-UHFFFAOYNA-N	OMFHFMZWHRYLHY-BYPYZUCNNA-N	KRPXSYLXONNDHS-WHFBIAKZNA-N	LOGFATHAEPEIRL-QMMMGPOBNA-N	I
34	1	0	0	KIDRGHLQSOLYTF-UHFFFAOYNA-N	ZFRRBGVVWUSIQU-BYPYZUCNNA-N	SWQSFEOXHHXIBH-YFKPBYRVNA-N	PHWPOFWROLBJDE-REOHCLBHNA-N	I	OMFHFMZWHRYLHY-BYPYZUCNNA-N	KRPXSYLXONNDHS-WHFBIAKZNA-N	LOGFATHAEPEIRL-QMMMGPOBNA-N	WCALZOILQXUVFC-YFKPBYRVNA-N	I
35	1	0	0	OMFHFMZWHRYLHY-BYPYZUCNNA-N	KIDRGHLQSOLYTF-UHFFFAOYNA-N	ZFRRBGVVWUSIQU-BYPYZUCNNA-N	SWQSFEOXHHXIBH-YFKPBYRVNA-N	I	KRPXSYLXONNDHS-WHFBIAKZNA-N	LOGFATHAEPEIRL-QMMMGPOBNA-N	WCALZOILQXUVFC-YFKPBYRVNA-N	UXRJSECEEUTNNE-GBXIJSLDNA-N	I
36	1	0	0	KRPXSYLXONNDHS-WHFBIAKZNA-N	OMFHFMZWHRYLHY-BYPYZUCNNA-N	KIDRGHLQSOLYTF-UHFFFAOYNA-N	ZFRRBGVVWUSIQU-BYPYZUCNNA-N	I	LOGFATHAEPEIRL-QMMMGPOBNA-N	WCALZOILQXUVFC-YFKPBYRVNA-N	UXRJSECEEUTNNE-GBXIJSLDNA-N	SWQSFEOXHHXIBH-YFKPBYRVNA-N	I
37	1	0	0	LOGFATHAEPEIRL-QMMMGPOBNA-N	KRPXSYLXONNDHS-WHFBIAKZNA-N	OMFHFMZWHRYLHY-BYPYZUCNNA-N	KIDRGHLQSOLYTF-UHFFFAOYNA-N	I	WCALZOILQXUVFC-YFKPBYRVNA-N	UXRJSECEEUTNNE-GBXIJSLDNA-N	SWQSFEOXHHXIBH-YFKPBYRVNA-N	IDOSDTAHFWGHKV-AIINLQACNA-N	I
38	1	0	0	WCALZOILQXUVFC-YFKPBYRVNA-N	LOGFATHAEPEIRL-QMMMGPOBNA-N	KRPXSYLXONNDHS-WHFBIAKZNA-N	OMFHFMZWHRYLHY-BYPYZUCNNA-N	I	UXRJSECEEUTNNE-GBXIJSLDNA-N	SWQSFEOXHHXIBH-YFKPBYRVNA-N	IDOSDTAHFWGHKV-AIINLQACNA-N	PHWPOFWROLBJDE-REOHCLBHNA-N	I
39	1	0	0	UXRJSECEEUTNNE-GBXIJSLDNA-N	WCALZOILQXUVFC-YFKPBYRVNA-N	LOGFATHAEPEIRL-QMMMGPOBNA-N	KRPXSYLXONNDHS-WHFBIAKZNA-N	I	SWQSFEOXHHXIBH-YFKPBYRVNA-N	IDOSDTAHFWGHKV-AIINLQACNA-N	PHWPOFWROLBJDE-REOHCLBHNA-N	IDOSDTAHFWGHKV-AIINLQACNA-N	I
40	1	0	0	SWQSFEOXHHXIBH-YFKPBYRVNA-N	UXRJSECEEUTNNE-GBXIJSLDNA-N	WCALZOILQXUVFC-YFKPBYRVNA-N	LOGFATHAEPEIRL-QMMMGPOBNA-N	I	IDOSDTAHFWGHKV-AIINLQACNA-N	PHWPOFWROLBJDE-REOHCLBHNA-N	IDOSDTAHFWGHKV-AIINLQACNA-N	RIOGVSQWSYFYQB-DBLDWONGNA-N	I
41	1	0	0	IDOSDTAHFWGHKV-AIINLQACNA-N	SWQSFEOXHHXIBH-YFKPBYRVNA-N	UXRJSECEEUTNNE-GBXIJSLDNA-N	WCALZOILQXUVFC-YFKPBYRVNA-N	I	PHWPOFWROLBJDE-REOHCLBHNA-N	IDOSDTAHFWGHKV-AIINLQACNA-N	RIOGVSQWSYFYQB-DBLDWONGNA-N	OMFHFMZWHRYLHY-BYPYZUCNNA-N	I
42	1	0	0	PHWPOFWROLBJDE-REOHCLBHNA-N	IDOSDTAHFWGHKV-AIINLQACNA-N	SWQSFEOXHHXIBH-YFKPBYRVNA-N	UXRJSECEEUTNNE-GBXIJSLDNA-N	I	IDOSDTAHFWGHKV-AIINLQACNA-N	RIOGVSQWSYFYQB-DBLDWONGNA-N	OMFHFMZWHRYLHY-BYPYZUCNNA-N	QRAMHJBBMFNBFF-REOHCLBHNA-N	I
43	1	0	0	IDOSDTAHFWGHKV-AIINLQACNA-N	PHWPOFWROLBJDE-REOHCLBHNA-N	IDOSDTAHFWGHKV-AIINLQACNA-N	SWQSFEOXHHXIBH-YFKPBYRVNA-N	I	RIOGVSQWSYFYQB-DBLDWONGNA-N	OMFHFMZWHRYLHY-BYPYZUCNNA-N	QRAMHJBBMFNBFF-REOHCLBHNA-N	VHTIJGPHKRJQGO-REOHCLBHNA-N	I
44	1	0	0	RIOGVSQWSYFYQB-DBLDWONGNA-N	IDOSDTAHFWGHKV-AIINLQACNA-N	PHWPOFWROLBJDE-REOHCLBHNA-N	IDOSDTAHFWGHKV-AIINLQACNA-N	I	OMFHFMZWHRYLHY-BYPYZUCNNA-N	QRAMHJBBMFNBFF-REOHCLBHNA-N	VHTIJGPHKRJQGO-REOHCLBHNA-N	KJDGPBZOKRQRED-YKAAPSRENA-N	I
45	1	0	0	OMFHFMZWHRYLHY-BYPYZUCNNA-N	RIOGVSQWSYFYQB-DBLDWONGNA-N	IDOSDTAHFWGHKV-AIINLQACNA-N	PHWPOFWROLBJDE-REOHCLBHNA-N	I	QRAMHJBBMFNBFF-REOHCLBHNA-N	VHTIJGPHKRJQGO-REOHCLBHNA-N	KJDGPBZOKRQRED-YKAAPSRENA-N	ZFRRBGVVWUSIQU-BYPYZUCNNA-N	I
46	1	0	0	QRAMHJBBMFNBFF-REOHCLBHNA-N	OMFHFMZWHRYLHY-BYPYZUCNNA-N	RIOGVSQWSYFYQB-DBLDWONGNA-N	IDOSDTAHFWGHKV-AIINLQACNA-N	I	VHTIJGPHKRJQGO-REOHCLBHNA-N	KJDGPBZOKRQRED-YKAAPSRENA-N	ZFRRBGVVWUSIQU-BYPYZUCNNA-N	PHWPOFWROLBJDE-REOHCLBHNA-N	I
47	1	0	0	VHTIJGPHKRJQGO-REOHCLBHNA-N	QRAMHJBBMFNBFF-REOHCLBHNA-N	OMFHFMZWHRYLHY-BYPYZUCNNA-N	RIOGVSQWSYFYQB-DBLDWONGNA-N	I	KJDGPBZOKRQRED-YKAAPSRENA-N	ZFRRBGVVWUSIQU-BYPYZUCNNA-N	PHWPOFWROLBJDE-REOHCLBHNA-N	PYLVBXRBUBBYCM-PJVXUWSXNA-N	I
48	1	0	0	KJDGPBZOKRQRED-YKAAPSRENA-N	VHTIJGPHKRJQGO-REOHCLBHNA-N	QRAMHJBBMFNBFF-REOHCLBHNA-N	OMFHFMZWHRYLHY-BYPYZUCNNA-N	I	ZFRRBGVVWUSIQU-BYPYZUCNNA-N	PHWPOFWROLBJDE-REOHCLBHNA-N	PYLVBXRBUBBYCM-PJVXUWSXNA-N	PYLVBXRBUBBYCM-PJVXUWSXNA-N	I
49	1	0	0	ZFRRBGVVWUSIQU-BYPYZUCNNA-N	KJDGPBZOKRQRED-YKAAPSRENA-N	VHTIJGPHKRJQGO-REOHCLBHNA-N	QRAMHJBBMFNBFF-REOHCLBHNA-N	I	PHWPOFWROLBJDE-REOHCLBHNA-N	PYLVBXRBUBBYCM-PJVXUWSXNA-N	PYLVBXRBUBBYCM-PJVXUWSXNA-N	NXFZNQJWFVCTOM-JTQLQIEINA-N	I
50	1	0	0	PHWPOFWROLBJDE-REOHCLBHNA-N	ZFRRBGVVWUSIQU-BYPYZUCNNA-N	KJDGPBZOKRQRED-YKAAPSRENA-N	VHTIJGPHKRJQGO-REOHCLBHNA-N	I	PYLVBXRBUBBYCM-PJVXUWSXNA-N	PYLVBXRBUBBYCM-PJVXUWSXNA-N	NXFZNQJWFVCTOM-JTQLQIEINA-N	OMFHFMZWHRYLHY-BYPYZUCNNA-N	I
51	1	0	0	PYLVBXRBUBBYCM-PJVXUWSXNA-N	PHWPOFWROLBJDE-REOHCLBHNA-N	ZFRRBGVVWUSIQU-BYPYZUCNNA-N	KJDGPBZOKRQRED-YKAAPSRENA-N	I	PYLVBXRBUBBYCM-PJVXUWSXNA-N	NXFZNQJWFVCTOM-JTQLQIEINA-N	OMFHFMZWHRYLHY-BYPYZUCNNA-N	RIOGVSQWSYFYQB-DBLDWONGNA-N	I
52	1	0	0	PYLVBXRBUBBYCM-PJVXUWSXNA-N	PYLVBXRBUBBYCM-PJVXUWSXNA-N	PHWPOFWROLBJDE-REOHCLBHNA-N	ZFRRBGVVWUSIQU-BYPYZUCNNA-N	I	NXFZNQJWFVCTOM-JTQLQIEINA-N	OMFHFMZWHRYLHY-BYPYZUCNNA-N	RIOGVSQWSYFYQB-DBLDWONGNA-N	SWQSFEOXHHXIBH-YFKPBYRVNA-N	I
53	1	0	0	NXFZNQJWFVCTOM-JTQLQIEINA-N	PYLVBXRBUBBYCM-PJVXUWSXNA-N	PYLVBXRBUBBYCM-PJVXUWSXNA-N	PHWPOFWROLBJDE-REOHCLBHNA-N	I	OMFHFMZWHRYLHY-BYPYZUCNNA-N	RIOGVSQWSYFYQB-DBLDWONGNA-N	SWQSFEOXHHXIBH-YFKPBYRVNA-N	CQRHONUIJHWWQQ-QMMMGPOBNA-N	I
54	1	0	0	OMFHFMZWHRYLHY-BYPYZUCNNA-N	NXFZNQJWFVCTOM-JTQLQIEINA-N	PYLVBXRBUBBYCM-PJVXUWSXNA-N	PYLVBXRBUBBYCM-PJVXUWSXNA-N	I	RIOGVSQWSYFYQB-DBLDWONGNA-N	SWQSFEOXHHXIBH-YFKPBYRVNA-N	CQRHONUIJHWWQQ-QMMMGPOBNA-N	OMFHFMZWHRYLHY-BYPYZUCNNA-N	I
55	1	0	0	RIOGVSQWSYFYQB-DBLDWONGNA-N	OMFHFMZWHRYLHY-BYPYZUCNNA-N	NXFZNQJWFVCTOM-JTQLQIEINA-N	PYLVBXRBUBBYCM-PJVXUWSXNA-N	I	SWQSFEOXHHXIBH-YFKPBYRVNA-N	CQRHONUIJHWWQQ-QMMMGPOBNA-N	OMFHFMZWHRYLHY-BYPYZUCNNA-N	PHWPOFWROLBJDE-REOHCLBHNA-N	I
56	1	0	0	SWQSFEOXHHXIBH-YFKPBYRVNA-N	RIOGVSQWSYFYQB-DBLDWONGNA-N	OMFHFMZWHRYLHY-BYPYZUCNNA-N	NXFZNQJWFVCTOM-JTQLQIEINA-N	I	CQRHONUIJHWWQQ-QMMMGPOBNA-N	OMFHFMZWHRYLHY-BYPYZUCNNA-N	PHWPOFWROLBJDE-REOHCLBHNA-N	KJDGPBZOKRQRED-YKAAPSRENA-N	I
57	1	0	0	CQRHONUIJHWWQQ-QMMMGPOBNA-N	SWQSFEOXHHXIBH-YFKPBYRVNA-N	RIOGVSQWSYFYQB-DBLDWONGNA-N	OMFHFMZWHRYLHY-BYPYZUCNNA-N	I	OMFHFMZWHRYLHY-BYPYZUCNNA-N	PHWPOFWROLBJDE-REOHCLBHNA-N	KJDGPBZOKRQRED-YKAAPSRENA-N	WCALZOILQXUVFC-YFKPBYRVNA-N	I
58	1	0	0	OMFHFMZWHRYLHY-BYPYZUCNNA-N	CQRHONUIJHWWQQ-QMMMGPOBNA-N	SWQSFEOXHHXIBH-YFKPBYRVNA-N	RIOGVSQWSYFYQB-DBLDWONGNA-N	I	PHWPOFWROLBJDE-REOHCLBHNA-N	KJDGPBZOKRQRED-YKAAPSRENA-N	WCALZOILQXUVFC-YFKPBYRVNA-N	PYLVBXRBUBBYCM-PJVXUWSXNA-N	I
59	1	0	0	PHWPOFWROLBJDE-REOHCLBHNA-N	OMFHFMZWHRYLHY-BYPYZUCNNA-N	CQRHONUIJHWWQQ-QMMMGPOBNA-N	SWQSFEOXHHXIBH-YFKPBYRVNA-N	I	KJDGPBZOKRQRED-YKAAPSRENA-N	WCALZOILQXUVFC-YFKPBYRVNA-N	PYLVBXRBUBBYCM-PJVXUWSXNA-N	WCALZOILQXUVFC-YFKPBYRVNA-N	I
60	1	0	0	KJDGPBZOKRQRED-YKAAPSRENA-N	PHWPOFWROLBJDE-REOHCLBHNA-N	OMFHFMZWHRYLHY-BYPYZUCNNA-N	CQRHONUIJHWWQQ-QMMMGPOBNA-N	I	WCALZOILQXUVFC-YFKPBYRVNA-N	PYLVBXRBUBBYCM-PJVXUWSXNA-N	WCALZOILQXUVFC-YFKPBYRVNA-N	PHWPOFWROLBJDE-REOHCLBHNA-N	I
61	1	0	0	WCALZOILQXUVFC-YFKPBYRVNA-N	KJDGPBZOKRQRED-YKAAPSRENA-N	PHWPOFWROLBJDE-REOHCLBHNA-N	OMFHFMZWHRYLHY-BYPYZUCNNA-N	I	PYLVBXRBUBBYCM-PJVXUWSXNA-N	WCALZOILQXUVFC-YFKPBYRVNA-N	PHWPOFWROLBJDE-REOHCLBHNA-N	OLDCEEJXJPLWRV-ODVHTPRONA-N	C
62	1	0	0	KIDRGHLQSOLYTF-UHFFFAOYNA-N	PHWPOFWROLBJDE-REOHCLBHNA-N	VHTIJGPHKRJQGO-REOHCLBHNA-N	BJMWRPWYMMARET-BYPYZUCNNA-N	N	PHWPOFWROLBJDE-REOHCLBHNA-N	KIDRGHLQSOLYTF-UHFFFAOYNA-N	UXRJSECEEUTNNE-GBXIJSLDNA-N	SWQSFEOXHHXIBH-YFKPBYRVNA-N	I
63	1	0	0	PHWPOFWROLBJDE-REOHCLBHNA-N	KIDRGHLQSOLYTF-UHFFFAOYNA-N	PHWPOFWROLBJDE-REOHCLBHNA-N	VHTIJGPHKRJQGO-REOHCLBHNA-N	I	KIDRGHLQSOLYTF-UHFFFAOYNA-N	UXRJSECEEUTNNE-GBXIJSLDNA-N	SWQSFEOXHHXIBH-YFKPBYRVNA-N	TZOKHOHKIYBJGB-FGFFPOHCNA-N	I
64	1	0	0	KIDRGHLQSOLYTF-UHFFFAOYNA-N	PHWPOFWROLBJDE-REOHCLBHNA-N	KIDRGHLQSOLYTF-UHFFFAOYNA-N	PHWPOFWROLBJDE-REOHCLBHNA-N	I	UXRJSECEEUTNNE-GBXIJSLDNA-N	SWQSFEOXHHXIBH-YFKPBYRVNA-N	TZOKHOHKIYBJGB-FGFFPOHCNA-N	WCALZOILQXUVFC-YFKPBYRVNA-N	I
65	1	0	0	UXRJSECEEUTNNE-GBXIJSLDNA-N	KIDRGHLQSOLYTF-UHFFFAOYNA-N	PHWPOFWROLBJDE-REOHCLBHNA-N	KIDRGHLQSOLYTF-UHFFFAOYNA-N	I	SWQSFEOXHHXIBH-YFKPBYRVNA-N	TZOKHOHKIYBJGB-FGFFPOHCNA-N	WCALZOILQXUVFC-YFKPBYRVNA-N	KJDGPBZOKRQRED-YKAAPSRENA-N	I
66	1	0	0	SWQSFEOXHHXIBH-YFKPBYRVNA-N	UXRJSECEEUTNNE-GBXIJSLDNA-N	KIDRGHLQSOLYTF-UHFFFAOYNA-N	PHWPOFWROLBJDE-REOHCLBHNA-N	I	TZOKHOHKIYBJGB-FGFFPOHCNA-N	WCALZOILQXUVFC-YFKPBYRVNA-N	KJDGPBZOKRQRED-YKAAPSRENA-N	LOGFATHAEPEIRL-QMMMGPOBNA-N	I
67	1	0	0	TZOKHOHKIYBJGB-FGFFPOHCNA-N	SWQSFEOXHHXIBH-YFKPBYRVNA-N	UXRJSECEEUTNNE-GBXIJSLDNA-N	KIDRGHLQSOLYTF-UHFFFAOYNA-N	I	WCALZOILQXUVFC-YFKPBYRVNA-N	KJDGPBZOKRQRED-YKAAPSRENA-N	LOGFATHAEPEIRL-QMMMGPOBNA-N	IDOSDTAHFWGHKV-AIINLQACNA-N	I
68	1	0	0	WCALZOILQXUVFC-YFKPBYRVNA-N	TZOKHOHKIYBJGB-FGFFPOHCNA-N	SWQSFEOXHHXIBH-YFKPBYRVNA-N	UXRJSECEEUTNNE-GBXIJSLDNA-N	I	KJDGPBZOKRQRED-YKAAPSRENA-N	LOGFATHAEPEIRL-QMMMGPOBNA-N	IDOSDTAHFWGHKV-AIINLQACNA-N	IDOSDTAHFWGHKV-AIINLQACNA-N	I
69	1	0	0	KJDGPBZOKRQRED-YKAAPSRENA-N	WCALZOILQXUVFC-YFKPBYRVNA-N	TZOKHOHKIYBJGB-FGFFPOHCNA-N	SWQSFEOXHHXIBH-YFKPBYRVNA-N	I	LOGFATHAEPEIRL-QMMMGPOBNA-N	IDOSDTAHFWGHKV-AIINLQACNA-N	IDOSDTAHFWGHKV-AIINLQACNA-N	SWQSFEOXHHXIBH-YFKPBYRVNA-N	I
70	1	0	0	LOGFATHAEPEIRL-QMMMGPOBNA-N	KJDGPBZOKRQRED-YKAAPSRENA-N	WCALZOILQXUVFC-YFKPBYRVNA-N	TZOKHOHKIYBJGB-FGFFPOHCNA-N	I	IDOSDTAHFWGHKV-AIINLQACNA-N	IDOSDTAHFWGHKV-AIINLQACNA-N	SWQSFEOXHHXIBH-YFKPBYRVNA-N	NXFZNQJWFVCTOM-JTQLQIEINA-N	I
71	1	0	0	IDOSDTAHFWGHKV-AIINLQACNA-N	LOGFATHAEPEIRL-QMMMGPOBNA-N	KJDGPBZOKRQRED-YKAAPSRENA-N	WCALZOILQXUVFC-YFKPBYRVNA-N	I	IDOSDTAHFWGHKV-AIINLQACNA-N	SWQSFEOXHHXIBH-YFKPBYRVNA-N	NXFZNQJWFVCTOM-JTQLQIEINA-N	KJDGPBZOKRQRED-YKAAPSRENA-N	I
72	1	0	0	IDOSDTAHFWGHKV-AIINLQACNA-N	IDOSDTAHFWGHKV-AIINLQACNA-N	LOGFATHAEPEIRL-QMMMGPOBNA-N	KJDGPBZOKRQRED-YKAAPSRENA-N	I	SWQSFEOXHHXIBH-YFKPBYRVNA-N	NXFZNQJWFVCTOM-JTQLQIEINA-N	KJDGPBZOKRQRED-YKAAPSRENA-N	SWQSFEOXHHXIBH-YFKPBYRVNA-N	I
73	1	0	0	SWQSFEOXHHXIBH-YFKPBYRVNA-N	IDOSDTAHFWGHKV-AIINLQACNA-N	IDOSDTAHFWGHKV-AIINLQACNA-N	LOGFATHAEPEIRL-QMMMGPOBNA-N	I	NXFZNQJWFVCTOM-JTQLQIEINA-N	KJDGPBZOKRQRED-YKAAPSRENA-N	SWQSFEOXHHXIBH-YFKPBYRVNA-N	KJDGPBZOKRQRED-YKAAPSRENA-N	I
74	1	0	0	NXFZNQJWFVCTOM-JTQLQIEINA-N	SWQSFEOXHHXIBH-YFKPBYRVNA-N	IDOSDTAHFWGHKV-AIINLQACNA-N	IDOSDTAHFWGHKV-AIINLQACNA-N	I	KJDGPBZOKRQRED-YKAAPSRENA-N	SWQSFEOXHHXIBH-YFKPBYRVNA-N	KJDGPBZOKRQRED-YKAAPSRENA-N	PYLVBXRBUBBYCM-PJVXUWSXNA-N	I
75	1	0	0	KJDGPBZOKRQRED-YKAAPSRENA-N	NXFZNQJWFVCTOM-JTQLQIEINA-N	SWQSFEOXHHXIBH-YFKPBYRVNA-N	IDOSDTAHFWGHKV-AIINLQACNA-N	I	SWQSFEOXHHXIBH-YFKPBYRVNA-N	KJDGPBZOKRQRED-YKAAPSRENA-N	PYLVBXRBUBBYCM-PJVXUWSXNA-N	CQRHONUIJHWWQQ-QMMMGPOBNA-N	I
76	1	0	0	SWQSFEOXHHXIBH-YFKPBYRVNA-N	KJDGPBZOKRQRED-YKAAPSRENA-N	NXFZNQJWFVCTOM-JTQLQIEINA-N	SWQSFEOXHHXIBH-YFKPBYRVNA-N	I	KJDGPBZOKRQRED-YKAAPSRENA-N	PYLVBXRBUBBYCM-PJVXUWSXNA-N	CQRHONUIJHWWQQ-QMMMGPOBNA-N	PYLVBXRBUBBYCM-PJVXUWSXNA-N	I
77	1	0	0	KJDGPBZOKRQRED-YKAAPSRENA-N	SWQSFEOXHHXIBH-YFKPBYRVNA-N	KJDGPBZOKRQRED-YKAAPSRENA-N	NXFZNQJWFVCTOM-JTQLQIEINA-N	I	PYLVBXRBUBBYCM-PJVXUWSXNA-N	CQRHONUIJHWWQQ-QMMMGPOBNA-N	PYLVBXRBUBBYCM-PJVXUWSXNA-N	SWQSFEOXHHXIBH-YFKPBYRVNA-N	I
78	1	0	0	PYLVBXRBUBBYCM-PJVXUWSXNA-N	KJDGPBZOKRQRED-YKAAPSRENA-N	SWQSFEOXHHXIBH-YFKPBYRVNA-N	KJDGPBZOKRQRED-YKAAPSRENA-N	I	CQRHONUIJHWWQQ-QMMMGPOBNA-N	PYLVBXRBUBBYCM-PJVXUWSXNA-N	SWQSFEOXHHXIBH-YFKPBYRVNA-N	WCALZOILQXUVFC-YFKPBYRVNA-N	I
79	1	0	0	CQRHONUIJHWWQQ-QMMMGPOBNA-N	PYLVBXRBUBBYCM-PJVXUWSXNA-N	KJDGPBZOKRQRED-YKAAPSRENA-N	SWQSFEOXHHXIBH-YFKPBYRVNA-N	I	PYLVBXRBUBBYCM-PJVXUWSXNA-N	SWQSFEOXHHXIBH-YFKPBYRVNA-N	WCALZOILQXUVFC-YFKPBYRVNA-N	VHTIJGPHKRJQGO-REOHCLBHNA-N	I
80	1	0	0	PYLVBXRBUBBYCM-PJVXUWSXNA-N	CQRHONUIJHWWQQ-QMMMGPOBNA-N	PYLVBXRBUBBYCM-PJVXUWSXNA-N	KJDGPBZOKRQRED-YKAAPSRENA-N	I	SWQSFEOXHHXIBH-YFKPBYRVNA-N	WCALZOILQXUVFC-YFKPBYRVNA-N	VHTIJGPHKRJQGO-REOHCLBHNA-N	PYLVBXRBUBBYCM-PJVXUWSXNA-N	I
81	1	0	0	SWQSFEOXHHXIBH-YFKPBYRVNA-N	PYLVBXRBUBBYCM-PJVXUWSXNA-N	CQRHONUIJHWWQQ-QMMMGPOBNA-N	PYLVBXRBUBBYCM-PJVXUWSXNA-N	I	WCALZOILQXUVFC-YFKPBYRVNA-N	VHTIJGPHKRJQGO-REOHCLBHNA-N	PYLVBXRBUBBYCM-PJVXUWSXNA-N	SWQSFEOXHHXIBH-YFKPBYRVNA-N	I
82	1	0	0	WCALZOILQXUVFC-YFKPBYRVNA-N	SWQSFEOXHHXIBH-YFKPBYRVNA-N	PYLVBXRBUBBYCM-PJVXUWSXNA-N	CQRHONUIJHWWQQ-QMMMGPOBNA-N	I	VHTIJGPHKRJQGO-REOHCLBHNA-N	PYLVBXRBUBBYCM-PJVXUWSXNA-N	SWQSFEOXHHXIBH-YFKPBYRVNA-N	IDOSDTAHFWGHKV-AIINLQACNA-N	I
83	1	0	0	VHTIJGPHKRJQGO-REOHCLBHNA-N	WCALZOILQXUVFC-YFKPBYRVNA-N	SWQSFEOXHHXIBH-YFKPBYRVNA-N	PYLVBXRBUBBYCM-PJVXUWSXNA-N	I	PYLVBXRBUBBYCM-PJVXUWSXNA-N	SWQSFEOXHHXIBH-YFKPBYRVNA-N	IDOSDTAHFWGHKV-AIINLQACNA-N	WCALZOILQXUVFC-YFKPBYRVNA-N	I
84	1	0	0	PYLVBXRBUBBYCM-PJVXUWSXNA-N	VHTIJGPHKRJQGO-REOHCLBHNA-N	WCALZOILQXUVFC-YFKPBYRVNA-N	SWQSFEOXHHXIBH-YFKPBYRVNA-N	I	SWQSFEOXHHXIBH-YFKPBYRVNA-N	IDOSDTAHFWGHKV-AIINLQACNA-N	WCALZOILQXUVFC-YFKPBYRVNA-N	UXRJSECEEUTNNE-GBXIJSLDNA-N	I
85	1	0	0	SWQSFEOXHHXIBH-YFKPBYRVNA-N	PYLVBXRBUBBYCM-PJVXUWSXNA-N	VHTIJGPHKRJQGO-REOHCLBHNA-N	WCALZOILQXUVFC-YFKPBYRVNA-N	I	IDOSDTAHFWGHKV-AIINLQACNA-N	WCALZOILQXUVFC-YFKPBYRVNA-N	UXRJSECEEUTNNE-GBXIJSLDNA-N	PYLVBXRBUBBYCM-PJVXUWSXNA-N	I
86	1	0	0	IDOSDTAHFWGHKV-AIINLQACNA-N	SWQSFEOXHHXIBH-YFKPBYRVNA-N	PYLVBXRBUBBYCM-PJVXUWSXNA-N	VHTIJGPHKRJQGO-REOHCLBHNA-N	I	WCALZOILQXUVFC-YFKPBYRVNA-N	UXRJSECEEUTNNE-GBXIJSLDNA-N	PYLVBXRBUBBYCM-PJVXUWSXNA-N	PYLVBXRBUBBYCM-PJVXUWSXNA-N	I
87	1	0	0	WCALZOILQXUVFC-YFKPBYRVNA-N	IDOSDTAHFWGHKV-AIINLQACNA-N	SWQSFEOXHHXIBH-YFKPBYRVNA-N	PYLVBXRBUBBYCM-PJVXUWSXNA-N	I	UXRJSECEEUTNNE-GBXIJSLDNA-N	PYLVBXRBUBBYCM-PJVXUWSXNA-N	PYLVBXRBUBBYCM-PJVXUWSXNA-N	IDOSDTAHFWGHKV-AIINLQACNA-N	I
88	1	0	0	UXRJSECEEUTNNE-GBXIJSLDNA-N	WCALZOILQXUVFC-YFKPBYRVNA-N	IDOSDTAHFWGHKV-AIINLQACNA-N	SWQSFEOXHHXIBH-YFKPBYRVNA-N	I	PYLVBXRBUBBYCM-PJVXUWSXNA-N	PYLVBXRBUBBYCM-PJVXUWSXNA-N	IDOSDTAHFWGHKV-AIINLQACNA-N	PYLVBXRBUBBYCM-PJVXUWSXNA-N	I
89	1	0	0	PYLVBXRBUBBYCM-PJVXUWSXNA-N	UXRJSECEEUTNNE-GBXIJSLDNA-N	WCALZOILQXUVFC-YFKPBYRVNA-N	IDOSDTAHFWGHKV-AIINLQACNA-N	I	PYLVBXRBUBBYCM-PJVXUWSXNA-N	IDOSDTAHFWGHKV-AIINLQACNA-N	PYLVBXRBUBBYCM-PJVXUWSXNA-N	SWQSFEOXHHXIBH-YFKPBYRVNA-N	I
90	1	0	0	PYLVBXRBUBBYCM-PJVXUWSXNA-N	PYLVBXRBUBBYCM-PJVXUWSXNA-N	UXRJSECEEUTNNE-GBXIJSLDNA-N	WCALZOILQXUVFC-YFKPBYRVNA-N	I	IDOSDTAHFWGHKV-AIINLQACNA-N	PYLVBXRBUBBYCM-PJVXUWSXNA-N	SWQSFEOXHHXIBH-YFKPBYRVNA-N	SWQSFEOXHHXIBH-YFKPBYRVNA-N	I
91	1	0	0	IDOSDTAHFWGHKV-AIINLQACNA-N	PYLVBXRBUBBYCM-PJVXUWSXNA-N	PYLVBXRBUBBYCM-PJVXUWSXNA-N	UXRJSECEEUTNNE-GBXIJSLDNA-N	I	PYLVBXRBUBBYCM-PJVXUWSXNA-N	SWQSFEOXHHXIBH-YFKPBYRVNA-N	SWQSFEOXHHXIBH-YFKPBYRVNA-N	KJDGPBZOKRQRED-YKAAPSRENA-N	I
92	1	0	0	PYLVBXRBUBBYCM-PJVXUWSXNA-N	IDOSDTAHFWGHKV-AIINLQACNA-N	PYLVBXRBUBBYCM-PJVXUWSXNA-N	PYLVBXRBUBBYCM-PJVXUWSXNA-N	I	SWQSFEOXHHXIBH-YFKPBYRVNA-N	SWQSFEOXHHXIBH-YFKPBYRVNA-N	KJDGPBZOKRQRED-YKAAPSRENA-N	KIDRGHLQSOLYTF-UHFFFAOYNA-N	I
93	1	0	0	SWQSFEOXHHXIBH-YFKPBYRVNA-N	PYLVBXRBUBBYCM-PJVXUWSXNA-N	IDOSDTAHFWGHKV-AIINLQACNA-N	PYLVBXRBUBBYCM-PJVXUWSXNA-N	I	SWQSFEOXHHXIBH-YFKPBYRVNA-N	KJDGPBZOKRQRED-YKAAPSRENA-N	KIDRGHLQSOLYTF-UHFFFAOYNA-N	SWQSFEOXHHXIBH-YFKPBYRVNA-N	I
94	1	0	0	SWQSFEOXHHXIBH-YFKPBYRVNA-N	SWQSFEOXHHXIBH-YFKPBYRVNA-N	PYLVBXRBUBBYCM-PJVXUWSXNA-N	IDOSDTAHFWGHKV-AIINLQACNA-N	I	KJDGPBZOKRQRED-YKAAPSRENA-N	KIDRGHLQSOLYTF-UHFFFAOYNA-N	SWQSFEOXHHXIBH-YFKPBYRVNA-N	ZFRRBGVVWUSIQU-BYPYZUCNNA-N	I
95	1	0	0	KJDGPBZOKRQRED-YKAAPSRENA-N	SWQSFEOXHHXIBH-YFKPBYRVNA-N	SWQSFEOXHHXIBH-YFKPBYRVNA-N	PYLVBXRBUBBYCM-PJVXUWSXNA-N	I	KIDRGHLQSOLYTF-UHFFFAOYNA-N	SWQSFEOXHHXIBH-YFKPBYRVNA-N	ZFRRBGVVWUSIQU-BYPYZUCNNA-N	OMFHFMZWHRYLHY-BYPYZUCNNA-N	I
96	1	0	0	KIDRGHLQSOLYTF-UHFFFAOYNA-N	KJDGPBZOKRQRED-YKAAPSRENA-N	SWQSFEOXHHXIBH-YFKPBYRVNA-N	SWQSFEOXHHXIBH-YFKPBYRVNA-N	I	SWQSFEOXHHXIBH-YFKPBYRVNA-N	ZFRRBGVVWUSIQU-BYPYZUCNNA-N	OMFHFMZWHRYLHY-BYPYZUCNNA-N	RIOGVSQWSYFYQB-DBLDWONGNA-N	I
97	1	0	0	SWQSFEOXHHXIBH-YFKPBYRVNA-N	KIDRGHLQSOLYTF-UHFFFAOYNA-N	KJDGPBZOKRQRED-YKAAPSRENA-N	SWQSFEOXHHXIBH-YFKPBYRVNA-N	I	ZFRRBGVVWUSIQU-BYPYZUCNNA-N	OMFHFMZWHRYLHY-BYPYZUCNNA-N	RIOGVSQWSYFYQB-DBLDWONGNA-N	ZFRRBGVVWUSIQU-BYPYZUCNNA-N	I
98	1	0	0	ZFRRBGVVWUSIQU-BYPYZUCNNA-N	SWQSFEOXHHXIBH-YFKPBYRVNA-N	KIDRGHLQSOLYTF-UHFFFAOYNA-N	KJDGPBZOKRQRED-YKAAPSRENA-N	I	OMFHFMZWHRYLHY-BYPYZUCNNA-N	RIOGVSQWSYFYQB-DBLDWONGNA-N	ZFRRBGVVWUSIQU-BYPYZUCNNA-N	OMFHFMZWHRYLHY-BYPYZUCNNA-N	I
99	1	0	0	OMFHFMZWHRYLHY-BYPYZUCNNA-N	ZFRRBGVVWUSIQU-BYPYZUCNNA-N	SWQSFEOXHHXIBH-YFKPBYRVNA-N	KIDRGHLQSOLYTF-UHFFFAOYNA-N	I	RIOGVSQWSYFYQB-DBLDWONGNA-N	ZFRRBGVVWUSIQU-BYPYZUCNNA-N	OMFHFMZWHRYLHY-BYPYZUCNNA-N	SWQSFEOXHHXIBH-YFKPBYRVNA-N	I
100	1	0	0	RIOGVSQWSYFYQB-DBLDWONGNA-N	OMFHFMZWHRYLHY-BYPYZUCNNA-N	ZFRRBGVVWUSIQU-BYPYZUCNNA-N	SWQSFEOXHHXIBH-YFKPBYRVNA-N	I	ZFRRBGVVWUSIQU-BYPYZUCNNA-N	OMFHFMZWHRYLHY-BYPYZUCNNA-N	SWQSFEOXHHXIBH-YFKPBYRVNA-N	IDOSDTAHFWGHKV-AIINLQACNA-N	I
101	1	0	0	ZFRRBGVVWUSIQU-BYPYZUCNNA-N	RIOGVSQWSYFYQB-DBLDWONGNA-N	OMFHFMZWHRYLHY-BYPYZUCNNA-N	ZFRRBGVVWUSIQU-BYPYZUCNNA-N	I	OMFHFMZWHRYLHY-BYPYZUCNNA-N	SWQSFEOXHHXIBH-YFKPBYRVNA-N	IDOSDTAHFWGHKV-AIINLQACNA-N	PYLVBXRBUBBYCM-PJVXUWSXNA-N	I
102	1	0	0	OMFHFMZWHRYLHY-BYPYZUCNNA-N	ZFRRBGVVWUSIQU-BYPYZUCNNA-N	RIOGVSQWSYFYQB-DBLDWONGNA-N	OMFHFMZWHRYLHY-BYPYZUCNNA-N	I	SWQSFEOXHHXIBH-YFKPBYRVNA-N	IDOSDTAHFWGHKV-AIINLQACNA-N	PYLVBXRBUBBYCM-PJVXUWSXNA-N	WCALZOILQXUVFC-YFKPBYRVNA-N	I
103	1	0	0	SWQSFEOXHHXIBH-YFKPBYRVNA-N	OMFHFMZWHRYLHY-BYPYZUCNNA-N	ZFRRBGVVWUSIQU-BYPYZUCNNA-N	RIOGVSQWSYFYQB-DBLDWONGNA-N	I	IDOSDTAHFWGHKV-AIINLQACNA-N	PYLVBXRBUBBYCM-PJVXUWSXNA-N	WCALZOILQXUVFC-YFKPBYRVNA-N	WCALZOILQXUVFC-YFKPBYRVNA-N	I
104	1	0	0	IDOSDTAHFWGHKV-AIINLQACNA-N	SWQSFEOXHHXIBH-YFKPBYRVNA-N	OMFHFMZWHRYLHY-BYPYZUCNNA-N	ZFRRBGVVWUSIQU-BYPYZUCNNA-N	I	PYLVBXRBUBBYCM-PJVXUWSXNA-N	WCALZOILQXUVFC-YFKPBYRVNA-N	WCALZOILQXUVFC-YFKPBYRVNA-N	IDOSDTAHFWGHKV-AIINLQACNA-N	I
105	1	0	0	PYLVBXRBUBBYCM-PJVXUWSXNA-N	IDOSDTAHFWGHKV-AIINLQACNA-N	SWQSFEOXHHXIBH-YFKPBYRVNA-N	OMFHFMZWHRYLHY-BYPYZUCNNA-N	I	WCALZOILQXUVFC-YFKPBYRVNA-N	WCALZOILQXUVFC-YFKPBYRVNA-N	IDOSDTAHFWGHKV-AIINLQACNA-N	KMYCKZYTWWGFEW-RJFJIGAVNA-N	I
106	1	0	0	WCALZOILQXUVFC-YFKPBYRVNA-N	PYLVBXRBUBBYCM-PJVXUWSXNA-N	IDOSDTAHFWGHKV-AIINLQACNA-N	SWQSFEOXHHXIBH-YFKPBYRVNA-N	I	WCALZOILQXUVFC-YFKPBYRVNA-N	IDOSDTAHFWGHKV-AIINLQACNA-N	KMYCKZYTWWGFEW-RJFJIGAVNA-N	IDOSDTAHFWGHKV-AIINLQACNA-N	I
107	1	0	0	WCALZOILQXUVFC-YFKPBYRVNA-N	WCALZOILQXUVFC-YFKPBYRVNA-N	PYLVBXRBUBBYCM-PJVXUWSXNA-N	IDOSDTAHFWGHKV-AIINLQACNA-N	I	IDOSDTAHFWGHKV-AIINLQACNA-N	KMYCKZYTWWGFEW-RJFJIGAVNA-N	IDOSDTAHFWGHKV-AIINLQACNA-N	KJDGPBZOKRQRED-YKAAPSRENA-N	I
108	1	0	0	IDOSDTAHFWGHKV-AIINLQACNA-N	WCALZOILQXUVFC-YFKPBYRVNA-N	WCALZOILQXUVFC-YFKPBYRVNA-N	PYLVBXRBUBBYCM-PJVXUWSXNA-N	I	KMYCKZYTWWGFEW-RJFJIGAVNA-N	IDOSDTAHFWGHKV-AIINLQACNA-N	KJDGPBZOKRQRED-YKAAPSRENA-N	CQRHONUIJHWWQQ-QMMMGPOBNA-N	I
109	1	0	0	KMYCKZYTWWGFEW-RJFJIGAVNA-N	IDOSDTAHFWGHKV-AIINLQACNA-N	WCALZOILQXUVFC-YFKPBYRVNA-N	WCALZOILQXUVFC-YFKPBYRVNA-N	I	IDOSDTAHFWGHKV-AIINLQACNA-N	KJDGPBZOKRQRED-YKAAPSRENA-N	CQRHONUIJHWWQQ-QMMMGPOBNA-N	SWQSFEOXHHXIBH-YFKPBYRVNA-N	I
110	1	0	0	IDOSDTAHFWGHKV-AIINLQACNA-N	KMYCKZYTWWGFEW-RJFJIGAVNA-N	IDOSDTAHFWGHKV-AIINLQACNA-N	WCALZOILQXUVFC-YFKPBYRVNA-N	I	KJDGPBZOKRQRED-YKAAPSRENA-N	CQRHONUIJHWWQQ-QMMMGPOBNA-N	SWQSFEOXHHXIBH-YFKPBYRVNA-N	OMFHFMZWHRYLHY-BYPYZUCNNA-N	I
111	1	0	0	KJDGPBZOKRQRED-YKAAPSRENA-N	IDOSDTAHFWGHKV-AIINLQACNA-N	KMYCKZYTWWGFEW-RJFJIGAVNA-N	IDOSDTAHFWGHKV-AIINLQACNA-N	I	CQRHONUIJHWWQQ-QMMMGPOBNA-N	SWQSFEOXHHXIBH-YFKPBYRVNA-N	OMFHFMZWHRYLHY-BYPYZUCNNA-N	KJDGPBZOKRQRED-YKAAPSRENA-N	I
112	1	0	0	CQRHONUIJHWWQQ-QMMMGPOBNA-N	KJDGPBZOKRQRED-YKAAPSRENA-N	IDOSDTAHFWGHKV-AIINLQACNA-N	KMYCKZYTWWGFEW-RJFJIGAVNA-N	I	SWQSFEOXHHXIBH-YFKPBYRVNA-N	OMFHFMZWHRYLHY-BYPYZUCNNA-N	KJDGPBZOKRQRED-YKAAPSRENA-N	WCALZOILQXUVFC-YFKPBYRVNA-N	I
113	1	0	0	SWQSFEOXHHXIBH-YFKPBYRVNA-N	CQRHONUIJHWWQQ-QMMMGPOBNA-N	KJDGPBZOKRQRED-YKAAPSRENA-N	IDOSDTAHFWGHKV-AIINLQACNA-N	I	OMFHFMZWHRYLHY-BYPYZUCNNA-N	KJDGPBZOKRQRED-YKAAPSRENA-N	WCALZOILQXUVFC-YFKPBYRVNA-N	PYLVBXRBUBBYCM-PJVXUWSXNA-N	I
114	1	0	0	OMFHFMZWHRYLHY-BYPYZUCNNA-N	SWQSFEOXHHXIBH-YFKPBYRVNA-N	CQRHONUIJHWWQQ-QMMMGPOBNA-N	KJDGPBZOKRQRED-YKAAPSRENA-N	I	KJDGPBZOKRQRED-YKAAPSRENA-N	WCALZOILQXUVFC-YFKPBYRVNA-N	PYLVBXRBUBBYCM-PJVXUWSXNA-N	PHWPOFWROLBJDE-REOHCLBHNA-N	I
115	1	0	0	KJDGPBZOKRQRED-YKAAPSRENA-N	OMFHFMZWHRYLHY-BYPYZUCNNA-N	SWQSFEOXHHXIBH-YFKPBYRVNA-N	CQRHONUIJHWWQQ-QMMMGPOBNA-N	I	WCALZOILQXUVFC-YFKPBYRVNA-N	PYLVBXRBUBBYCM-PJVXUWSXNA-N	PHWPOFWROLBJDE-REOHCLBHNA-N	SWQSFEOXHHXIBH-YFKPBYRVNA-N	I
116	1	0	0	WCALZOILQXUVFC-YFKPBYRVNA-N	KJDGPBZOKRQRED-YKAAPSRENA-N	OMFHFMZWHRYLHY-BYPYZUCNNA-N	SWQSFEOXHHXIBH-YFKPBYRVNA-N	I	PYLVBXRBUBBYCM-PJVXUWSXNA-N	PHWPOFWROLBJDE-REOHCLBHNA-N	SWQSFEOXHHXIBH-YFKPBYRVNA-N	WCALZOILQXUVFC-YFKPBYRVNA-N	I
117	1	0	0	PYLVBXRBUBBYCM-PJVXUWSXNA-N	WCALZOILQXUVFC-YFKPBYRVNA-N	KJDGPBZOKRQRED-YKAAPSRENA-N	OMFHFMZWHRYLHY-BYPYZUCNNA-N	I	PHWPOFWROLBJDE-REOHCLBHNA-N	SWQSFEOXHHXIBH-YFKPBYRVNA-N	WCALZOILQXUVFC-YFKPBYRVNA-N	KIDRGHLQSOLYTF-UHFFFAOYNA-N	I
118	1	0	0	PHWPOFWROLBJDE-REOHCLBHNA-N	PYLVBXRBUBBYCM-PJVXUWSXNA-N	WCALZOILQXUVFC-YFKPBYRVNA-N	KJDGPBZOKRQRED-YKAAPSRENA-N	I	SWQSFEOXHHXIBH-YFKPBYRVNA-N	WCALZOILQXUVFC-YFKPBYRVNA-N	KIDRGHLQSOLYTF-UHFFFAOYNA-N	SWQSFEOXHHXIBH-YFKPBYRVNA-N	I
119	1	0	0	SWQSFEOXHHXIBH-YFKPBYRVNA-N	PHWPOFWROLBJDE-REOHCLBHNA-N	PYLVBXRBUBBYCM-PJVXUWSXNA-N	WCALZOILQXUVFC-YFKPBYRVNA-N	I	WCALZOILQXUVFC-YFKPBYRVNA-N	KIDRGHLQSOLYTF-UHFFFAOYNA-N	SWQSFEOXHHXIBH-YFKPBYRVNA-N	UXRJSECEEUTNNE-GBXIJSLDNA-N	I
120	1	0	0	WCALZOILQXUVFC-YFKPBYRVNA-N	SWQSFEOXHHXIBH-YFKPBYRVNA-N	PHWPOFWROLBJDE-REOHCLBHNA-N	PYLVBXRBUBBYCM-PJVXUWSXNA-N	I	KIDRGHLQSOLYTF-UHFFFAOYNA-N	SWQSFEOXHHXIBH-YFKPBYRVNA-N	UXRJSECEEUTNNE-GBXIJSLDNA-N	KRPXSYLXONNDHS-WHFBIAKZNA-N	I
121	1	0	0	KIDRGHLQSOLYTF-UHFFFAOYNA-N	WCALZOILQXUVFC-YFKPBYRVNA-N	SWQSFEOXHHXIBH-YFKPBYRVNA-N	PHWPOFWROLBJDE-REOHCLBHNA-N	I	SWQSFEOXHHXIBH-YFKPBYRVNA-N	UXRJSECEEUTNNE-GBXIJSLDNA-N	KRPXSYLXONNDHS-WHFBIAKZNA-N	OMFHFMZWHRYLHY-BYPYZUCNNA-N	I
122	1	0	0	SWQSFEOXHHXIBH-YFKPBYRVNA-N	KIDRGHLQSOLYTF-UHFFFAOYNA-N	WCALZOILQXUVFC-YFKPBYRVNA-N	SWQSFEOXHHXIBH-YFKPBYRVNA-N	I	UXRJSECEEUTNNE-GBXIJSLDNA-N	KRPXSYLXONNDHS-WHFBIAKZNA-N	OMFHFMZWHRYLHY-BYPYZUCNNA-N	KRPXSYLXONNDHS-WHFBIAKZNA-N	I
123	1	0	0	UXRJSECEEUTNNE-GBXIJSLDNA-N	SWQSFEOXHHXIBH-YFKPBYRVNA-N	KIDRGHLQSOLYTF-UHFFFAOYNA-N	WCALZOILQXUVFC-YFKPBYRVNA-N	I	KRPXSYLXONNDHS-WHFBIAKZNA-N	OMFHFMZWHRYLHY-BYPYZUCNNA-N	KRPXSYLXONNDHS-WHFBIAKZNA-N	UXRJSECEEUTNNE-GBXIJSLDNA-N	I
124	1	0	0	KRPXSYLXONNDHS-WHFBIAKZNA-N	UXRJSECEEUTNNE-GBXIJSLDNA-N	SWQSFEOXHHXIBH-YFKPBYRVNA-N	KIDRGHLQSOLYTF-UHFFFAOYNA-N	I	OMFHFMZWHRYLHY-BYPYZUCNNA-N	KRPXSYLXONNDHS-WHFBIAKZNA-N	UXRJSECEEUTNNE-GBXIJSLDNA-N	SWQSFEOXHHXIBH-YFKPBYRVNA-N	I
125	1	0	0	OMFHFMZWHRYLHY-BYPYZUCNNA-N	KRPXSYLXONNDHS-WHFBIAKZNA-N	UXRJSECEEUTNNE-GBXIJSLDNA-N	SWQSFEOXHHXIBH-YFKPBYRVNA-N	I	KRPXSYLXONNDHS-WHFBIAKZNA-N	UXRJSECEEUTNNE-GBXIJSLDNA-N	SWQSFEOXHHXIBH-YFKPBYRVNA-N	UXRJSECEEUTNNE-GBXIJSLDNA-N	I
126	1	0	0	KRPXSYLXONNDHS-WHFBIAKZNA-N	OMFHFMZWHRYLHY-BYPYZUCNNA-N	KRPXSYLXONNDHS-WHFBIAKZNA-N	UXRJSECEEUTNNE-GBXIJSLDNA-N	I	UXRJSECEEUTNNE-GBXIJSLDNA-N	SWQSFEOXHHXIBH-YFKPBYRVNA-N	UXRJSECEEUTNNE-GBXIJSLDNA-N	UXRJSECEEUTNNE-GBXIJSLDNA-N	I
127	1	0	0	UXRJSECEEUTNNE-GBXIJSLDNA-N	KRPXSYLXONNDHS-WHFBIAKZNA-N	OMFHFMZWHRYLHY-BYPYZUCNNA-N	KRPXSYLXONNDHS-WHFBIAKZNA-N	I	SWQSFEOXHHXIBH-YFKPBYRVNA-N	UXRJSECEEUTNNE-GBXIJSLDNA-N	UXRJSECEEUTNNE-GBXIJSLDNA-N	ZFRRBGVVWUSIQU-BYPYZUCNNA-N	I
128	1	0	0	SWQSFEOXHHXIBH-YFKPBYRVNA-N	UXRJSECEEUTNNE-GBXIJSLDNA-N	KRPXSYLXONNDHS-WHFBIAKZNA-N	OMFHFMZWHRYLHY-BYPYZUCNNA-N	I	UXRJSECEEUTNNE-GBXIJSLDNA-N	UXRJSECEEUTNNE-GBXIJSLDNA-N	ZFRRBGVVWUSIQU-BYPYZUCNNA-N	RIOGVSQWSYFYQB-DBLDWONGNA-N	I
129	1	0	0	UXRJSECEEUTNNE-GBXIJSLDNA-N	SWQSFEOXHHXIBH-YFKPBYRVNA-N	UXRJSECEEUTNNE-GBXIJSLDNA-N	KRPXSYLXONNDHS-WHFBIAKZNA-N	I	UXRJSECEEUTNNE-GBXIJSLDNA-N	ZFRRBGVVWUSIQU-BYPYZUCNNA-N	RIOGVSQWSYFYQB-DBLDWONGNA-N	PHWPOFWROLBJDE-REOHCLBHNA-N	I
130	1	0	0	UXRJSECEEUTNNE-GBXIJSLDNA-N	UXRJSECEEUTNNE-GBXIJSLDNA-N	SWQSFEOXHHXIBH-YFKPBYRVNA-N	UXRJSECEEUTNNE-GBXIJSLDNA-N	I	ZFRRBGVVWUSIQU-BYPYZUCNNA-N	RIOGVSQWSYFYQB-DBLDWONGNA-N	PHWPOFWROLBJDE-REOHCLBHNA-N	PYLVBXRBUBBYCM-PJVXUWSXNA-N	I
131	1	0	0	ZFRRBGVVWUSIQU-BYPYZUCNNA-N	UXRJSECEEUTNNE-GBXIJSLDNA-N	UXRJSECEEUTNNE-GBXIJSLDNA-N	SWQSFEOXHHXIBH-YFKPBYRVNA-N	I	RIOGVSQWSYFYQB-DBLDWONGNA-N	PHWPOFWROLBJDE-REOHCLBHNA-N	PYLVBXRBUBBYCM-PJVXUWSXNA-N	LGNZILDXYHKHQR-BYPYZUCNNA-N	I
132	1	0	0	RIOGVSQWSYFYQB-DBLDWONGNA-N	ZFRRBGVVWUSIQU-BYPYZUCNNA-N	UXRJSECEEUTNNE-GBXIJSLDNA-N	UXRJSECEEUTNNE-GBXIJSLDNA-N	I	PHWPOFWROLBJDE-REOHCLBHNA-N	PYLVBXRBUBBYCM-PJVXUWSXNA-N	LGNZILDXYHKHQR-BYPYZUCNNA-N	KIDRGHLQSOLYTF-UHFFFAOYNA-N	I
133	1	0	0	PHWPOFWROLBJDE-REOHCLBHNA-N	RIOGVSQWSYFYQB-DBLDWONGNA-N	ZFRRBGVVWUSIQU-BYPYZUCNNA-N	UXRJSECEEUTNNE-GBXIJSLDNA-N	I	PYLVBXRBUBBYCM-PJVXUWSXNA-N	LGNZILDXYHKHQR-BYPYZUCNNA-N	KIDRGHLQSOLYTF-UHFFFAOYNA-N	KIDRGHLQSOLYTF-UHFFFAOYNA-N	I
134	1	0	0	PYLVBXRBUBBYCM-PJVXUWSXNA-N	PHWPOFWROLBJDE-REOHCLBHNA-N	RIOGVSQWSYFYQB-DBLDWONGNA-N	ZFRRBGVVWUSIQU-BYPYZUCNNA-N	I	LGNZILDXYHKHQR-BYPYZUCNNA-N	KIDRGHLQSOLYTF-UHFFFAOYNA-N	KIDRGHLQSOLYTF-UHFFFAOYNA-N	CQRHONUIJHWWQQ-QMMMGPOBNA-N	I
135	1	0	0	LGNZILDXYHKHQR-BYPYZUCNNA-N	PYLVBXRBUBBYCM-PJVXUWSXNA-N	PHWPOFWROLBJDE-REOHCLBHNA-N	RIOGVSQWSYFYQB-DBLDWONGNA-N	I	KIDRGHLQSOLYTF-UHFFFAOYNA-N	KIDRGHLQSOLYTF-UHFFFAOYNA-N	CQRHONUIJHWWQQ-QMMMGPOBNA-N	CQRHONUIJHWWQQ-QMMMGPOBNA-N	I
136	1	0	0	KIDRGHLQSOLYTF-UHFFFAOYNA-N	LGNZILDXYHKHQR-BYPYZUCNNA-N	PYLVBXRBUBBYCM-PJVXUWSXNA-N	PHWPOFWROLBJDE-REOHCLBHNA-N	I	KIDRGHLQSOLYTF-UHFFFAOYNA-N	CQRHONUIJHWWQQ-QMMMGPOBNA-N	CQRHONUIJHWWQQ-QMMMGPOBNA-N	QRAMHJBBMFNBFF-REOHCLBHNA-N	I
137	1	0	0	KIDRGHLQSOLYTF-UHFFFAOYNA-N	KIDRGHLQSOLYTF-UHFFFAOYNA-N	LGNZILDXYHKHQR-BYPYZUCNNA-N	PYLVBXRBUBBYCM-PJVXUWSXNA-N	I	CQRHONUIJHWWQQ-QMMMGPOBNA-N	CQRHONUIJHWWQQ-QMMMGPOBNA-N	QRAMHJBBMFNBFF-REOHCLBHNA-N	TZOKHOHKIYBJGB-FGFFPOHCNA-N	I
138	1	0	0	CQRHONUIJHWWQQ-QMMMGPOBNA-N	KIDRGHLQSOLYTF-UHFFFAOYNA-N	KIDRGHLQSOLYTF-UHFFFAOYNA-N	LGNZILDXYHKHQR-BYPYZUCNNA-N	I	CQRHONUIJHWWQQ-QMMMGPOBNA-N	QRAMHJBBMFNBFF-REOHCLBHNA-N	TZOKHOHKIYBJGB-FGFFPOHCNA-N	OMFHFMZWHRYLHY-BYPYZUCNNA-N	I
139	1	0	0	CQRHONUIJHWWQQ-QMMMGPOBNA-N	CQRHONUIJHWWQQ-QMMMGPOBNA-N	KIDRGHLQSOLYTF-UHFFFAOYNA-N	KIDRGHLQSOLYTF-UHFFFAOYNA-N	I	QRAMHJBBMFNBFF-REOHCLBHNA-N	TZOKHOHKIYBJGB-FGFFPOHCNA-N	OMFHFMZWHRYLHY-BYPYZUCNNA-N	QRAMHJBBMFNBFF-REOHCLBHNA-N	I
140	1	0	0	QRAMHJBBMFNBFF-REOHCLBHNA-N	CQRHONUIJHWWQQ-QMMMGPOBNA-N	CQRHONUIJHWWQQ-QMMMGPOBNA-N	KIDRGHLQSOLYTF-UHFFFAOYNA-N	I	TZOKHOHKIYBJGB-FGFFPOHCNA-N	OMFHFMZWHRYLHY-BYPYZUCNNA-N	QRAMHJBBMFNBFF-REOHCLBHNA-N	KJDGPBZOKRQRED-YKAAPSRENA-N	I
141	1	0	0	TZOKHOHKIYBJGB-FGFFPOHCNA-N	QRAMHJBBMFNBFF-REOHCLBHNA-N	CQRHONUIJHWWQQ-QMMMGPOBNA-N	CQRHONUIJHWWQQ-QMMMGPOBNA-N	I	OMFHFMZWHRYLHY-BYPYZUCNNA-N	QRAMHJBBMFNBFF-REOHCLBHNA-N	KJDGPBZOKRQRED-YKAAPSRENA-N	QRAMHJBBMFNBFF-REOHCLBHNA-N	I
142	1	0	0	OMFHFMZWHRYLHY-BYPYZUCNNA-N	TZOKHOHKIYBJGB-FGFFPOHCNA-N	QRAMHJBBMFNBFF-REOHCLBHNA-N	CQRHONUIJHWWQQ-QMMMGPOBNA-N	I	QRAMHJBBMFNBFF-REOHCLBHNA-N	KJDGPBZOKRQRED-YKAAPSRENA-N	QRAMHJBBMFNBFF-REOHCLBHNA-N	OMFHFMZWHRYLHY-BYPYZUCNNA-N	I
143	1	0	0	QRAMHJBBMFNBFF-REOHCLBHNA-N	OMFHFMZWHRYLHY-BYPYZUCNNA-N	TZOKHOHKIYBJGB-FGFFPOHCNA-N	QRAMHJBBMFNBFF-REOHCLBHNA-N	I	KJDGPBZOKRQRED-YKAAPSRENA-N	QRAMHJBBMFNBFF-REOHCLBHNA-N	OMFHFMZWHRYLHY-BYPYZUCNNA-N	OMFHFMZWHRYLHY-BYPYZUCNNA-N	I
144	1	0	0	KJDGPBZOKRQRED-YKAAPSRENA-N	QRAMHJBBMFNBFF-REOHCLBHNA-N	OMFHFMZWHRYLHY-BYPYZUCNNA-N	TZOKHOHKIYBJGB-FGFFPOHCNA-N	I	QRAMHJBBMFNBFF-REOHCLBHNA-N	OMFHFMZWHRYLHY-BYPYZUCNNA-N	OMFHFMZWHRYLHY-BYPYZUCNNA-N	SWQSFEOXHHXIBH-YFKPBYRVNA-N	I
145	1	0	0	QRAMHJBBMFNBFF-REOHCLBHNA-N	KJDGPBZOKRQRED-YKAAPSRENA-N	QRAMHJBBMFNBFF-REOHCLBHNA-N	OMFHFMZWHRYLHY-BYPYZUCNNA-N	I	OMFHFMZWHRYLHY-BYPYZUCNNA-N	OMFHFMZWHRYLHY-BYPYZUCNNA-N	SWQSFEOXHHXIBH-YFKPBYRVNA-N	KJDGPBZOKRQRED-YKAAPSRENA-N	I
146	1	0	0	OMFHFMZWHRYLHY-BYPYZUCNNA-N	QRAMHJBBMFNBFF-REOHCLBHNA-N	KJDGPBZOKRQRED-YKAAPSRENA-N	QRAMHJBBMFNBFF-REOHCLBHNA-N	I	OMFHFMZWHRYLHY-BYPYZUCNNA-N	SWQSFEOXHHXIBH-YFKPBYRVNA-N	KJDGPBZOKRQRED-YKAAPSRENA-N	PHWPOFWROLBJDE-REOHCLBHNA-N	I
147	1	0	0	OMFHFMZWHRYLHY-BYPYZUCNNA-N	OMFHFMZWHRYLHY-BYPYZUCNNA-N	QRAMHJBBMFNBFF-REOHCLBHNA-N	KJDGPBZOKRQRED-YKAAPSRENA-N	I	SWQSFEOXHHXIBH-YFKPBYRVNA-N	KJDGPBZOKRQRED-YKAAPSRENA-N	PHWPOFWROLBJDE-REOHCLBHNA-N	KRPXSYLXONNDHS-WHFBIAKZNA-N	I
148	1	0	0	SWQSFEOXHHXIBH-YFKPBYRVNA-N	OMFHFMZWHRYLHY-BYPYZUCNNA-N	OMFHFMZWHRYLHY-BYPYZUCNNA-N	QRAMHJBBMFNBFF-REOHCLBHNA-N	I	KJDGPBZOKRQRED-YKAAPSRENA-N	PHWPOFWROLBJDE-REOHCLBHNA-N	KRPXSYLXONNDHS-WHFBIAKZNA-N	TZOKHOHKIYBJGB-FGFFPOHCNA-N	I
149	1	1	1	KJDGPBZOKRQRED-YKAAPSRENA-N	SWQSFEOXHHXIBH-YFKPBYRVNA-N	OMFHFMZWHRYLHY-BYPYZUCNNA-N	OMFHFMZWHRYLHY-BYPYZUCNNA-N	I	PHWPOFWROLBJDE-REOHCLBHNA-N	KRPXSYLXONNDHS-WHFBIAKZNA-N	TZOKHOHKIYBJGB-FGFFPOHCNA-N	LOGFATHAEPEIRL-QMMMGPOBNA-N	I
150	1	0	0	PHWPOFWROLBJDE-REOHCLBHNA-N	KJDGPBZOKRQRED-YKAAPSRENA-N	SWQSFEOXHHXIBH-YFKPBYRVNA-N	OMFHFMZWHRYLHY-BYPYZUCNNA-N	I	KRPXSYLXONNDHS-WHFBIAKZNA-N	TZOKHOHKIYBJGB-FGFFPOHCNA-N	LOGFATHAEPEIRL-QMMMGPOBNA-N	WCALZOILQXUVFC-YFKPBYRVNA-N	I
151	1	0	0	KRPXSYLXONNDHS-WHFBIAKZNA-N	PHWPOFWROLBJDE-REOHCLBHNA-N	KJDGPBZOKRQRED-YKAAPSRENA-N	SWQSFEOXHHXIBH-YFKPBYRVNA-N	I	TZOKHOHKIYBJGB-FGFFPOHCNA-N	LOGFATHAEPEIRL-QMMMGPOBNA-N	WCALZOILQXUVFC-YFKPBYRVNA-N	KJDGPBZOKRQRED-YKAAPSRENA-N	I
152	1	0	0	TZOKHOHKIYBJGB-FGFFPOHCNA-N	KRPXSYLXONNDHS-WHFBIAKZNA-N	PHWPOFWROLBJDE-REOHCLBHNA-N	KJDGPBZOKRQRED-YKAAPSRENA-N	I	LOGFATHAEPEIRL-QMMMGPOBNA-N	WCALZOILQXUVFC-YFKPBYRVNA-N	KJDGPBZOKRQRED-YKAAPSRENA-N	KMYCKZYTWWGFEW-RJFJIGAVNA-N	I
153	1	0	0	LOGFATHAEPEIRL-QMMMGPOBNA-N	TZOKHOHKIYBJGB-FGFFPOHCNA-N	KRPXSYLXONNDHS-WHFBIAKZNA-N	PHWPOFWROLBJDE-REOHCLBHNA-N	I	WCALZOILQXUVFC-YFKPBYRVNA-N	KJDGPBZOKRQRED-YKAAPSRENA-N	KMYCKZYTWWGFEW-RJFJIGAVNA-N	KRPXSYLXONNDHS-WHFBIAKZNA-N	I
154	1	0	0	WCALZOILQXUVFC-YFKPBYRVNA-N	LOGFATHAEPEIRL-QMMMGPOBNA-N	TZOKHOHKIYBJGB-FGFFPOHCNA-N	KRPXSYLXONNDHS-WHFBIAKZNA-N	I	KJDGPBZOKRQRED-YKAAPSRENA-N	KMYCKZYTWWGFEW-RJFJIGAVNA-N	KRPXSYLXONNDHS-WHFBIAKZNA-N	TZOKHOHKIYBJGB-FGFFPOHCNA-N	I
155	1	0	0	KJDGPBZOKRQRED-YKAAPSRENA-N	WCALZOILQXUVFC-YFKPBYRVNA-N	LOGFATHAEPEIRL-QMMMGPOBNA-N	TZOKHOHKIYBJGB-FGFFPOHCNA-N	I	KMYCKZYTWWGFEW-RJFJIGAVNA-N	KRPXSYLXONNDHS-WHFBIAKZNA-N	TZOKHOHKIYBJGB-FGFFPOHCNA-N	KIDRGHLQSOLYTF-UHFFFAOYNA-N	I
156	1	0	0	KMYCKZYTWWGFEW-RJFJIGAVNA-N	KJDGPBZOKRQRED-YKAAPSRENA-N	WCALZOILQXUVFC-YFKPBYRVNA-N	LOGFATHAEPEIRL-QMMMGPOBNA-N	I	KRPXSYLXONNDHS-WHFBIAKZNA-N	TZOKHOHKIYBJGB-FGFFPOHCNA-N	KIDRGHLQSOLYTF-UHFFFAOYNA-N	SWQSFEOXHHXIBH-YFKPBYRVNA-N	I
157	1	0	0	KRPXSYLXONNDHS-WHFBIAKZNA-N	KMYCKZYTWWGFEW-RJFJIGAVNA-N	KJDGPBZOKRQRED-YKAAPSRENA-N	WCALZOILQXUVFC-YFKPBYRVNA-N	I	TZOKHOHKIYBJGB-FGFFPOHCNA-N	KIDRGHLQSOLYTF-UHFFFAOYNA-N	SWQSFEOXHHXIBH-YFKPBYRVNA-N	SWQSFEOXHHXIBH-YFKPBYRVNA-N	I
158	1	0	0	TZOKHOHKIYBJGB-FGFFPOHCNA-N	KRPXSYLXONNDHS-WHFBIAKZNA-N	KMYCKZYTWWGFEW-RJFJIGAVNA-N	KJDGPBZOKRQRED-YKAAPSRENA-N	I	KIDRGHLQSOLYTF-UHFFFAOYNA-N	SWQSFEOXHHXIBH-YFKPBYRVNA-N	SWQSFEOXHHXIBH-YFKPBYRVNA-N	KMYCKZYTWWGFEW-RJFJIGAVNA-N	I
159	1	0	0	KIDRGHLQSOLYTF-UHFFFAOYNA-N	TZOKHOHKIYBJGB-FGFFPOHCNA-N	KRPXSYLXONNDHS-WHFBIAKZNA-N	KMYCKZYTWWGFEW-RJFJIGAVNA-N	I	SWQSFEOXHHXIBH-YFKPBYRVNA-N	SWQSFEOXHHXIBH-YFKPBYRVNA-N	KMYCKZYTWWGFEW-RJFJIGAVNA-N	RIOGVSQWSYFYQB-DBLDWONGNA-N	I
160	1	0	0	SWQSFEOXHHXIBH-YFKPBYRVNA-N	KIDRGHLQSOLYTF-UHFFFAOYNA-N	TZOKHOHKIYBJGB-FGFFPOHCNA-N	KRPXSYLXONNDHS-WHFBIAKZNA-N	I	SWQSFEOXHHXIBH-YFKPBYRVNA-N	KMYCKZYTWWGFEW-RJFJIGAVNA-N	RIOGVSQWSYFYQB-DBLDWONGNA-N	IDOSDTAHFWGHKV-AIINLQACNA-N	I
161	1	0	0	SWQSFEOXHHXIBH-YFKPBYRVNA-N	SWQSFEOXHHXIBH-YFKPBYRVNA-N	KIDRGHLQSOLYTF-UHFFFAOYNA-N	TZOKHOHKIYBJGB-FGFFPOHCNA-N	I	KMYCKZYTWWGFEW-RJFJIGAVNA-N	RIOGVSQWSYFYQB-DBLDWONGNA-N	IDOSDTAHFWGHKV-AIINLQACNA-N	TZOKHOHKIYBJGB-FGFFPOHCNA-N	I
162	1	0	0	KMYCKZYTWWGFEW-RJFJIGAVNA-N	SWQSFEOXHHXIBH-YFKPBYRVNA-N	SWQSFEOXHHXIBH-YFKPBYRVNA-N	KIDRGHLQSOLYTF-UHFFFAOYNA-N	I	RIOGVSQWSYFYQB-DBLDWONGNA-N	IDOSDTAHFWGHKV-AIINLQACNA-N	TZOKHOHKIYBJGB-FGFFPOHCNA-N	WCALZOILQXUVFC-YFKPBYRVNA-N	I
163	1	0	0	RIOGVSQWSYFYQB-DBLDWONGNA-N	KMYCKZYTWWGFEW-RJFJIGAVNA-N	SWQSFEOXHHXIBH-YFKPBYRVNA-N	SWQSFEOXHHXIBH-YFKPBYRVNA-N	I	IDOSDTAHFWGHKV-AIINLQACNA-N	TZOKHOHKIYBJGB-FGFFPOHCNA-N	WCALZOILQXUVFC-YFKPBYRVNA-N	KIDRGHLQSOLYTF-UHFFFAOYNA-N	I
164	1	0	0	IDOSDTAHFWGHKV-AIINLQACNA-N	RIOGVSQWSYFYQB-DBLDWONGNA-N	KMYCKZYTWWGFEW-RJFJIGAVNA-N	SWQSFEOXHHXIBH-YFKPBYRVNA-N	I	TZOKHOHKIYBJGB-FGFFPOHCNA-N	WCALZOILQXUVFC-YFKPBYRVNA-N	KIDRGHLQSOLYTF-UHFFFAOYNA-N	LGNZILDXYHKHQR-BYPYZUCNNA-N	I
165	1	0	0	TZOKHOHKIYBJGB-FGFFPOHCNA-N	IDOSDTAHFWGHKV-AIINLQACNA-N	RIOGVSQWSYFYQB-DBLDWONGNA-N	KMYCKZYTWWGFEW-RJFJIGAVNA-N	I	WCALZOILQXUVFC-YFKPBYRVNA-N	KIDRGHLQSOLYTF-UHFFFAOYNA-N	LGNZILDXYHKHQR-BYPYZUCNNA-N	PHWPOFWROLBJDE-REOHCLBHNA-N	I
166	1	0	0	WCALZOILQXUVFC-YFKPBYRVNA-N	TZOKHOHKIYBJGB-FGFFPOHCNA-N	IDOSDTAHFWGHKV-AIINLQACNA-N	RIOGVSQWSYFYQB-DBLDWONGNA-N	I	KIDRGHLQSOLYTF-UHFFFAOYNA-N	LGNZILDXYHKHQR-BYPYZUCNNA-N	PHWPOFWROLBJDE-REOHCLBHNA-N	LGNZILDXYHKHQR-BYPYZUCNNA-N	I
167	1	0	0	KIDRGHLQSOLYTF-UHFFFAOYNA-N	WCALZOILQXUVFC-YFKPBYRVNA-N	TZOKHOHKIYBJGB-FGFFPOHCNA-N	IDOSDTAHFWGHKV-AIINLQACNA-N	I	LGNZILDXYHKHQR-BYPYZUCNNA-N	PHWPOFWROLBJDE-REOHCLBHNA-N	LGNZILDXYHKHQR-BYPYZUCNNA-N	IDOSDTAHFWGHKV-AIINLQACNA-N	I
168	1	0	0	LGNZILDXYHKHQR-BYPYZUCNNA-N	KIDRGHLQSOLYTF-UHFFFAOYNA-N	WCALZOILQXUVFC-YFKPBYRVNA-N	TZOKHOHKIYBJGB-FGFFPOHCNA-N	I	PHWPOFWROLBJDE-REOHCLBHNA-N	LGNZILDXYHKHQR-BYPYZUCNNA-N	IDOSDTAHFWGHKV-AIINLQACNA-N	OMFHFMZWHRYLHY-BYPYZUCNNA-N	I
169	1	0	0	PHWPOFWROLBJDE-REOHCLBHNA-N	LGNZILDXYHKHQR-BYPYZUCNNA-N	KIDRGHLQSOLYTF-UHFFFAOYNA-N	WCALZOILQXUVFC-YFKPBYRVNA-N	I	LGNZILDXYHKHQR-BYPYZUCNNA-N	IDOSDTAHFWGHKV-AIINLQACNA-N	OMFHFMZWHRYLHY-BYPYZUCNNA-N	PYLVBXRBUBBYCM-PJVXUWSXNA-N	I
170	1	0	0	LGNZILDXYHKHQR-BYPYZUCNNA-N	PHWPOFWROLBJDE-REOHCLBHNA-N	LGNZILDXYHKHQR-BYPYZUCNNA-N	KIDRGHLQSOLYTF-UHFFFAOYNA-N	I	IDOSDTAHFWGHKV-AIINLQACNA-N	OMFHFMZWHRYLHY-BYPYZUCNNA-N	PYLVBXRBUBBYCM-PJVXUWSXNA-N	IDOSDTAHFWGHKV-AIINLQACNA-N	I
171	1	0	0	IDOSDTAHFWGHKV-AIINLQACNA-N	LGNZILDXYHKHQR-BYPYZUCNNA-N	PHWPOFWROLBJDE-REOHCLBHNA-N	LGNZILDXYHKHQR-BYPYZUCNNA-N	I	OMFHFMZWHRYLHY-BYPYZUCNNA-N	PYLVBXRBUBBYCM-PJVXUWSXNA-N	IDOSDTAHFWGHKV-AIINLQACNA-N	PHWPOFWROLBJDE-REOHCLBHNA-N	I
172	1	0	0	OMFHFMZWHRYLHY-BYPYZUCNNA-N	IDOSDTAHFWGHKV-AIINLQACNA-N	LGNZILDXYHKHQR-BYPYZUCNNA-N	PHWPOFWROLBJDE-REOHCLBHNA-N	I	PYLVBXRBUBBYCM-PJVXUWSXNA-N	IDOSDTAHFWGHKV-AIINLQACNA-N	PHWPOFWROLBJDE-REOHCLBHNA-N	UXRJSECEEUTNNE-GBXIJSLDNA-N	I
173	1	0	0	PYLVBXRBUBBYCM-PJVXUWSXNA-N	OMFHFMZWHRYLHY-BYPYZUCNNA-N	IDOSDTAHFWGHKV-AIINLQACNA-N	LGNZILDXYHKHQR-BYPYZUCNNA-N	I	IDOSDTAHFWGHKV-AIINLQACNA-N	PHWPOFWROLBJDE-REOHCLBHNA-N	UXRJSECEEUTNNE-GBXIJSLDNA-N	WCALZOILQXUVFC-YFKPBYRVNA-N	I
174	1	0	0	IDOSDTAHFWGHKV-AIINLQACNA-N	PYLVBXRBUBBYCM-PJVXUWSXNA-N	OMFHFMZWHRYLHY-BYPYZUCNNA-N	IDOSDTAHFWGHKV-AIINLQACNA-N	I	PHWPOFWROLBJDE-REOHCLBHNA-N	UXRJSECEEUTNNE-GBXIJSLDNA-N	WCALZOILQXUVFC-YFKPBYRVNA-N	KJDGPBZOKRQRED-YKAAPSRENA-N	I
175	1	0	0	PHWPOFWROLBJDE-REOHCLBHNA-N	IDOSDTAHFWGHKV-AIINLQACNA-N	PYLVBXRBUBBYCM-PJVXUWSXNA-N	OMFHFMZWHRYLHY-BYPYZUCNNA-N	I	UXRJSECEEUTNNE-GBXIJSLDNA-N	WCALZOILQXUVFC-YFKPBYRVNA-N	KJDGPBZOKRQRED-YKAAPSRENA-N	RIOGVSQWSYFYQB-DBLDWONGNA-N	I
176	1	0	0	UXRJSECEEUTNNE-GBXIJSLDNA-N	PHWPOFWROLBJDE-REOHCLBHNA-N	IDOSDTAHFWGHKV-AIINLQACNA-N	PYLVBXRBUBBYCM-PJVXUWSXNA-N	I	WCALZOILQXUVFC-YFKPBYRVNA-N	KJDGPBZOKRQRED-YKAAPSRENA-N	RIOGVSQWSYFYQB-DBLDWONGNA-N	OMFHFMZWHRYLHY-BYPYZUCNNA-N	I
177	1	0	0	WCALZOILQXUVFC-YFKPBYRVNA-N	UXRJSECEEUTNNE-GBXIJSLDNA-N	PHWPOFWROLBJDE-REOHCLBHNA-N	IDOSDTAHFWGHKV-AIINLQACNA-N	I	KJDGPBZOKRQRED-YKAAPSRENA-N	RIOGVSQWSYFYQB-DBLDWONGNA-N	OMFHFMZWHRYLHY-BYPYZUCNNA-N	SWQSFEOXHHXIBH-YFKPBYRVNA-N	I
178	1	0	0	KJDGPBZOKRQRED-YKAAPSRENA-N	WCALZOILQXUVFC-YFKPBYRVNA-N	UXRJSECEEUTNNE-GBXIJSLDNA-N	PHWPOFWROLBJDE-REOHCLBHNA-N	I	RIOGVSQWSYFYQB-DBLDWONGNA-N	OMFHFMZWHRYLHY-BYPYZUCNNA-N	SWQSFEOXHHXIBH-YFKPBYRVNA-N	SWQSFEOXHHXIBH-YFKPBYRVNA-N	I
179	1	0	0	RIOGVSQWSYFYQB-DBLDWONGNA-N	KJDGPBZOKRQRED-YKAAPSRENA-N	WCALZOILQXUVFC-YFKPBYRVNA-N	UXRJSECEEUTNNE-GBXIJSLDNA-N	I	OMFHFMZWHRYLHY-BYPYZUCNNA-N	SWQSFEOXHHXIBH-YFKPBYRVNA-N	SWQSFEOXHHXIBH-YFKPBYRVNA-N	IDOSDTAHFWGHKV-AIINLQACNA-N	I
180	1	0	0	OMFHFMZWHRYLHY-BYPYZUCNNA-N	RIOGVSQWSYFYQB-DBLDWONGNA-N	KJDGPBZOKRQRED-YKAAPSRENA-N	WCALZOILQXUVFC-YFKPBYRVNA-N	I	SWQSFEOXHHXIBH-YFKPBYRVNA-N	SWQSFEOXHHXIBH-YFKPBYRVNA-N	IDOSDTAHFWGHKV-AIINLQACNA-N	LOGFATHAEPEIRL-QMMMGPOBNA-N	I
181	1	0	0	SWQSFEOXHHXIBH-YFKPBYRVNA-N	OMFHFMZWHRYLHY-BYPYZUCNNA-N	RIOGVSQWSYFYQB-DBLDWONGNA-N	KJDGPBZOKRQRED-YKAAPSRENA-N	I	SWQSFEOXHHXIBH-YFKPBYRVNA-N	IDOSDTAHFWGHKV-AIINLQACNA-N	LOGFATHAEPEIRL-QMMMGPOBNA-N	PYLVBXRBUBBYCM-PJVXUWSXNA-N	I
182	1	0	0	SWQSFEOXHHXIBH-YFKPBYRVNA-N	SWQSFEOXHHXIBH-YFKPBYRVNA-N	OMFHFMZWHRYLHY-BYPYZUCNNA-N	RIOGVSQWSYFYQB-DBLDWONGNA-N	I	IDOSDTAHFWGHKV-AIINLQACNA-N	LOGFATHAEPEIRL-QMMMGPOBNA-N	PYLVBXRBUBBYCM-PJVXUWSXNA-N	OMFHFMZWHRYLHY-BYPYZUCNNA-N	I
183	1	0	0	IDOSDTAHFWGHKV-AIINLQACNA-N	SWQSFEOXHHXIBH-YFKPBYRVNA-N	SWQSFEOXHHXIBH-YFKPBYRVNA-N	OMFHFMZWHRYLHY-BYPYZUCNNA-N	I	LOGFATHAEPEIRL-QMMMGPOBNA-N	PYLVBXRBUBBYCM-PJVXUWSXNA-N	OMFHFMZWHRYLHY-BYPYZUCNNA-N	TZOKHOHKIYBJGB-FGFFPOHCNA-N	I
184	1	0	0	LOGFATHAEPEIRL-QMMMGPOBNA-N	IDOSDTAHFWGHKV-AIINLQACNA-N	SWQSFEOXHHXIBH-YFKPBYRVNA-N	SWQSFEOXHHXIBH-YFKPBYRVNA-N	I	PYLVBXRBUBBYCM-PJVXUWSXNA-N	OMFHFMZWHRYLHY-BYPYZUCNNA-N	TZOKHOHKIYBJGB-FGFFPOHCNA-N	SWQSFEOXHHXIBH-YFKPBYRVNA-N	I
185	1	0	0	PYLVBXRBUBBYCM-PJVXUWSXNA-N	LOGFATHAEPEIRL-QMMMGPOBNA-N	IDOSDTAHFWGHKV-AIINLQACNA-N	SWQSFEOXHHXIBH-YFKPBYRVNA-N	I	OMFHFMZWHRYLHY-BYPYZUCNNA-N	TZOKHOHKIYBJGB-FGFFPOHCNA-N	SWQSFEOXHHXIBH-YFKPBYRVNA-N	SWQSFEOXHHXIBH-YFKPBYRVNA-N	I
186	1	0	0	OMFHFMZWHRYLHY-BYPYZUCNNA-N	PYLVBXRBUBBYCM-PJVXUWSXNA-N	LOGFATHAEPEIRL-QMMMGPOBNA-N	IDOSDTAHFWGHKV-AIINLQACNA-N	I	TZOKHOHKIYBJGB-FGFFPOHCNA-N	SWQSFEOXHHXIBH-YFKPBYRVNA-N	SWQSFEOXHHXIBH-YFKPBYRVNA-N	SWQSFEOXHHXIBH-YFKPBYRVNA-N	I
187	1	0	0	TZOKHOHKIYBJGB-FGFFPOHCNA-N	OMFHFMZWHRYLHY-BYPYZUCNNA-N	PYLVBXRBUBBYCM-PJVXUWSXNA-N	LOGFATHAEPEIRL-QMMMGPOBNA-N	I	SWQSFEOXHHXIBH-YFKPBYRVNA-N	SWQSFEOXHHXIBH-YFKPBYRVNA-N	SWQSFEOXHHXIBH-YFKPBYRVNA-N	LGNZILDXYHKHQR-BYPYZUCNNA-N	I
188	1	0	0	SWQSFEOXHHXIBH-YFKPBYRVNA-N	TZOKHOHKIYBJGB-FGFFPOHCNA-N	OMFHFMZWHRYLHY-BYPYZUCNNA-N	PYLVBXRBUBBYCM-PJVXUWSXNA-N	I	SWQSFEOXHHXIBH-YFKPBYRVNA-N	SWQSFEOXHHXIBH-YFKPBYRVNA-N	LGNZILDXYHKHQR-BYPYZUCNNA-N	PYLVBXRBUBBYCM-PJVXUWSXNA-N	I
189	1	0	0	SWQSFEOXHHXIBH-YFKPBYRVNA-N	SWQSFEOXHHXIBH-YFKPBYRVNA-N	TZOKHOHKIYBJGB-FGFFPOHCNA-N	OMFHFMZWHRYLHY-BYPYZUCNNA-N	I	SWQSFEOXHHXIBH-YFKPBYRVNA-N	LGNZILDXYHKHQR-BYPYZUCNNA-N	PYLVBXRBUBBYCM-PJVXUWSXNA-N	PYLVBXRBUBBYCM-PJVXUWSXNA-N	I
190	1	0	0	SWQSFEOXHHXIBH-YFKPBYRVNA-N	SWQSFEOXHHXIBH-YFKPBYRVNA-N	SWQSFEOXHHXIBH-YFKPBYRVNA-N	TZOKHOHKIYBJGB-FGFFPOHCNA-N	I	LGNZILDXYHKHQR-BYPYZUCNNA-N	PYLVBXRBUBBYCM-PJVXUWSXNA-N	PYLVBXRBUBBYCM-PJVXUWSXNA-N	SWQSFEOXHHXIBH-YFKPBYRVNA-N	I
191	1	0	0	LGNZILDXYHKHQR-BYPYZUCNNA-N	SWQSFEOXHHXIBH-YFKPBYRVNA-N	SWQSFEOXHHXIBH-YFKPBYRVNA-N	SWQSFEOXHHXIBH-YFKPBYRVNA-N	I	PYLVBXRBUBBYCM-PJVXUWSXNA-N	PYLVBXRBUBBYCM-PJVXUWSXNA-N	SWQSFEOXHHXIBH-YFKPBYRVNA-N	RIOGVSQWSYFYQB-DBLDWONGNA-N	I
192	1	0	0	PYLVBXRBUBBYCM-PJVXUWSXNA-N	LGNZILDXYHKHQR-BYPYZUCNNA-N	SWQSFEOXHHXIBH-YFKPBYRVNA-N	SWQSFEOXHHXIBH-YFKPBYRVNA-N	I	PYLVBXRBUBBYCM-PJVXUWSXNA-N	SWQSFEOXHHXIBH-YFKPBYRVNA-N	RIOGVSQWSYFYQB-DBLDWONGNA-N	SWQSFEOXHHXIBH-YFKPBYRVNA-N	I
193	1	0	0	PYLVBXRBUBBYCM-PJVXUWSXNA-N	PYLVBXRBUBBYCM-PJVXUWSXNA-N	LGNZILDXYHKHQR-BYPYZUCNNA-N	SWQSFEOXHHXIBH-YFKPBYRVNA-N	I	SWQSFEOXHHXIBH-YFKPBYRVNA-N	RIOGVSQWSYFYQB-DBLDWONGNA-N	SWQSFEOXHHXIBH-YFKPBYRVNA-N	KJDGPBZOKRQRED-YKAAPSRENA-N	I
194	1	0	0	SWQSFEOXHHXIBH-YFKPBYRVNA-N	PYLVBXRBUBBYCM-PJVXUWSXNA-N	PYLVBXRBUBBYCM-PJVXUWSXNA-N	LGNZILDXYHKHQR-BYPYZUCNNA-N	I	RIOGVSQWSYFYQB-DBLDWONGNA-N	SWQSFEOXHHXIBH-YFKPBYRVNA-N	KJDGPBZOKRQRED-YKAAPSRENA-N	CQRHONUIJHWWQQ-QMMMGPOBNA-N	I
195	1	0	0	RIOGVSQWSYFYQB-DBLDWONGNA-N	SWQSFEOXHHXIBH-YFKPBYRVNA-N	PYLVBXRBUBBYCM-PJVXUWSXNA-N	PYLVBXRBUBBYCM-PJVXUWSXNA-N	I	SWQSFEOXHHXIBH-YFKPBYRVNA-N	KJDGPBZOKRQRED-YKAAPSRENA-N	CQRHONUIJHWWQQ-QMMMGPOBNA-N	KJDGPBZOKRQRED-YKAAPSRENA-N	I
196	1	0	0	SWQSFEOXHHXIBH-YFKPBYRVNA-N	RIOGVSQWSYFYQB-DBLDWONGNA-N	SWQSFEOXHHXIBH-YFKPBYRVNA-N	PYLVBXRBUBBYCM-PJVXUWSXNA-N	I	KJDGPBZOKRQRED-YKAAPSRENA-N	CQRHONUIJHWWQQ-QMMMGPOBNA-N	KJDGPBZOKRQRED-YKAAPSRENA-N	LOGFATHAEPEIRL-QMMMGPOBNA-N	I
197	1	0	0	KJDGPBZOKRQRED-YKAAPSRENA-N	SWQSFEOXHHXIBH-YFKPBYRVNA-N	RIOGVSQWSYFYQB-DBLDWONGNA-N	SWQSFEOXHHXIBH-YFKPBYRVNA-N	I	CQRHONUIJHWWQQ-QMMMGPOBNA-N	KJDGPBZOKRQRED-YKAAPSRENA-N	LOGFATHAEPEIRL-QMMMGPOBNA-N	PYLVBXRBUBBYCM-PJVXUWSXNA-N	I
198	1	0	0	CQRHONUIJHWWQQ-QMMMGPOBNA-N	KJDGPBZOKRQRED-YKAAPSRENA-N	SWQSFEOXHHXIBH-YFKPBYRVNA-N	RIOGVSQWSYFYQB-DBLDWONGNA-N	I	KJDGPBZOKRQRED-YKAAPSRENA-N	LOGFATHAEPEIRL-QMMMGPOBNA-N	PYLVBXRBUBBYCM-PJVXUWSXNA-N	PYLVBXRBUBBYCM-PJVXUWSXNA-N	I
199	1	0	0	KJDGPBZOKRQRED-YKAAPSRENA-N	CQRHONUIJHWWQQ-QMMMGPOBNA-N	KJDGPBZOKRQRED-YKAAPSRENA-N	SWQSFEOXHHXIBH-YFKPBYRVNA-N	I	LOGFATHAEPEIRL-QMMMGPOBNA-N	PYLVBXRBUBBYCM-PJVXUWSXNA-N	PYLVBXRBUBBYCM-PJVXUWSXNA-N	IDOSDTAHFWGHKV-AIINLQACNA-N	I
200	1	0	0	LOGFATHAEPEIRL-QMMMGPOBNA-N	KJDGPBZOKRQRED-YKAAPSRENA-N	CQRHONUIJHWWQQ-QMMMGPOBNA-N	KJDGPBZOKRQRED-YKAAPSRENA-N	I	PYLVBXRBUBBYCM-PJVXUWSXNA-N	PYLVBXRBUBBYCM-PJVXUWSXNA-N	IDOSDTAHFWGHKV-AIINLQACNA-N	LGNZILDXYHKHQR-BYPYZUCNNA-N	I
201	1	0	0	PYLVBXRBUBBYCM-PJVXUWSXNA-N	LOGFATHAEPEIRL-QMMMGPOBNA-N	KJDGPBZOKRQRED-YKAAPSRENA-N	CQRHONUIJHWWQQ-QMMMGPOBNA-N	I	PYLVBXRBUBBYCM-PJVXUWSXNA-N	IDOSDTAHFWGHKV-AIINLQACNA-N	LGNZILDXYHKHQR-BYPYZUCNNA-N	SWQSFEOXHHXIBH-YFKPBYRVNA-N	I
202	1	0	0	PYLVBXRBUBBYCM-PJVXUWSXNA-N	PYLVBXRBUBBYCM-PJVXUWSXNA-N	LOGFATHAEPEIRL-QMMMGPOBNA-N	KJDGPBZOKRQRED-YKAAPSRENA-N	I	IDOSDTAHFWGHKV-AIINLQACNA-N	LGNZILDXYHKHQR-BYPYZUCNNA-N	SWQSFEOXHHXIBH-YFKPBYRVNA-N	PYLVBXRBUBBYCM-PJVXUWSXNA-N	I
203	1	0	0	IDOSDTAHFWGHKV-AIINLQACNA-N	PYLVBXRBUBBYCM-PJVXUWSXNA-N	PYLVBXRBUBBYCM-PJVXUWSXNA-N	LOGFATHAEPEIRL-QMMMGPOBNA-N	I	LGNZILDXYHKHQR-BYPYZUCNNA-N	SWQSFEOXHHXIBH-YFKPBYRVNA-N	PYLVBXRBUBBYCM-PJVXUWSXNA-N	WCALZOILQXUVFC-YFKPBYRVNA-N	I
204	1	0	0	LGNZILDXYHKHQR-BYPYZUCNNA-N	IDOSDTAHFWGHKV-AIINLQACNA-N	PYLVBXRBUBBYCM-PJVXUWSXNA-N	PYLVBXRBUBBYCM-PJVXUWSXNA-N	I	SWQSFEOXHHXIBH-YFKPBYRVNA-N	PYLVBXRBUBBYCM-PJVXUWSXNA-N	WCALZOILQXUVFC-YFKPBYRVNA-N	IDOSDTAHFWGHKV-AIINLQACNA-N	I
205	1	0	0	SWQSFEOXHHXIBH-YFKPBYRVNA-N	LGNZILDXYHKHQR-BYPYZUCNNA-N	IDOSDTAHFWGHKV-AIINLQACNA-N	PYLVBXRBUBBYCM-PJVXUWSXNA-N	I	PYLVBXRBUBBYCM-PJVXUWSXNA-N	WCALZOILQXUVFC-YFKPBYRVNA-N	IDOSDTAHFWGHKV-AIINLQACNA-N	PYLVBXRBUBBYCM-PJVXUWSXNA-N	I
206	1	0	0	PYLVBXRBUBBYCM-PJVXUWSXNA-N	SWQSFEOXHHXIBH-YFKPBYRVNA-N	LGNZILDXYHKHQR-BYPYZUCNNA-N	IDOSDTAHFWGHKV-AIINLQACNA-N	I	WCALZOILQXUVFC-YFKPBYRVNA-N	IDOSDTAHFWGHKV-AIINLQACNA-N	PYLVBXRBUBBYCM-PJVXUWSXNA-N	PYLVBXRBUBBYCM-PJVXUWSXNA-N	I
207	1	0	0	WCALZOILQXUVFC-YFKPBYRVNA-N	PYLVBXRBUBBYCM-PJVXUWSXNA-N	SWQSFEOXHHXIBH-YFKPBYRVNA-N	LGNZILDXYHKHQR-BYPYZUCNNA-N	I	IDOSDTAHFWGHKV-AIINLQACNA-N	PYLVBXRBUBBYCM-PJVXUWSXNA-N	PYLVBXRBUBBYCM-PJVXUWSXNA-N	PYLVBXRBUBBYCM-PJVXUWSXNA-N	I
208	1	0	0	IDOSDTAHFWGHKV-AIINLQACNA-N	WCALZOILQXUVFC-YFKPBYRVNA-N	PYLVBXRBUBBYCM-PJVXUWSXNA-N	SWQSFEOXHHXIBH-YFKPBYRVNA-N	I	PYLVBXRBUBBYCM-PJVXUWSXNA-N	PYLVBXRBUBBYCM-PJVXUWSXNA-N	PYLVBXRBUBBYCM-PJVXUWSXNA-N	PYLVBXRBUBBYCM-PJVXUWSXNA-N	I
209	1	0	0	PYLVBXRBUBBYCM-PJVXUWSXNA-N	IDOSDTAHFWGHKV-AIINLQACNA-N	WCALZOILQXUVFC-YFKPBYRVNA-N	PYLVBXRBUBBYCM-PJVXUWSXNA-N	I	PYLVBXRBUBBYCM-PJVXUWSXNA-N	PYLVBXRBUBBYCM-PJVXUWSXNA-N	PYLVBXRBUBBYCM-PJVXUWSXNA-N	SWQSFEOXHHXIBH-YFKPBYRVNA-N	I
210	1	0	0	PYLVBXRBUBBYCM-PJVXUWSXNA-N	PYLVBXRBUBBYCM-PJVXUWSXNA-N	IDOSDTAHFWGHKV-AIINLQACNA-N	WCALZOILQXUVFC-YFKPBYRVNA-N	I	PYLVBXRBUBBYCM-PJVXUWSXNA-N	PYLVBXRBUBBYCM-PJVXUWSXNA-N	SWQSFEOXHHXIBH-YFKPBYRVNA-N	VHTIJGPHKRJQGO-REOHCLBHNA-N	I
211	1	0	0	PYLVBXRBUBBYCM-PJVXUWSXNA-N	PYLVBXRBUBBYCM-PJVXUWSXNA-N	PYLVBXRBUBBYCM-PJVXUWSXNA-N	IDOSDTAHFWGHKV-AIINLQACNA-N	I	PYLVBXRBUBBYCM-PJVXUWSXNA-N	SWQSFEOXHHXIBH-YFKPBYRVNA-N	VHTIJGPHKRJQGO-REOHCLBHNA-N	SWQSFEOXHHXIBH-YFKPBYRVNA-N	I
212	1	0	0	PYLVBXRBUBBYCM-PJVXUWSXNA-N	PYLVBXRBUBBYCM-PJVXUWSXNA-N	PYLVBXRBUBBYCM-PJVXUWSXNA-N	PYLVBXRBUBBYCM-PJVXUWSXNA-N	I	SWQSFEOXHHXIBH-YFKPBYRVNA-N	VHTIJGPHKRJQGO-REOHCLBHNA-N	SWQSFEOXHHXIBH-YFKPBYRVNA-N	VHTIJGPHKRJQGO-REOHCLBHNA-N	I
213	1	0	0	SWQSFEOXHHXIBH-YFKPBYRVNA-N	PYLVBXRBUBBYCM-PJVXUWSXNA-N	PYLVBXRBUBBYCM-PJVXUWSXNA-N	PYLVBXRBUBBYCM-PJVXUWSXNA-N	I	VHTIJGPHKRJQGO-REOHCLBHNA-N	SWQSFEOXHHXIBH-YFKPBYRVNA-N	VHTIJGPHKRJQGO-REOHCLBHNA-N	CQRHONUIJHWWQQ-QMMMGPOBNA-N	I
214	1	0	0	VHTIJGPHKRJQGO-REOHCLBHNA-N	SWQSFEOXHHXIBH-YFKPBYRVNA-N	PYLVBXRBUBBYCM-PJVXUWSXNA-N	PYLVBXRBUBBYCM-PJVXUWSXNA-N	I	SWQSFEOXHHXIBH-YFKPBYRVNA-N	VHTIJGPHKRJQGO-REOHCLBHNA-N	CQRHONUIJHWWQQ-QMMMGPOBNA-N	SWQSFEOXHHXIBH-YFKPBYRVNA-N	I
215	1	0	0	SWQSFEOXHHXIBH-YFKPBYRVNA-N	VHTIJGPHKRJQGO-REOHCLBHNA-N	SWQSFEOXHHXIBH-YFKPBYRVNA-N	PYLVBXRBUBBYCM-PJVXUWSXNA-N	I	VHTIJGPHKRJQGO-REOHCLBHNA-N	CQRHONUIJHWWQQ-QMMMGPOBNA-N	SWQSFEOXHHXIBH-YFKPBYRVNA-N	SWQSFEOXHHXIBH-YFKPBYRVNA-N	I
216	1	0	0	VHTIJGPHKRJQGO-REOHCLBHNA-N	SWQSFEOXHHXIBH-YFKPBYRVNA-N	VHTIJGPHKRJQGO-REOHCLBHNA-N	SWQSFEOXHHXIBH-YFKPBYRVNA-N	I	CQRHONUIJHWWQQ-QMMMGPOBNA-N	SWQSFEOXHHXIBH-YFKPBYRVNA-N	SWQSFEOXHHXIBH-YFKPBYRVNA-N	PYLVBXRBUBBYCM-PJVXUWSXNA-N	I
217	1	0	0	CQRHONUIJHWWQQ-QMMMGPOBNA-N	VHTIJGPHKRJQGO-REOHCLBHNA-N	SWQSFEOXHHXIBH-YFKPBYRVNA-N	VHTIJGPHKRJQGO-REOHCLBHNA-N	I	SWQSFEOXHHXIBH-YFKPBYRVNA-N	SWQSFEOXHHXIBH-YFKPBYRVNA-N	PYLVBXRBUBBYCM-PJVXUWSXNA-N	SWQSFEOXHHXIBH-YFKPBYRVNA-N	I
218	1	0	0	SWQSFEOXHHXIBH-YFKPBYRVNA-N	CQRHONUIJHWWQQ-QMMMGPOBNA-N	VHTIJGPHKRJQGO-REOHCLBHNA-N	SWQSFEOXHHXIBH-YFKPBYRVNA-N	I	SWQSFEOXHHXIBH-YFKPBYRVNA-N	PYLVBXRBUBBYCM-PJVXUWSXNA-N	SWQSFEOXHHXIBH-YFKPBYRVNA-N	RIOGVSQWSYFYQB-DBLDWONGNA-N	I
219	1	0	0	SWQSFEOXHHXIBH-YFKPBYRVNA-N	SWQSFEOXHHXIBH-YFKPBYRVNA-N	CQRHONUIJHWWQQ-QMMMGPOBNA-N	VHTIJGPHKRJQGO-REOHCLBHNA-N	I	PYLVBXRBUBBYCM-PJVXUWSXNA-N	SWQSFEOXHHXIBH-YFKPBYRVNA-N	RIOGVSQWSYFYQB-DBLDWONGNA-N	SWQSFEOXHHXIBH-YFKPBYRVNA-N	I
220	1	0	0	PYLVBXRBUBBYCM-PJVXUWSXNA-N	SWQSFEOXHHXIBH-YFKPBYRVNA-N	SWQSFEOXHHXIBH-YFKPBYRVNA-N	CQRHONUIJHWWQQ-QMMMGPOBNA-N	I	SWQSFEOXHHXIBH-YFKPBYRVNA-N	RIOGVSQWSYFYQB-DBLDWONGNA-N	SWQSFEOXHHXIBH-YFKPBYRVNA-N	PYLVBXRBUBBYCM-PJVXUWSXNA-N	I
221	1	0	0	SWQSFEOXHHXIBH-YFKPBYRVNA-N	PYLVBXRBUBBYCM-PJVXUWSXNA-N	SWQSFEOXHHXIBH-YFKPBYRVNA-N	SWQSFEOXHHXIBH-YFKPBYRVNA-N	I	RIOGVSQWSYFYQB-DBLDWONGNA-N	SWQSFEOXHHXIBH-YFKPBYRVNA-N	PYLVBXRBUBBYCM-PJVXUWSXNA-N	SWQSFEOXHHXIBH-YFKPBYRVNA-N	I
222	1	0	0	RIOGVSQWSYFYQB-DBLDWONGNA-N	SWQSFEOXHHXIBH-YFKPBYRVNA-N	PYLVBXRBUBBYCM-PJVXUWSXNA-N	SWQSFEOXHHXIBH-YFKPBYRVNA-N	I	SWQSFEOXHHXIBH-YFKPBYRVNA-N	PYLVBXRBUBBYCM-PJVXUWSXNA-N	SWQSFEOXHHXIBH-YFKPBYRVNA-N	SWQSFEOXHHXIBH-YFKPBYRVNA-N	I
223	1	0	0	SWQSFEOXHHXIBH-YFKPBYRVNA-N	RIOGVSQWSYFYQB-DBLDWONGNA-N	SWQSFEOXHHXIBH-YFKPBYRVNA-N	PYLVBXRBUBBYCM-PJVXUWSXNA-N	I	PYLVBXRBUBBYCM-PJVXUWSXNA-N	SWQSFEOXHHXIBH-YFKPBYRVNA-N	SWQSFEOXHHXIBH-YFKPBYRVNA-N	IDOSDTAHFWGHKV-AIINLQACNA-N	I
224	1	0	0	PYLVBXRBUBBYCM-PJVXUWSXNA-N	SWQSFEOXHHXIBH-YFKPBYRVNA-N	RIOGVSQWSYFYQB-DBLDWONGNA-N	SWQSFEOXHHXIBH-YFKPBYRVNA-N	I	SWQSFEOXHHXIBH-YFKPBYRVNA-N	SWQSFEOXHHXIBH-YFKPBYRVNA-N	IDOSDTAHFWGHKV-AIINLQACNA-N	IDOSDTAHFWGHKV-AIINLQACNA-N	I
225	1	0	0	SWQSFEOXHHXIBH-YFKPBYRVNA-N	PYLVBXRBUBBYCM-PJVXUWSXNA-N	SWQSFEOXHHXIBH-YFKPBYRVNA-N	RIOGVSQWSYFYQB-DBLDWONGNA-N	I	SWQSFEOXHHXIBH-YFKPBYRVNA-N	IDOSDTAHFWGHKV-AIINLQACNA-N	IDOSDTAHFWGHKV-AIINLQACNA-N	VHTIJGPHKRJQGO-REOHCLBHNA-N	I
226	1	0	0	SWQSFEOXHHXIBH-YFKPBYRVNA-N	SWQSFEOXHHXIBH-YFKPBYRVNA-N	PYLVBXRBUBBYCM-PJVXUWSXNA-N	SWQSFEOXHHXIBH-YFKPBYRVNA-N	I	IDOSDTAHFWGHKV-AIINLQACNA-N	IDOSDTAHFWGHKV-AIINLQACNA-N	VHTIJGPHKRJQGO-REOHCLBHNA-N	PYLVBXRBUBBYCM-PJVXUWSXNA-N	I
227	1	0	0	IDOSDTAHFWGHKV-AIINLQACNA-N	SWQSFEOXHHXIBH-YFKPBYRVNA-N	SWQSFEOXHHXIBH-YFKPBYRVNA-N	PYLVBXRBUBBYCM-PJVXUWSXNA-N	I	IDOSDTAHFWGHKV-AIINLQACNA-N	VHTIJGPHKRJQGO-REOHCLBHNA-N	PYLVBXRBUBBYCM-PJVXUWSXNA-N	PYLVBXRBUBBYCM-PJVXUWSXNA-N	I
228	1	0	0	IDOSDTAHFWGHKV-AIINLQACNA-N	IDOSDTAHFWGHKV-AIINLQACNA-N	SWQSFEOXHHXIBH-YFKPBYRVNA-N	SWQSFEOXHHXIBH-YFKPBYRVNA-N	I	VHTIJGPHKRJQGO-REOHCLBHNA-N	PYLVBXRBUBBYCM-PJVXUWSXNA-N	PYLVBXRBUBBYCM-PJVXUWSXNA-N	KJDGPBZOKRQRED-YKAAPSRENA-N	I
229	1	0	0	VHTIJGPHKRJQGO-REOHCLBHNA-N	IDOSDTAHFWGHKV-AIINLQACNA-N	IDOSDTAHFWGHKV-AIINLQACNA-N	SWQSFEOXHHXIBH-YFKPBYRVNA-N	I	PYLVBXRBUBBYCM-PJVXUWSXNA-N	PYLVBXRBUBBYCM-PJVXUWSXNA-N	KJDGPBZOKRQRED-YKAAPSRENA-N	WCALZOILQXUVFC-YFKPBYRVNA-N	I
230	1	0	0	PYLVBXRBUBBYCM-PJVXUWSXNA-N	VHTIJGPHKRJQGO-REOHCLBHNA-N	IDOSDTAHFWGHKV-AIINLQACNA-N	IDOSDTAHFWGHKV-AIINLQACNA-N	I	PYLVBXRBUBBYCM-PJVXUWSXNA-N	KJDGPBZOKRQRED-YKAAPSRENA-N	WCALZOILQXUVFC-YFKPBYRVNA-N	UXRJSECEEUTNNE-GBXIJSLDNA-N	I
231	1	0	0	PYLVBXRBUBBYCM-PJVXUWSXNA-N	PYLVBXRBUBBYCM-PJVXUWSXNA-N	VHTIJGPHKRJQGO-REOHCLBHNA-N	IDOSDTAHFWGHKV-AIINLQACNA-N	I	KJDGPBZOKRQRED-YKAAPSRENA-N	WCALZOILQXUVFC-YFKPBYRVNA-N	UXRJSECEEUTNNE-GBXIJSLDNA-N	LOGFATHAEPEIRL-QMMMGPOBNA-N	I
232	1	0	0	KJDGPBZOKRQRED-YKAAPSRENA-N	PYLVBXRBUBBYCM-PJVXUWSXNA-N	PYLVBXRBUBBYCM-PJVXUWSXNA-N	VHTIJGPHKRJQGO-REOHCLBHNA-N	I	WCALZOILQXUVFC-YFKPBYRVNA-N	UXRJSECEEUTNNE-GBXIJSLDNA-N	LOGFATHAEPEIRL-QMMMGPOBNA-N	PYLVBXRBUBBYCM-PJVXUWSXNA-N	I
233	1	0	0	WCALZOILQXUVFC-YFKPBYRVNA-N	KJDGPBZOKRQRED-YKAAPSRENA-N	PYLVBXRBUBBYCM-PJVXUWSXNA-N	PYLVBXRBUBBYCM-PJVXUWSXNA-N	I	UXRJSECEEUTNNE-GBXIJSLDNA-N	LOGFATHAEPEIRL-QMMMGPOBNA-N	PYLVBXRBUBBYCM-PJVXUWSXNA-N	PYLVBXRBUBBYCM-PJVXUWSXNA-N	I
234	1	0	0	UXRJSECEEUTNNE-GBXIJSLDNA-N	WCALZOILQXUVFC-YFKPBYRVNA-N	KJDGPBZOKRQRED-YKAAPSRENA-N	PYLVBXRBUBBYCM-PJVXUWSXNA-N	I	LOGFATHAEPEIRL-QMMMGPOBNA-N	PYLVBXRBUBBYCM-PJVXUWSXNA-N	PYLVBXRBUBBYCM-PJVXUWSXNA-N	KJDGPBZOKRQRED-YKAAPSRENA-N	I
235	1	0	0	LOGFATHAEPEIRL-QMMMGPOBNA-N	UXRJSECEEUTNNE-GBXIJSLDNA-N	WCALZOILQXUVFC-YFKPBYRVNA-N	KJDGPBZOKRQRED-YKAAPSRENA-N	I	PYLVBXRBUBBYCM-PJVXUWSXNA-N	PYLVBXRBUBBYCM-PJVXUWSXNA-N	KJDGPBZOKRQRED-YKAAPSRENA-N	KJDGPBZOKRQRED-YKAAPSRENA-N	I
236	1	0	0	PYLVBXRBUBBYCM-PJVXUWSXNA-N	LOGFATHAEPEIRL-QMMMGPOBNA-N	UXRJSECEEUTNNE-GBXIJSLDNA-N	WCALZOILQXUVFC-YFKPBYRVNA-N	I	PYLVBXRBUBBYCM-PJVXUWSXNA-N	KJDGPBZOKRQRED-YKAAPSRENA-N	KJDGPBZOKRQRED-YKAAPSRENA-N	PYLVBXRBUBBYCM-PJVXUWSXNA-N	I
237	1	0	0	PYLVBXRBUBBYCM-PJVXUWSXNA-N	PYLVBXRBUBBYCM-PJVXUWSXNA-N	LOGFATHAEPEIRL-QMMMGPOBNA-N	UXRJSECEEUTNNE-GBXIJSLDNA-N	I	KJDGPBZOKRQRED-YKAAPSRENA-N	KJDGPBZOKRQRED-YKAAPSRENA-N	PYLVBXRBUBBYCM-PJVXUWSXNA-N	LGNZILDXYHKHQR-BYPYZUCNNA-N	I
238	1	0	0	KJDGPBZOKRQRED-YKAAPSRENA-N	PYLVBXRBUBBYCM-PJVXUWSXNA-N	PYLVBXRBUBBYCM-PJVXUWSXNA-N	LOGFATHAEPEIRL-QMMMGPOBNA-N	I	KJDGPBZOKRQRED-YKAAPSRENA-N	PYLVBXRBUBBYCM-PJVXUWSXNA-N	LGNZILDXYHKHQR-BYPYZUCNNA-N	VHTIJGPHKRJQGO-REOHCLBHNA-N	I
239	1	0	0	KJDGPBZOKRQRED-YKAAPSRENA-N	KJDGPBZOKRQRED-YKAAPSRENA-N	PYLVBXRBUBBYCM-PJVXUWSXNA-N	PYLVBXRBUBBYCM-PJVXUWSXNA-N	I	PYLVBXRBUBBYCM-PJVXUWSXNA-N	LGNZILDXYHKHQR-BYPYZUCNNA-N	VHTIJGPHKRJQGO-REOHCLBHNA-N	VHTIJGPHKRJQGO-REOHCLBHNA-N	I
240	1	0	0	PYLVBXRBUBBYCM-PJVXUWSXNA-N	KJDGPBZOKRQRED-YKAAPSRENA-N	KJDGPBZOKRQRED-YKAAPSRENA-N	PYLVBXRBUBBYCM-PJVXUWSXNA-N	I	LGNZILDXYHKHQR-BYPYZUCNNA-N	VHTIJGPHKRJQGO-REOHCLBHNA-N	VHTIJGPHKRJQGO-REOHCLBHNA-N	OMFHFMZWHRYLHY-BYPYZUCNNA-N	I
241	1	0	0	LGNZILDXYHKHQR-BYPYZUCNNA-N	PYLVBXRBUBBYCM-PJVXUWSXNA-N	KJDGPBZOKRQRED-YKAAPSRENA-N	KJDGPBZOKRQRED-YKAAPSRENA-N	I	VHTIJGPHKRJQGO-REOHCLBHNA-N	VHTIJGPHKRJQGO-REOHCLBHNA-N	OMFHFMZWHRYLHY-BYPYZUCNNA-N	LGNZILDXYHKHQR-BYPYZUCNNA-N	I
242	1	0	0	VHTIJGPHKRJQGO-REOHCLBHNA-N	LGNZILDXYHKHQR-BYPYZUCNNA-N	PYLVBXRBUBBYCM-PJVXUWSXNA-N	KJDGPBZOKRQRED-YKAAPSRENA-N	I	VHTIJGPHKRJQGO-REOHCLBHNA-N	OMFHFMZWHRYLHY-BYPYZUCNNA-N	LGNZILDXYHKHQR-BYPYZUCNNA-N	KIDRGHLQSOLYTF-UHFFFAOYNA-N	I
243	1	0	0	VHTIJGPHKRJQGO-REOHCLBHNA-N	VHTIJGPHKRJQGO-REOHCLBHNA-N	LGNZILDXYHKHQR-BYPYZUCNNA-N	PYLVBXRBUBBYCM-PJVXUWSXNA-N	I	OMFHFMZWHRYLHY-BYPYZUCNNA-N	LGNZILDXYHKHQR-BYPYZUCNNA-N	KIDRGHLQSOLYTF-UHFFFAOYNA-N	LOGFATHAEPEIRL-QMMMGPOBNA-N	I
244	1	0	0	OMFHFMZWHRYLHY-BYPYZUCNNA-N	VHTIJGPHKRJQGO-REOHCLBHNA-N	VHTIJGPHKRJQGO-REOHCLBHNA-N	LGNZILDXYHKHQR-BYPYZUCNNA-N	I	LGNZILDXYHKHQR-BYPYZUCNNA-N	KIDRGHLQSOLYTF-UHFFFAOYNA-N	LOGFATHAEPEIRL-QMMMGPOBNA-N	PHWPOFWROLBJDE-REOHCLBHNA-N	I
245	1	0	0	LGNZILDXYHKHQR-BYPYZUCNNA-N	OMFHFMZWHRYLHY-BYPYZUCNNA-N	VHTIJGPHKRJQGO-REOHCLBHNA-N	VHTIJGPHKRJQGO-REOHCLBHNA-N	I	KIDRGHLQSOLYTF-UHFFFAOYNA-N	LOGFATHAEPEIRL-QMMMGPOBNA-N	PHWPOFWROLBJDE-REOHCLBHNA-N	KIDRGHLQSOLYTF-UHFFFAOYNA-N	I
246	1	0	0	KIDRGHLQSOLYTF-UHFFFAOYNA-N	LGNZILDXYHKHQR-BYPYZUCNNA-N	OMFHFMZWHRYLHY-BYPYZUCNNA-N	VHTIJGPHKRJQGO-REOHCLBHNA-N	I	LOGFATHAEPEIRL-QMMMGPOBNA-N	PHWPOFWROLBJDE-REOHCLBHNA-N	KIDRGHLQSOLYTF-UHFFFAOYNA-N	LOGFATHAEPEIRL-QMMMGPOBNA-N	I
247	1	0	0	LOGFATHAEPEIRL-QMMMGPOBNA-N	KIDRGHLQSOLYTF-UHFFFAOYNA-N	LGNZILDXYHKHQR-BYPYZUCNNA-N	OMFHFMZWHRYLHY-BYPYZUCNNA-N	I	PHWPOFWROLBJDE-REOHCLBHNA-N	KIDRGHLQSOLYTF-UHFFFAOYNA-N	LOGFATHAEPEIRL-QMMMGPOBNA-N	KIDRGHLQSOLYTF-UHFFFAOYNA-N	I
248	1	0	0	PHWPOFWROLBJDE-REOHCLBHNA-N	LOGFATHAEPEIRL-QMMMGPOBNA-N	KIDRGHLQSOLYTF-UHFFFAOYNA-N	LGNZILDXYHKHQR-BYPYZUCNNA-N	I	KIDRGHLQSOLYTF-UHFFFAOYNA-N	LOGFATHAEPEIRL-QMMMGPOBNA-N	KIDRGHLQSOLYTF-UHFFFAOYNA-N	PHWPOFWROLBJDE-REOHCLBHNA-N	I
249	1	0	0	KIDRGHLQSOLYTF-UHFFFAOYNA-N	PHWPOFWROLBJDE-REOHCLBHNA-N	LOGFATHAEPEIRL-QMMMGPOBNA-N	KIDRGHLQSOLYTF-UHFFFAOYNA-N	I	LOGFATHAEPEIRL-QMMMGPOBNA-N	KIDRGHLQSOLYTF-UHFFFAOYNA-N	PHWPOFWROLBJDE-REOHCLBHNA-N	UXRJSECEEUTNNE-GBXIJSLDNA-N	I
250	1	0	0	LOGFATHAEPEIRL-QMMMGPOBNA-N	KIDRGHLQSOLYTF-UHFFFAOYNA-N	PHWPOFWROLBJDE-REOHCLBHNA-N	LOGFATHAEPEIRL-QMMMGPOBNA-N	I	KIDRGHLQSOLYTF-UHFFFAOYNA-N	PHWPOFWROLBJDE-REOHCLBHNA-N	UXRJSECEEUTNNE-GBXIJSLDNA-N	SWQSFEOXHHXIBH-YFKPBYRVNA-N	I
251	1	0	0	KIDRGHLQSOLYTF-UHFFFAOYNA-N	LOGFATHAEPEIRL-QMMMGPOBNA-N	KIDRGHLQSOLYTF-UHFFFAOYNA-N	PHWPOFWROLBJDE-REOHCLBHNA-N	I	PHWPOFWROLBJDE-REOHCLBHNA-N	UXRJSECEEUTNNE-GBXIJSLDNA-N	SWQSFEOXHHXIBH-YFKPBYRVNA-N	SWQSFEOXHHXIBH-YFKPBYRVNA-N	I
252	1	0	0	PHWPOFWROLBJDE-REOHCLBHNA-N	KIDRGHLQSOLYTF-UHFFFAOYNA-N	LOGFATHAEPEIRL-QMMMGPOBNA-N	KIDRGHLQSOLYTF-UHFFFAOYNA-N	I	UXRJSECEEUTNNE-GBXIJSLDNA-N	SWQSFEOXHHXIBH-YFKPBYRVNA-N	SWQSFEOXHHXIBH-YFKPBYRVNA-N	PHWPOFWROLBJDE-REOHCLBHNA-N	I
253	1	0	0	UXRJSECEEUTNNE-GBXIJSLDNA-N	PHWPOFWROLBJDE-REOHCLBHNA-N	KIDRGHLQSOLYTF-UHFFFAOYNA-N	LOGFATHAEPEIRL-QMMMGPOBNA-N	I	SWQSFEOXHHXIBH-YFKPBYRVNA-N	SWQSFEOXHHXIBH-YFKPBYRVNA-N	PHWPOFWROLBJDE-REOHCLBHNA-N	DKLLHTYSXIKUIX-CQNIESNGNA-N	C
254	1	0	0	PHWPOFWROLBJDE-REOHCLBHNA-N	CQRHONUIJHWWQQ-QMMMGPOBNA-N	IDOSDTAHFWGHKV-AIINLQACNA-N	RZWFUONWJJLCED-BYPYZUCNNA-N	N	WCALZOILQXUVFC-YFKPBYRVNA-N	KJDGPBZOKRQRED-YKAAPSRENA-N	ZFRRBGVVWUSIQU-BYPYZUCNNA-N	PYLVBXRBUBBYCM-PJVXUWSXNA-N	I
255	1	0	0	WCALZOILQXUVFC-YFKPBYRVNA-N	PHWPOFWROLBJDE-REOHCLBHNA-N	CQRHONUIJHWWQQ-QMMMGPOBNA-N	IDOSDTAHFWGHKV-AIINLQACNA-N	I	KJDGPBZOKRQRED-YKAAPSRENA-N	ZFRRBGVVWUSIQU-BYPYZUCNNA-N	PYLVBXRBUBBYCM-PJVXUWSXNA-N	TZOKHOHKIYBJGB-FGFFPOHCNA-N	I
256	1	0	0	KJDGPBZOKRQRED-YKAAPSRENA-N	WCALZOILQXUVFC-YFKPBYRVNA-N	PHWPOFWROLBJDE-REOHCLBHNA-N	CQRHONUIJHWWQQ-QMMMGPOBNA-N	I	ZFRRBGVVWUSIQU-BYPYZUCNNA-N	PYLVBXRBUBBYCM-PJVXUWSXNA-N	TZOKHOHKIYBJGB-FGFFPOHCNA-N	ZFRRBGVVWUSIQU-BYPYZUCNNA-N	I
257	1	0	0	ZFRRBGVVWUSIQU-BYPYZUCNNA-N	KJDGPBZOKRQRED-YKAAPSRENA-N	WCALZOILQXUVFC-YFKPBYRVNA-N	PHWPOFWROLBJDE-REOHCLBHNA-N	I	PYLVBXRBUBBYCM-PJVXUWSXNA-N	TZOKHOHKIYBJGB-FGFFPOHCNA-N	ZFRRBGVVWUSIQU-BYPYZUCNNA-N	UXRJSECEEUTNNE-GBXIJSLDNA-N	I
258	1	0	0	PYLVBXRBUBBYCM-PJVXUWSXNA-N	ZFRRBGVVWUSIQU-BYPYZUCNNA-N	KJDGPBZOKRQRED-YKAAPSRENA-N	WCALZOILQXUVFC-YFKPBYRVNA-N	I	TZOKHOHKIYBJGB-FGFFPOHCNA-N	ZFRRBGVVWUSIQU-BYPYZUCNNA-N	UXRJSECEEUTNNE-GBXIJSLDNA-N	SWQSFEOXHHXIBH-YFKPBYRVNA-N	I
259	1	0	0	TZOKHOHKIYBJGB-FGFFPOHCNA-N	PYLVBXRBUBBYCM-PJVXUWSXNA-N	ZFRRBGVVWUSIQU-BYPYZUCNNA-N	KJDGPBZOKRQRED-YKAAPSRENA-N	I	ZFRRBGVVWUSIQU-BYPYZUCNNA-N	UXRJSECEEUTNNE-GBXIJSLDNA-N	SWQSFEOXHHXIBH-YFKPBYRVNA-N	PHWPOFWROLBJDE-REOHCLBHNA-N	I
260	1	0	0	ZFRRBGVVWUSIQU-BYPYZUCNNA-N	TZOKHOHKIYBJGB-FGFFPOHCNA-N	PYLVBXRBUBBYCM-PJVXUWSXNA-N	ZFRRBGVVWUSIQU-BYPYZUCNNA-N	I	UXRJSECEEUTNNE-GBXIJSLDNA-N	SWQSFEOXHHXIBH-YFKPBYRVNA-N	PHWPOFWROLBJDE-REOHCLBHNA-N	QRAMHJBBMFNBFF-REOHCLBHNA-N	I
261	1	0	0	UXRJSECEEUTNNE-GBXIJSLDNA-N	ZFRRBGVVWUSIQU-BYPYZUCNNA-N	TZOKHOHKIYBJGB-FGFFPOHCNA-N	PYLVBXRBUBBYCM-PJVXUWSXNA-N	I	SWQSFEOXHHXIBH-YFKPBYRVNA-N	PHWPOFWROLBJDE-REOHCLBHNA-N	QRAMHJBBMFNBFF-REOHCLBHNA-N	SWQSFEOXHHXIBH-YFKPBYRVNA-N	I
262	1	0	0	SWQSFEOXHHXIBH-YFKPBYRVNA-N	UXRJSECEEUTNNE-GBXIJSLDNA-N	ZFRRBGVVWUSIQU-BYPYZUCNNA-N	TZOKHOHKIYBJGB-FGFFPOHCNA-N	I	PHWPOFWROLBJDE-REOHCLBHNA-N	QRAMHJBBMFNBFF-REOHCLBHNA-N	SWQSFEOXHHXIBH-YFKPBYRVNA-N	PHWPOFWROLBJDE-REOHCLBHNA-N	I
263	1	0	0	PHWPOFWROLBJDE-REOHCLBHNA-N	SWQSFEOXHHXIBH-YFKPBYRVNA-N	UXRJSECEEUTNNE-GBXIJSLDNA-N	ZFRRBGVVWUSIQU-BYPYZUCNNA-N	I	QRAMHJBBMFNBFF-REOHCLBHNA-N	SWQSFEOXHHXIBH-YFKPBYRVNA-N	PHWPOFWROLBJDE-REOHCLBHNA-N	IDOSDTAHFWGHKV-AIINLQACNA-N	I
264	1	0	0	QRAMHJBBMFNBFF-REOHCLBHNA-N	PHWPOFWROLBJDE-REOHCLBHNA-N	SWQSFEOXHHXIBH-YFKPBYRVNA-N	UXRJSECEEUTNNE-GBXIJSLDNA-N	I	SWQSFEOXHHXIBH-YFKPBYRVNA-N	PHWPOFWROLBJDE-REOHCLBHNA-N	IDOSDTAHFWGHKV-AIINLQACNA-N	KIDRGHLQSOLYTF-UHFFFAOYNA-N	I
265	1	0	0	SWQSFEOXHHXIBH-YFKPBYRVNA-N	QRAMHJBBMFNBFF-REOHCLBHNA-N	PHWPOFWROLBJDE-REOHCLBHNA-N	SWQSFEOXHHXIBH-YFKPBYRVNA-N	I	PHWPOFWROLBJDE-REOHCLBHNA-N	IDOSDTAHFWGHKV-AIINLQACNA-N	KIDRGHLQSOLYTF-UHFFFAOYNA-N	PHWPOFWROLBJDE-REOHCLBHNA-N	I
266	1	0	0	PHWPOFWROLBJDE-REOHCLBHNA-N	SWQSFEOXHHXIBH-YFKPBYRVNA-N	QRAMHJBBMFNBFF-REOHCLBHNA-N	PHWPOFWROLBJDE-REOHCLBHNA-N	I	IDOSDTAHFWGHKV-AIINLQACNA-N	KIDRGHLQSOLYTF-UHFFFAOYNA-N	PHWPOFWROLBJDE-REOHCLBHNA-N	TZOKHOHKIYBJGB-FGFFPOHCNA-N	I
267	1	0	0	IDOSDTAHFWGHKV-AIINLQACNA-N	PHWPOFWROLBJDE-REOHCLBHNA-N	SWQSFEOXHHXIBH-YFKPBYRVNA-N	QRAMHJBBMFNBFF-REOHCLBHNA-N	I	KIDRGHLQSOLYTF-UHFFFAOYNA-N	PHWPOFWROLBJDE-REOHCLBHNA-N	TZOKHOHKIYBJGB-FGFFPOHCNA-N	WCALZOILQXUVFC-YFKPBYRVNA-N	I
268	1	0	0	KIDRGHLQSOLYTF-UHFFFAOYNA-N	IDOSDTAHFWGHKV-AIINLQACNA-N	PHWPOFWROLBJDE-REOHCLBHNA-N	SWQSFEOXHHXIBH-YFKPBYRVNA-N	I	PHWPOFWROLBJDE-REOHCLBHNA-N	TZOKHOHKIYBJGB-FGFFPOHCNA-N	WCALZOILQXUVFC-YFKPBYRVNA-N	IDOSDTAHFWGHKV-AIINLQACNA-N	I
269	1	0	0	PHWPOFWROLBJDE-REOHCLBHNA-N	KIDRGHLQSOLYTF-UHFFFAOYNA-N	IDOSDTAHFWGHKV-AIINLQACNA-N	PHWPOFWROLBJDE-REOHCLBHNA-N	I	TZOKHOHKIYBJGB-FGFFPOHCNA-N	WCALZOILQXUVFC-YFKPBYRVNA-N	IDOSDTAHFWGHKV-AIINLQACNA-N	OMFHFMZWHRYLHY-BYPYZUCNNA-N	I
270	1	0	0	TZOKHOHKIYBJGB-FGFFPOHCNA-N	PHWPOFWROLBJDE-REOHCLBHNA-N	KIDRGHLQSOLYTF-UHFFFAOYNA-N	IDOSDTAHFWGHKV-AIINLQACNA-N	I	WCALZOILQXUVFC-YFKPBYRVNA-N	IDOSDTAHFWGHKV-AIINLQACNA-N	OMFHFMZWHRYLHY-BYPYZUCNNA-N	KMYCKZYTWWGFEW-RJFJIGAVNA-N	I
271	1	0	0	WCALZOILQXUVFC-YFKPBYRVNA-N	TZOKHOHKIYBJGB-FGFFPOHCNA-N	PHWPOFWROLBJDE-REOHCLBHNA-N	KIDRGHLQSOLYTF-UHFFFAOYNA-N	I	IDOSDTAHFWGHKV-AIINLQACNA-N	OMFHFMZWHRYLHY-BYPYZUCNNA-N	KMYCKZYTWWGFEW-RJFJIGAVNA-N	LOGFATHAEPEIRL-QMMMGPOBNA-N	I
272	1	0	0	IDOSDTAHFWGHKV-AIINLQACNA-N	WCALZOILQXUVFC-YFKPBYRVNA-N	TZOKHOHKIYBJGB-FGFFPOHCNA-N	PHWPOFWROLBJDE-REOHCLBHNA-N	I	OMFHFMZWHRYLHY-BYPYZUCNNA-N	KMYCKZYTWWGFEW-RJFJIGAVNA-N	LOGFATHAEPEIRL-QMMMGPOBNA-N	SWQSFEOXHHXIBH-YFKPBYRVNA-N	I
273	1	0	0	OMFHFMZWHRYLHY-BYPYZUCNNA-N	IDOSDTAHFWGHKV-AIINLQACNA-N	WCALZOILQXUVFC-YFKPBYRVNA-N	TZOKHOHKIYBJGB-FGFFPOHCNA-N	I	KMYCKZYTWWGFEW-RJFJIGAVNA-N	LOGFATHAEPEIRL-QMMMGPOBNA-N	SWQSFEOXHHXIBH-YFKPBYRVNA-N	TZOKHOHKIYBJGB-FGFFPOHCNA-N	I
274	1	0	0	KMYCKZYTWWGFEW-RJFJIGAVNA-N	OMFHFMZWHRYLHY-BYPYZUCNNA-N	IDOSDTAHFWGHKV-AIINLQACNA-N	WCALZOILQXUVFC-YFKPBYRVNA-N	I	LOGFATHAEPEIRL-QMMMGPOBNA-N	SWQSFEOXHHXIBH-YFKPBYRVNA-N	TZOKHOHKIYBJGB-FGFFPOHCNA-N	UXRJSECEEUTNNE-GBXIJSLDNA-N	I
275	1	0	0	LOGFATHAEPEIRL-QMMMGPOBNA-N	KMYCKZYTWWGFEW-RJFJIGAVNA-N	OMFHFMZWHRYLHY-BYPYZUCNNA-N	IDOSDTAHFWGHKV-AIINLQACNA-N	I	SWQSFEOXHHXIBH-YFKPBYRVNA-N	TZOKHOHKIYBJGB-FGFFPOHCNA-N	UXRJSECEEUTNNE-GBXIJSLDNA-N	IDOSDTAHFWGHKV-AIINLQACNA-N	I
276	1	0	0	SWQSFEOXHHXIBH-YFKPBYRVNA-N	LOGFATHAEPEIRL-QMMMGPOBNA-N	KMYCKZYTWWGFEW-RJFJIGAVNA-N	OMFHFMZWHRYLHY-BYPYZUCNNA-N	I	TZOKHOHKIYBJGB-FGFFPOHCNA-N	UXRJSECEEUTNNE-GBXIJSLDNA-N	IDOSDTAHFWGHKV-AIINLQACNA-N	PYLVBXRBUBBYCM-PJVXUWSXNA-N	I
277	1	0	0	TZOKHOHKIYBJGB-FGFFPOHCNA-N	SWQSFEOXHHXIBH-YFKPBYRVNA-N	LOGFATHAEPEIRL-QMMMGPOBNA-N	KMYCKZYTWWGFEW-RJFJIGAVNA-N	I	UXRJSECEEUTNNE-GBXIJSLDNA-N	IDOSDTAHFWGHKV-AIINLQACNA-N	PYLVBXRBUBBYCM-PJVXUWSXNA-N	UXRJSECEEUTNNE-GBXIJSLDNA-N	I
278	1	0	0	UXRJSECEEUTNNE-GBXIJSLDNA-N	TZOKHOHKIYBJGB-FGFFPOHCNA-N	SWQSFEOXHHXIBH-YFKPBYRVNA-N	LOGFATHAEPEIRL-QMMMGPOBNA-N	I	IDOSDTAHFWGHKV-AIINLQACNA-N	PYLVBXRBUBBYCM-PJVXUWSXNA-N	UXRJSECEEUTNNE-GBXIJSLDNA-N	VHTIJGPHKRJQGO-REOHCLBHNA-N	I
279	1	0	0	IDOSDTAHFWGHKV-AIINLQACNA-N	UXRJSECEEUTNNE-GBXIJSLDNA-N	TZOKHOHKIYBJGB-FGFFPOHCNA-N	SWQSFEOXHHXIBH-YFKPBYRVNA-N	I	PYLVBXRBUBBYCM-PJVXUWSXNA-N	UXRJSECEEUTNNE-GBXIJSLDNA-N	VHTIJGPHKRJQGO-REOHCLBHNA-N	RIOGVSQWSYFYQB-DBLDWONGNA-N	I
280	1	0	0	PYLVBXRBUBBYCM-PJVXUWSXNA-N	IDOSDTAHFWGHKV-AIINLQACNA-N	UXRJSECEEUTNNE-GBXIJSLDNA-N	TZOKHOHKIYBJGB-FGFFPOHCNA-N	I	UXRJSECEEUTNNE-GBXIJSLDNA-N	VHTIJGPHKRJQGO-REOHCLBHNA-N	RIOGVSQWSYFYQB-DBLDWONGNA-N	VHTIJGPHKRJQGO-REOHCLBHNA-N	I
281	1	0	0	UXRJSECEEUTNNE-GBXIJSLDNA-N	PYLVBXRBUBBYCM-PJVXUWSXNA-N	IDOSDTAHFWGHKV-AIINLQACNA-N	UXRJSECEEUTNNE-GBXIJSLDNA-N	I	VHTIJGPHKRJQGO-REOHCLBHNA-N	RIOGVSQWSYFYQB-DBLDWONGNA-N	VHTIJGPHKRJQGO-REOHCLBHNA-N	KRPXSYLXONNDHS-WHFBIAKZNA-N	I
282	1	0	0	VHTIJGPHKRJQGO-REOHCLBHNA-N	UXRJSECEEUTNNE-GBXIJSLDNA-N	PYLVBXRBUBBYCM-PJVXUWSXNA-N	IDOSDTAHFWGHKV-AIINLQACNA-N	I	RIOGVSQWSYFYQB-DBLDWONGNA-N	VHTIJGPHKRJQGO-REOHCLBHNA-N	KRPXSYLXONNDHS-WHFBIAKZNA-N	SWQSFEOXHHXIBH-YFKPBYRVNA-N	I
283	1	0	0	RIOGVSQWSYFYQB-DBLDWONGNA-N	VHTIJGPHKRJQGO-REOHCLBHNA-N	UXRJSECEEUTNNE-GBXIJSLDNA-N	PYLVBXRBUBBYCM-PJVXUWSXNA-N	I	VHTIJGPHKRJQGO-REOHCLBHNA-N	KRPXSYLXONNDHS-WHFBIAKZNA-N	SWQSFEOXHHXIBH-YFKPBYRVNA-N	KIDRGHLQSOLYTF-UHFFFAOYNA-N	I
284	1	0	0	VHTIJGPHKRJQGO-REOHCLBHNA-N	RIOGVSQWSYFYQB-DBLDWONGNA-N	VHTIJGPHKRJQGO-REOHCLBHNA-N	UXRJSECEEUTNNE-GBXIJSLDNA-N	I	KRPXSYLXONNDHS-WHFBIAKZNA-N	SWQSFEOXHHXIBH-YFKPBYRVNA-N	KIDRGHLQSOLYTF-UHFFFAOYNA-N	LGNZILDXYHKHQR-BYPYZUCNNA-N	I
285	1	0	0	KRPXSYLXONNDHS-WHFBIAKZNA-N	VHTIJGPHKRJQGO-REOHCLBHNA-N	RIOGVSQWSYFYQB-DBLDWONGNA-N	VHTIJGPHKRJQGO-REOHCLBHNA-N	I	SWQSFEOXHHXIBH-YFKPBYRVNA-N	KIDRGHLQSOLYTF-UHFFFAOYNA-N	LGNZILDXYHKHQR-BYPYZUCNNA-N	KMYCKZYTWWGFEW-RJFJIGAVNA-N	I
286	1	0	0	SWQSFEOXHHXIBH-YFKPBYRVNA-N	KRPXSYLXONNDHS-WHFBIAKZNA-N	VHTIJGPHKRJQGO-REOHCLBHNA-N	RIOGVSQWSYFYQB-DBLDWONGNA-N	I	KIDRGHLQSOLYTF-UHFFFAOYNA-N	LGNZILDXYHKHQR-BYPYZUCNNA-N	KMYCKZYTWWGFEW-RJFJIGAVNA-N	KRPXSYLXONNDHS-WHFBIAKZNA-N	I
287	1	0	0	KIDRGHLQSOLYTF-UHFFFAOYNA-N	SWQSFEOXHHXIBH-YFKPBYRVNA-N	KRPXSYLXONNDHS-WHFBIAKZNA-N	VHTIJGPHKRJQGO-REOHCLBHNA-N	I	LGNZILDXYHKHQR-BYPYZUCNNA-N	KMYCKZYTWWGFEW-RJFJIGAVNA-N	KRPXSYLXONNDHS-WHFBIAKZNA-N	IDOSDTAHFWGHKV-AIINLQACNA-N	I
288	1	0	0	LGNZILDXYHKHQR-BYPYZUCNNA-N	KIDRGHLQSOLYTF-UHFFFAOYNA-N	SWQSFEOXHHXIBH-YFKPBYRVNA-N	KRPXSYLXONNDHS-WHFBIAKZNA-N	I	KMYCKZYTWWGFEW-RJFJIGAVNA-N	KRPXSYLXONNDHS-WHFBIAKZNA-N	IDOSDTAHFWGHKV-AIINLQACNA-N	SWQSFEOXHHXIBH-YFKPBYRVNA-N	I
289	1	0	0	KMYCKZYTWWGFEW-RJFJIGAVNA-N	LGNZILDXYHKHQR-BYPYZUCNNA-N	KIDRGHLQSOLYTF-UHFFFAOYNA-N	SWQSFEOXHHXIBH-YFKPBYRVNA-N	I	KRPXSYLXONNDHS-WHFBIAKZNA-N	IDOSDTAHFWGHKV-AIINLQACNA-N	SWQSFEOXHHXIBH-YFKPBYRVNA-N	VHTIJGPHKRJQGO-REOHCLBHNA-N	I
290	1	0	0	KRPXSYLXONNDHS-WHFBIAKZNA-N	KMYCKZYTWWGFEW-RJFJIGAVNA-N	LGNZILDXYHKHQR-BYPYZUCNNA-N	KIDRGHLQSOLYTF-UHFFFAOYNA-N	I	IDOSDTAHFWGHKV-AIINLQACNA-N	SWQSFEOXHHXIBH-YFKPBYRVNA-N	VHTIJGPHKRJQGO-REOHCLBHNA-N	UXRJSECEEUTNNE-GBXIJSLDNA-N	I
291	1	0	0	IDOSDTAHFWGHKV-AIINLQACNA-N	KRPXSYLXONNDHS-WHFBIAKZNA-N	KMYCKZYTWWGFEW-RJFJIGAVNA-N	LGNZILDXYHKHQR-BYPYZUCNNA-N	I	SWQSFEOXHHXIBH-YFKPBYRVNA-N	VHTIJGPHKRJQGO-REOHCLBHNA-N	UXRJSECEEUTNNE-GBXIJSLDNA-N	SWQSFEOXHHXIBH-YFKPBYRVNA-N	I
292	1	0	0	SWQSFEOXHHXIBH-YFKPBYRVNA-N	IDOSDTAHFWGHKV-AIINLQACNA-N	KRPXSYLXONNDHS-WHFBIAKZNA-N	KMYCKZYTWWGFEW-RJFJIGAVNA-N	I	VHTIJGPHKRJQGO-REOHCLBHNA-N	UXRJSECEEUTNNE-GBXIJSLDNA-N	SWQSFEOXHHXIBH-YFKPBYRVNA-N	CQRHONUIJHWWQQ-QMMMGPOBNA-N	I
293	1	0	0	VHTIJGPHKRJQGO-REOHCLBHNA-N	SWQSFEOXHHXIBH-YFKPBYRVNA-N	IDOSDTAHFWGHKV-AIINLQACNA-N	KRPXSYLXONNDHS-WHFBIAKZNA-N	I	UXRJSECEEUTNNE-GBXIJSLDNA-N	SWQSFEOXHHXIBH-YFKPBYRVNA-N	CQRHONUIJHWWQQ-QMMMGPOBNA-N	WCALZOILQXUVFC-YFKPBYRVNA-N	I
294	1	0	0	UXRJSECEEUTNNE-GBXIJSLDNA-N	VHTIJGPHKRJQGO-REOHCLBHNA-N	SWQSFEOXHHXIBH-YFKPBYRVNA-N	IDOSDTAHFWGHKV-AIINLQACNA-N	I	SWQSFEOXHHXIBH-YFKPBYRVNA-N	CQRHONUIJHWWQQ-QMMMGPOBNA-N	WCALZOILQXUVFC-YFKPBYRVNA-N	SWQSFEOXHHXIBH-YFKPBYRVNA-N	I
295	1	0	0	SWQSFEOXHHXIBH-YFKPBYRVNA-N	UXRJSECEEUTNNE-GBXIJSLDNA-N	VHTIJGPHKRJQGO-REOHCLBHNA-N	SWQSFEOXHHXIBH-YFKPBYRVNA-N	I	CQRHONUIJHWWQQ-QMMMGPOBNA-N	WCALZOILQXUVFC-YFKPBYRVNA-N	SWQSFEOXHHXIBH-YFKPBYRVNA-N	KJDGPBZOKRQRED-YKAAPSRENA-N	I
296	1	0	0	CQRHONUIJHWWQQ-QMMMGPOBNA-N	SWQSFEOXHHXIBH-YFKPBYRVNA-N	UXRJSECEEUTNNE-GBXIJSLDNA-N	VHTIJGPHKRJQGO-REOHCLBHNA-N	I	WCALZOILQXUVFC-YFKPBYRVNA-N	SWQSFEOXHHXIBH-YFKPBYRVNA-N	KJDGPBZOKRQRED-YKAAPSRENA-N	OMFHFMZWHRYLHY-BYPYZUCNNA-N	I
297	1	0	0	WCALZOILQXUVFC-YFKPBYRVNA-N	CQRHONUIJHWWQQ-QMMMGPOBNA-N	SWQSFEOXHHXIBH-YFKPBYRVNA-N	UXRJSECEEUTNNE-GBXIJSLDNA-N	I	SWQSFEOXHHXIBH-YFKPBYRVNA-N	KJDGPBZOKRQRED-YKAAPSRENA-N	OMFHFMZWHRYLHY-BYPYZUCNNA-N	UXRJSECEEUTNNE-GBXIJSLDNA-N	I
298	1	0	0	SWQSFEOXHHXIBH-YFKPBYRVNA-N	WCALZOILQXUVFC-YFKPBYRVNA-N	CQRHONUIJHWWQQ-QMMMGPOBNA-N	SWQSFEOXHHXIBH-YFKPBYRVNA-N	I	KJDGPBZOKRQRED-YKAAPSRENA-N	OMFHFMZWHRYLHY-BYPYZUCNNA-N	UXRJSECEEUTNNE-GBXIJSLDNA-N	WCALZOILQXUVFC-YFKPBYRVNA-N	I
299	1	0	0	KJDGPBZOKRQRED-YKAAPSRENA-N	SWQSFEOXHHXIBH-YFKPBYRVNA-N	WCALZOILQXUVFC-YFKPBYRVNA-N	CQRHONUIJHWWQQ-QMMMGPOBNA-N	I	OMFHFMZWHRYLHY-BYPYZUCNNA-N	UXRJSECEEUTNNE-GBXIJSLDNA-N	WCALZOILQXUVFC-YFKPBYRVNA-N	RIOGVSQWSYFYQB-DBLDWONGNA-N	I
300	1	0	0	OMFHFMZWHRYLHY-BYPYZUCNNA-N	KJDGPBZOKRQRED-YKAAPSRENA-N	SWQSFEOXHHXIBH-YFKPBYRVNA-N	WCALZOILQXUVFC-YFKPBYRVNA-N	I	UXRJSECEEUTNNE-GBXIJSLDNA-N	WCALZOILQXUVFC-YFKPBYRVNA-N	RIOGVSQWSYFYQB-DBLDWONGNA-N	SWQSFEOXHHXIBH-YFKPBYRVNA-N	I
301	1	0	0	UXRJSECEEUTNNE-GBXIJSLDNA-N	OMFHFMZWHRYLHY-BYPYZUCNNA-N	KJDGPBZOKRQRED-YKAAPSRENA-N	SWQSFEOXHHXIBH-YFKPBYRVNA-N	I	WCALZOILQXUVFC-YFKPBYRVNA-N	RIOGVSQWSYFYQB-DBLDWONGNA-N	SWQSFEOXHHXIBH-YFKPBYRVNA-N	RIOGVSQWSYFYQB-DBLDWONGNA-N	I
302	1	0	0	WCALZOILQXUVFC-YFKPBYRVNA-N	UXRJSECEEUTNNE-GBXIJSLDNA-N	OMFHFMZWHRYLHY-BYPYZUCNNA-N	KJDGPBZOKRQRED-YKAAPSRENA-N	I	RIOGVSQWSYFYQB-DBLDWONGNA-N	SWQSFEOXHHXIBH-YFKPBYRVNA-N	RIOGVSQWSYFYQB-DBLDWONGNA-N	QRAMHJBBMFNBFF-REOHCLBHNA-N	I
303	1	0	0	RIOGVSQWSYFYQB-DBLDWONGNA-N	WCALZOILQXUVFC-YFKPBYRVNA-N	UXRJSECEEUTNNE-GBXIJSLDNA-N	OMFHFMZWHRYLHY-BYPYZUCNNA-N	I	SWQSFEOXHHXIBH-YFKPBYRVNA-N	RIOGVSQWSYFYQB-DBLDWONGNA-N	QRAMHJBBMFNBFF-REOHCLBHNA-N	OMFHFMZWHRYLHY-BYPYZUCNNA-N	I
304	1	0	0	SWQSFEOXHHXIBH-YFKPBYRVNA-N	RIOGVSQWSYFYQB-DBLDWONGNA-N	WCALZOILQXUVFC-YFKPBYRVNA-N	UXRJSECEEUTNNE-GBXIJSLDNA-N	I	RIOGVSQWSYFYQB-DBLDWONGNA-N	QRAMHJBBMFNBFF-REOHCLBHNA-N	OMFHFMZWHRYLHY-BYPYZUCNNA-N	ZFRRBGVVWUSIQU-BYPYZUCNNA-N	I
305	1	0	0	RIOGVSQWSYFYQB-DBLDWONGNA-N	SWQSFEOXHHXIBH-YFKPBYRVNA-N	RIOGVSQWSYFYQB-DBLDWONGNA-N	WCALZOILQXUVFC-YFKPBYRVNA-N	I	QRAMHJBBMFNBFF-REOHCLBHNA-N	OMFHFMZWHRYLHY-BYPYZUCNNA-N	ZFRRBGVVWUSIQU-BYPYZUCNNA-N	LOGFATHAEPEIRL-QMMMGPOBNA-N	I
306	1	0	0	QRAMHJBBMFNBFF-REOHCLBHNA-N	RIOGVSQWSYFYQB-DBLDWONGNA-N	SWQSFEOXHHXIBH-YFKPBYRVNA-N	RIOGVSQWSYFYQB-DBLDWONGNA-N	I	OMFHFMZWHRYLHY-BYPYZUCNNA-N	ZFRRBGVVWUSIQU-BYPYZUCNNA-N	LOGFATHAEPEIRL-QMMMGPOBNA-N	IDOSDTAHFWGHKV-AIINLQACNA-N	I
307	1	0	0	OMFHFMZWHRYLHY-BYPYZUCNNA-N	QRAMHJBBMFNBFF-REOHCLBHNA-N	RIOGVSQWSYFYQB-DBLDWONGNA-N	SWQSFEOXHHXIBH-YFKPBYRVNA-N	I	ZFRRBGVVWUSIQU-BYPYZUCNNA-N	LOGFATHAEPEIRL-QMMMGPOBNA-N	IDOSDTAHFWGHKV-AIINLQACNA-N	IDOSDTAHFWGHKV-AIINLQACNA-N	I
308	1	0	0	ZFRRBGVVWUSIQU-BYPYZUCNNA-N	OMFHFMZWHRYLHY-BYPYZUCNNA-N	QRAMHJBBMFNBFF-REOHCLBHNA-N	RIOGVSQWSYFYQB-DBLDWONGNA-N	I	LOGFATHAEPEIRL-QMMMGPOBNA-N	IDOSDTAHFWGHKV-AIINLQACNA-N	IDOSDTAHFWGHKV-AIINLQACNA-N	CQRHONUIJHWWQQ-QMMMGPOBNA-N	I
309	1	0	0	LOGFATHAEPEIRL-QMMMGPOBNA-N	ZFRRBGVVWUSIQU-BYPYZUCNNA-N	OMFHFMZWHRYLHY-BYPYZUCNNA-N	QRAMHJBBMFNBFF-REOHCLBHNA-N	I	IDOSDTAHFWGHKV-AIINLQACNA-N	IDOSDTAHFWGHKV-AIINLQACNA-N	CQRHONUIJHWWQQ-QMMMGPOBNA-N	TZOKHOHKIYBJGB-FGFFPOHCNA-N	I
310	1	0	0	IDOSDTAHFWGHKV-AIINLQACNA-N	LOGFATHAEPEIRL-QMMMGPOBNA-N	ZFRRBGVVWUSIQU-BYPYZUCNNA-N	OMFHFMZWHRYLHY-BYPYZUCNNA-N	I	IDOSDTAHFWGHKV-AIINLQACNA-N	CQRHONUIJHWWQQ-QMMMGPOBNA-N	TZOKHOHKIYBJGB-FGFFPOHCNA-N	KIDRGHLQSOLYTF-UHFFFAOYNA-N	I
311	1	0	0	IDOSDTAHFWGHKV-AIINLQACNA-N	IDOSDTAHFWGHKV-AIINLQACNA-N	LOGFATHAEPEIRL-QMMMGPOBNA-N	ZFRRBGVVWUSIQU-BYPYZUCNNA-N	I	CQRHONUIJHWWQQ-QMMMGPOBNA-N	TZOKHOHKIYBJGB-FGFFPOHCNA-N	KIDRGHLQSOLYTF-UHFFFAOYNA-N	KIDRGHLQSOLYTF-UHFFFAOYNA-N	I
312	1	0	0	CQRHONUIJHWWQQ-QMMMGPOBNA-N	IDOSDTAHFWGHKV-AIINLQACNA-N	IDOSDTAHFWGHKV-AIINLQACNA-N	LOGFATHAEPEIRL-QMMMGPOBNA-N	I	TZOKHOHKIYBJGB-FGFFPOHCNA-N	KIDRGHLQSOLYTF-UHFFFAOYNA-N	KIDRGHLQSOLYTF-UHFFFAOYNA-N	OMFHFMZWHRYLHY-BYPYZUCNNA-N	I
313	1	0	0	TZOKHOHKIYBJGB-FGFFPOHCNA-N	CQRHONUIJHWWQQ-QMMMGPOBNA-N	IDOSDTAHFWGHKV-AIINLQACNA-N	IDOSDTAHFWGHKV-AIINLQACNA-N	I	KIDRGHLQSOLYTF-UHFFFAOYNA-N	KIDRGHLQSOLYTF-UHFFFAOYNA-N	OMFHFMZWHRYLHY-BYPYZUCNNA-N	KIDRGHLQSOLYTF-UHFFFAOYNA-N	I
314	1	0	0	KIDRGHLQSOLYTF-UHFFFAOYNA-N	TZOKHOHKIYBJGB-FGFFPOHCNA-N	CQRHONUIJHWWQQ-QMMMGPOBNA-N	IDOSDTAHFWGHKV-AIINLQACNA-N	I	KIDRGHLQSOLYTF-UHFFFAOYNA-N	OMFHFMZWHRYLHY-BYPYZUCNNA-N	KIDRGHLQSOLYTF-UHFFFAOYNA-N	IDOSDTAHFWGHKV-AIINLQACNA-N	I
315	1	0	0	KIDRGHLQSOLYTF-UHFFFAOYNA-N	KIDRGHLQSOLYTF-UHFFFAOYNA-N	TZOKHOHKIYBJGB-FGFFPOHCNA-N	CQRHONUIJHWWQQ-QMMMGPOBNA-N	I	OMFHFMZWHRYLHY-BYPYZUCNNA-N	KIDRGHLQSOLYTF-UHFFFAOYNA-N	IDOSDTAHFWGHKV-AIINLQACNA-N	QRAMHJBBMFNBFF-REOHCLBHNA-N	I
316	1	0	0	OMFHFMZWHRYLHY-BYPYZUCNNA-N	KIDRGHLQSOLYTF-UHFFFAOYNA-N	KIDRGHLQSOLYTF-UHFFFAOYNA-N	TZOKHOHKIYBJGB-FGFFPOHCNA-N	I	KIDRGHLQSOLYTF-UHFFFAOYNA-N	IDOSDTAHFWGHKV-AIINLQACNA-N	QRAMHJBBMFNBFF-REOHCLBHNA-N	VHTIJGPHKRJQGO-REOHCLBHNA-N	I
317	1	0	0	KIDRGHLQSOLYTF-UHFFFAOYNA-N	OMFHFMZWHRYLHY-BYPYZUCNNA-N	KIDRGHLQSOLYTF-UHFFFAOYNA-N	KIDRGHLQSOLYTF-UHFFFAOYNA-N	I	IDOSDTAHFWGHKV-AIINLQACNA-N	QRAMHJBBMFNBFF-REOHCLBHNA-N	VHTIJGPHKRJQGO-REOHCLBHNA-N	RIOGVSQWSYFYQB-DBLDWONGNA-N	I
318	1	0	0	IDOSDTAHFWGHKV-AIINLQACNA-N	KIDRGHLQSOLYTF-UHFFFAOYNA-N	OMFHFMZWHRYLHY-BYPYZUCNNA-N	KIDRGHLQSOLYTF-UHFFFAOYNA-N	I	QRAMHJBBMFNBFF-REOHCLBHNA-N	VHTIJGPHKRJQGO-REOHCLBHNA-N	RIOGVSQWSYFYQB-DBLDWONGNA-N	VHTIJGPHKRJQGO-REOHCLBHNA-N	I
319	1	0	0	QRAMHJBBMFNBFF-REOHCLBHNA-N	IDOSDTAHFWGHKV-AIINLQACNA-N	KIDRGHLQSOLYTF-UHFFFAOYNA-N	OMFHFMZWHRYLHY-BYPYZUCNNA-N	I	VHTIJGPHKRJQGO-REOHCLBHNA-N	RIOGVSQWSYFYQB-DBLDWONGNA-N	VHTIJGPHKRJQGO-REOHCLBHNA-N	SWQSFEOXHHXIBH-YFKPBYRVNA-N	I
320	1	0	0	VHTIJGPHKRJQGO-REOHCLBHNA-N	QRAMHJBBMFNBFF-REOHCLBHNA-N	IDOSDTAHFWGHKV-AIINLQACNA-N	KIDRGHLQSOLYTF-UHFFFAOYNA-N	I	RIOGVSQWSYFYQB-DBLDWONGNA-N	VHTIJGPHKRJQGO-REOHCLBHNA-N	SWQSFEOXHHXIBH-YFKPBYRVNA-N	RIOGVSQWSYFYQB-DBLDWONGNA-N	I
321	1	0	0	RIOGVSQWSYFYQB-DBLDWONGNA-N	VHTIJGPHKRJQGO-REOHCLBHNA-N	QRAMHJBBMFNBFF-REOHCLBHNA-N	IDOSDTAHFWGHKV-AIINLQACNA-N	I	VHTIJGPHKRJQGO-REOHCLBHNA-N	SWQSFEOXHHXIBH-YFKPBYRVNA-N	RIOGVSQWSYFYQB-DBLDWONGNA-N	NXFZNQJWFVCTOM-JTQLQIEINA-N	I
322	1	0	0	VHTIJGPHKRJQGO-REOHCLBHNA-N	RIOGVSQWSYFYQB-DBLDWONGNA-N	VHTIJGPHKRJQGO-REOHCLBHNA-N	QRAMHJBBMFNBFF-REOHCLBHNA-N	I	SWQSFEOXHHXIBH-YFKPBYRVNA-N	RIOGVSQWSYFYQB-DBLDWONGNA-N	NXFZNQJWFVCTOM-JTQLQIEINA-N	KIDRGHLQSOLYTF-UHFFFAOYNA-N	I
323	1	0	0	SWQSFEOXHHXIBH-YFKPBYRVNA-N	VHTIJGPHKRJQGO-REOHCLBHNA-N	RIOGVSQWSYFYQB-DBLDWONGNA-N	VHTIJGPHKRJQGO-REOHCLBHNA-N	I	RIOGVSQWSYFYQB-DBLDWONGNA-N	NXFZNQJWFVCTOM-JTQLQIEINA-N	KIDRGHLQSOLYTF-UHFFFAOYNA-N	NXFZNQJWFVCTOM-JTQLQIEINA-N	I
324	1	0	0	RIOGVSQWSYFYQB-DBLDWONGNA-N	SWQSFEOXHHXIBH-YFKPBYRVNA-N	VHTIJGPHKRJQGO-REOHCLBHNA-N	RIOGVSQWSYFYQB-DBLDWONGNA-N	I	NXFZNQJWFVCTOM-JTQLQIEINA-N	KIDRGHLQSOLYTF-UHFFFAOYNA-N	NXFZNQJWFVCTOM-JTQLQIEINA-N	UXRJSECEEUTNNE-GBXIJSLDNA-N	I
325	1	0	0	NXFZNQJWFVCTOM-JTQLQIEINA-N	RIOGVSQWSYFYQB-DBLDWONGNA-N	SWQSFEOXHHXIBH-YFKPBYRVNA-N	VHTIJGPHKRJQGO-REOHCLBHNA-N	I	KIDRGHLQSOLYTF-UHFFFAOYNA-N	NXFZNQJWFVCTOM-JTQLQIEINA-N	UXRJSECEEUTNNE-GBXIJSLDNA-N	RIOGVSQWSYFYQB-DBLDWONGNA-N	I
326	1	0	0	KIDRGHLQSOLYTF-UHFFFAOYNA-N	NXFZNQJWFVCTOM-JTQLQIEINA-N	RIOGVSQWSYFYQB-DBLDWONGNA-N	SWQSFEOXHHXIBH-YFKPBYRVNA-N	I	NXFZNQJWFVCTOM-JTQLQIEINA-N	UXRJSECEEUTNNE-GBXIJSLDNA-N	RIOGVSQWSYFYQB-DBLDWONGNA-N	KIDRGHLQSOLYTF-UHFFFAOYNA-N	I
327	1	0	0	NXFZNQJWFVCTOM-JTQLQIEINA-N	KIDRGHLQSOLYTF-UHFFFAOYNA-N	NXFZNQJWFVCTOM-JTQLQIEINA-N	RIOGVSQWSYFYQB-DBLDWONGNA-N	I	UXRJSECEEUTNNE-GBXIJSLDNA-N	RIOGVSQWSYFYQB-DBLDWONGNA-N	KIDRGHLQSOLYTF-UHFFFAOYNA-N	IDOSDTAHFWGHKV-AIINLQACNA-N	I
328	1	0	0	UXRJSECEEUTNNE-GBXIJSLDNA-N	NXFZNQJWFVCTOM-JTQLQIEINA-N	KIDRGHLQSOLYTF-UHFFFAOYNA-N	NXFZNQJWFVCTOM-JTQLQIEINA-N	I	RIOGVSQWSYFYQB-DBLDWONGNA-N	KIDRGHLQSOLYTF-UHFFFAOYNA-N	IDOSDTAHFWGHKV-AIINLQACNA-N	NXFZNQJWFVCTOM-JTQLQIEINA-N	I
329	1	0	0	RIOGVSQWSYFYQB-DBLDWONGNA-N	UXRJSECEEUTNNE-GBXIJSLDNA-N	NXFZNQJWFVCTOM-JTQLQIEINA-N	KIDRGHLQSOLYTF-UHFFFAOYNA-N	I	KIDRGHLQSOLYTF-UHFFFAOYNA-N	IDOSDTAHFWGHKV-AIINLQACNA-N	NXFZNQJWFVCTOM-JTQLQIEINA-N	ZFRRBGVVWUSIQU-BYPYZUCNNA-N	I
330	1	0	0	KIDRGHLQSOLYTF-UHFFFAOYNA-N	RIOGVSQWSYFYQB-DBLDWONGNA-N	UXRJSECEEUTNNE-GBXIJSLDNA-N	NXFZNQJWFVCTOM-JTQLQIEINA-N	I	IDOSDTAHFWGHKV-AIINLQACNA-N	NXFZNQJWFVCTOM-JTQLQIEINA-N	ZFRRBGVVWUSIQU-BYPYZUCNNA-N	SWQSFEOXHHXIBH-YFKPBYRVNA-N	I
331	1	0	0	IDOSDTAHFWGHKV-AIINLQACNA-N	KIDRGHLQSOLYTF-UHFFFAOYNA-N	RIOGVSQWSYFYQB-DBLDWONGNA-N	UXRJSECEEUTNNE-GBXIJSLDNA-N	I	NXFZNQJWFVCTOM-JTQLQIEINA-N	ZFRRBGVVWUSIQU-BYPYZUCNNA-N	SWQSFEOXHHXIBH-YFKPBYRVNA-N	SWQSFEOXHHXIBH-YFKPBYRVNA-N	I
332	1	0	0	NXFZNQJWFVCTOM-JTQLQIEINA-N	IDOSDTAHFWGHKV-AIINLQACNA-N	KIDRGHLQSOLYTF-UHFFFAOYNA-N	RIOGVSQWSYFYQB-DBLDWONGNA-N	I	ZFRRBGVVWUSIQU-BYPYZUCNNA-N	SWQSFEOXHHXIBH-YFKPBYRVNA-N	SWQSFEOXHHXIBH-YFKPBYRVNA-N	PHWPOFWROLBJDE-REOHCLBHNA-N	I
333	1	0	0	ZFRRBGVVWUSIQU-BYPYZUCNNA-N	NXFZNQJWFVCTOM-JTQLQIEINA-N	IDOSDTAHFWGHKV-AIINLQACNA-N	KIDRGHLQSOLYTF-UHFFFAOYNA-N	I	SWQSFEOXHHXIBH-YFKPBYRVNA-N	SWQSFEOXHHXIBH-YFKPBYRVNA-N	PHWPOFWROLBJDE-REOHCLBHNA-N	VHTIJGPHKRJQGO-REOHCLBHNA-N	I
334	1	0	0	SWQSFEOXHHXIBH-YFKPBYRVNA-N	ZFRRBGVVWUSIQU-BYPYZUCNNA-N	NXFZNQJWFVCTOM-JTQLQIEINA-N	IDOSDTAHFWGHKV-AIINLQACNA-N	I	SWQSFEOXHHXIBH-YFKPBYRVNA-N	PHWPOFWROLBJDE-REOHCLBHNA-N	VHTIJGPHKRJQGO-REOHCLBHNA-N	PYLVBXRBUBBYCM-PJVXUWSXNA-N	I
335	1	0	0	SWQSFEOXHHXIBH-YFKPBYRVNA-N	SWQSFEOXHHXIBH-YFKPBYRVNA-N	ZFRRBGVVWUSIQU-BYPYZUCNNA-N	NXFZNQJWFVCTOM-JTQLQIEINA-N	I	PHWPOFWROLBJDE-REOHCLBHNA-N	VHTIJGPHKRJQGO-REOHCLBHNA-N	PYLVBXRBUBBYCM-PJVXUWSXNA-N	LOGFATHAEPEIRL-QMMMGPOBNA-N	I
336	1	0	0	PHWPOFWROLBJDE-REOHCLBHNA-N	SWQSFEOXHHXIBH-YFKPBYRVNA-N	SWQSFEOXHHXIBH-YFKPBYRVNA-N	ZFRRBGVVWUSIQU-BYPYZUCNNA-N	I	VHTIJGPHKRJQGO-REOHCLBHNA-N	PYLVBXRBUBBYCM-PJVXUWSXNA-N	LOGFATHAEPEIRL-QMMMGPOBNA-N	WCALZOILQXUVFC-YFKPBYRVNA-N	I
337	1	0	0	VHTIJGPHKRJQGO-REOHCLBHNA-N	PHWPOFWROLBJDE-REOHCLBHNA-N	SWQSFEOXHHXIBH-YFKPBYRVNA-N	SWQSFEOXHHXIBH-YFKPBYRVNA-N	I	PYLVBXRBUBBYCM-PJVXUWSXNA-N	LOGFATHAEPEIRL-QMMMGPOBNA-N	WCALZOILQXUVFC-YFKPBYRVNA-N	WCALZOILQXUVFC-YFKPBYRVNA-N	I
338	1	0	0	PYLVBXRBUBBYCM-PJVXUWSXNA-N	VHTIJGPHKRJQGO-REOHCLBHNA-N	PHWPOFWROLBJDE-REOHCLBHNA-N	SWQSFEOXHHXIBH-YFKPBYRVNA-N	I	LOGFATHAEPEIRL-QMMMGPOBNA-N	WCALZOILQXUVFC-YFKPBYRVNA-N	WCALZOILQXUVFC-YFKPBYRVNA-N	KMYCKZYTWWGFEW-RJFJIGAVNA-N	I
339	1	0	0	LOGFATHAEPEIRL-QMMMGPOBNA-N	PYLVBXRBUBBYCM-PJVXUWSXNA-N	VHTIJGPHKRJQGO-REOHCLBHNA-N	PHWPOFWROLBJDE-REOHCLBHNA-N	I	WCALZOILQXUVFC-YFKPBYRVNA-N	WCALZOILQXUVFC-YFKPBYRVNA-N	KMYCKZYTWWGFEW-RJFJIGAVNA-N	LGNZILDXYHKHQR-BYPYZUCNNA-N	I
340	1	0	0	WCALZOILQXUVFC-YFKPBYRVNA-N	LOGFATHAEPEIRL-QMMMGPOBNA-N	PYLVBXRBUBBYCM-PJVXUWSXNA-N	VHTIJGPHKRJQGO-REOHCLBHNA-N	I	WCALZOILQXUVFC-YFKPBYRVNA-N	KMYCKZYTWWGFEW-RJFJIGAVNA-N	LGNZILDXYHKHQR-BYPYZUCNNA-N	WCALZOILQXUVFC-YFKPBYRVNA-N	I
341	1	0	0	WCALZOILQXUVFC-YFKPBYRVNA-N	WCALZOILQXUVFC-YFKPBYRVNA-N	LOGFATHAEPEIRL-QMMMGPOBNA-N	PYLVBXRBUBBYCM-PJVXUWSXNA-N	I	KMYCKZYTWWGFEW-RJFJIGAVNA-N	LGNZILDXYHKHQR-BYPYZUCNNA-N	WCALZOILQXUVFC-YFKPBYRVNA-N	SWQSFEOXHHXIBH-YFKPBYRVNA-N	I
342	1	0	0	KMYCKZYTWWGFEW-RJFJIGAVNA-N	WCALZOILQXUVFC-YFKPBYRVNA-N	WCALZOILQXUVFC-YFKPBYRVNA-N	LOGFATHAEPEIRL-QMMMGPOBNA-N	I	LGNZILDXYHKHQR-BYPYZUCNNA-N	WCALZOILQXUVFC-YFKPBYRVNA-N	SWQSFEOXHHXIBH-YFKPBYRVNA-N	TZOKHOHKIYBJGB-FGFFPOHCNA-N	I
343	1	0	0	LGNZILDXYHKHQR-BYPYZUCNNA-N	KMYCKZYTWWGFEW-RJFJIGAVNA-N	WCALZOILQXUVFC-YFKPBYRVNA-N	WCALZOILQXUVFC-YFKPBYRVNA-N	I	WCALZOILQXUVFC-YFKPBYRVNA-N	SWQSFEOXHHXIBH-YFKPBYRVNA-N	TZOKHOHKIYBJGB-FGFFPOHCNA-N	VHTIJGPHKRJQGO-REOHCLBHNA-N	I
344	1	0	0	WCALZOILQXUVFC-YFKPBYRVNA-N	LGNZILDXYHKHQR-BYPYZUCNNA-N	KMYCKZYTWWGFEW-RJFJIGAVNA-N	WCALZOILQXUVFC-YFKPBYRVNA-N	I	SWQSFEOXHHXIBH-YFKPBYRVNA-N	TZOKHOHKIYBJGB-FGFFPOHCNA-N	VHTIJGPHKRJQGO-REOHCLBHNA-N	PYLVBXRBUBBYCM-PJVXUWSXNA-N	I
345	1	0	0	SWQSFEOXHHXIBH-YFKPBYRVNA-N	WCALZOILQXUVFC-YFKPBYRVNA-N	LGNZILDXYHKHQR-BYPYZUCNNA-N	KMYCKZYTWWGFEW-RJFJIGAVNA-N	I	TZOKHOHKIYBJGB-FGFFPOHCNA-N	VHTIJGPHKRJQGO-REOHCLBHNA-N	PYLVBXRBUBBYCM-PJVXUWSXNA-N	PHWPOFWROLBJDE-REOHCLBHNA-N	I
346	1	0	0	TZOKHOHKIYBJGB-FGFFPOHCNA-N	SWQSFEOXHHXIBH-YFKPBYRVNA-N	WCALZOILQXUVFC-YFKPBYRVNA-N	LGNZILDXYHKHQR-BYPYZUCNNA-N	I	VHTIJGPHKRJQGO-REOHCLBHNA-N	PYLVBXRBUBBYCM-PJVXUWSXNA-N	PHWPOFWROLBJDE-REOHCLBHNA-N	TZOKHOHKIYBJGB-FGFFPOHCNA-N	I
347	1	0	0	VHTIJGPHKRJQGO-REOHCLBHNA-N	TZOKHOHKIYBJGB-FGFFPOHCNA-N	SWQSFEOXHHXIBH-YFKPBYRVNA-N	WCALZOILQXUVFC-YFKPBYRVNA-N	I	PYLVBXRBUBBYCM-PJVXUWSXNA-N	PHWPOFWROLBJDE-REOHCLBHNA-N	TZOKHOHKIYBJGB-FGFFPOHCNA-N	VHTIJGPHKRJQGO-REOHCLBHNA-N	I
348	1	0	0	PYLVBXRBUBBYCM-PJVXUWSXNA-N	VHTIJGPHKRJQGO-REOHCLBHNA-N	TZOKHOHKIYBJGB-FGFFPOHCNA-N	SWQSFEOXHHXIBH-YFKPBYRVNA-N	I	PHWPOFWROLBJDE-REOHCLBHNA-N	TZOKHOHKIYBJGB-FGFFPOHCNA-N	VHTIJGPHKRJQGO-REOHCLBHNA-N	PYLVBXRBUBBYCM-PJVXUWSXNA-N	I
349	1	0	0	PHWPOFWROLBJDE-REOHCLBHNA-N	PYLVBXRBUBBYCM-PJVXUWSXNA-N	VHTIJGPHKRJQGO-REOHCLBHNA-N	TZOKHOHKIYBJGB-FGFFPOHCNA-N	I	TZOKHOHKIYBJGB-FGFFPOHCNA-N	VHTIJGPHKRJQGO-REOHCLBHNA-N	PYLVBXRBUBBYCM-PJVXUWSXNA-N	WCALZOILQXUVFC-YFKPBYRVNA-N	I
350	1	0	0	TZOKHOHKIYBJGB-FGFFPOHCNA-N	PHWPOFWROLBJDE-REOHCLBHNA-N	PYLVBXRBUBBYCM-PJVXUWSXNA-N	VHTIJGPHKRJQGO-REOHCLBHNA-N	I	VHTIJGPHKRJQGO-REOHCLBHNA-N	PYLVBXRBUBBYCM-PJVXUWSXNA-N	WCALZOILQXUVFC-YFKPBYRVNA-N	SWQSFEOXHHXIBH-YFKPBYRVNA-N	I
351	1	0	0	VHTIJGPHKRJQGO-REOHCLBHNA-N	TZOKHOHKIYBJGB-FGFFPOHCNA-N	PHWPOFWROLBJDE-REOHCLBHNA-N	PYLVBXRBUBBYCM-PJVXUWSXNA-N	I	PYLVBXRBUBBYCM-PJVXUWSXNA-N	WCALZOILQXUVFC-YFKPBYRVNA-N	SWQSFEOXHHXIBH-YFKPBYRVNA-N	KIDRGHLQSOLYTF-UHFFFAOYNA-N	I
352	1	0	0	PYLVBXRBUBBYCM-PJVXUWSXNA-N	VHTIJGPHKRJQGO-REOHCLBHNA-N	TZOKHOHKIYBJGB-FGFFPOHCNA-N	PHWPOFWROLBJDE-REOHCLBHNA-N	I	WCALZOILQXUVFC-YFKPBYRVNA-N	SWQSFEOXHHXIBH-YFKPBYRVNA-N	KIDRGHLQSOLYTF-UHFFFAOYNA-N	WCALZOILQXUVFC-YFKPBYRVNA-N	I
353	1	0	0	WCALZOILQXUVFC-YFKPBYRVNA-N	PYLVBXRBUBBYCM-PJVXUWSXNA-N	VHTIJGPHKRJQGO-REOHCLBHNA-N	TZOKHOHKIYBJGB-FGFFPOHCNA-N	I	SWQSFEOXHHXIBH-YFKPBYRVNA-N	KIDRGHLQSOLYTF-UHFFFAOYNA-N	WCALZOILQXUVFC-YFKPBYRVNA-N	KJDGPBZOKRQRED-YKAAPSRENA-N	I
354	1	0	0	SWQSFEOXHHXIBH-YFKPBYRVNA-N	WCALZOILQXUVFC-YFKPBYRVNA-N	PYLVBXRBUBBYCM-PJVXUWSXNA-N	VHTIJGPHKRJQGO-REOHCLBHNA-N	I	KIDRGHLQSOLYTF-UHFFFAOYNA-N	WCALZOILQXUVFC-YFKPBYRVNA-N	KJDGPBZOKRQRED-YKAAPSRENA-N	OMFHFMZWHRYLHY-BYPYZUCNNA-N	I
355	1	0	0	KIDRGHLQSOLYTF-UHFFFAOYNA-N	SWQSFEOXHHXIBH-YFKPBYRVNA-N	WCALZOILQXUVFC-YFKPBYRVNA-N	PYLVBXRBUBBYCM-PJVXUWSXNA-N	I	WCALZOILQXUVFC-YFKPBYRVNA-N	KJDGPBZOKRQRED-YKAAPSRENA-N	OMFHFMZWHRYLHY-BYPYZUCNNA-N	KJDGPBZOKRQRED-YKAAPSRENA-N	I
356	1	0	0	WCALZOILQXUVFC-YFKPBYRVNA-N	KIDRGHLQSOLYTF-UHFFFAOYNA-N	SWQSFEOXHHXIBH-YFKPBYRVNA-N	WCALZOILQXUVFC-YFKPBYRVNA-N	I	KJDGPBZOKRQRED-YKAAPSRENA-N	OMFHFMZWHRYLHY-BYPYZUCNNA-N	KJDGPBZOKRQRED-YKAAPSRENA-N	PHWPOFWROLBJDE-REOHCLBHNA-N	I
357	1	0	0	KJDGPBZOKRQRED-YKAAPSRENA-N	WCALZOILQXUVFC-YFKPBYRVNA-N	KIDRGHLQSOLYTF-UHFFFAOYNA-N	SWQSFEOXHHXIBH-YFKPBYRVNA-N	I	OMFHFMZWHRYLHY-BYPYZUCNNA-N	KJDGPBZOKRQRED-YKAAPSRENA-N	PHWPOFWROLBJDE-REOHCLBHNA-N	WCALZOILQXUVFC-YFKPBYRVNA-N	I
358	1	0	0	OMFHFMZWHRYLHY-BYPYZUCNNA-N	KJDGPBZOKRQRED-YKAAPSRENA-N	WCALZOILQXUVFC-YFKPBYRVNA-N	KIDRGHLQSOLYTF-UHFFFAOYNA-N	I	KJDGPBZOKRQRED-YKAAPSRENA-N	PHWPOFWROLBJDE-REOHCLBHNA-N	WCALZOILQXUVFC-YFKPBYRVNA-N	OMFHFMZWHRYLHY-BYPYZUCNNA-N	I
359	1	1	1	KJDGPBZOKRQRED-YKAAPSRENA-N	OMFHFMZWHRYLHY-BYPYZUCNNA-N	KJDGPBZOKRQRED-YKAAPSRENA-N	WCALZOILQXUVFC-YFKPBYRVNA-N	I	PHWPOFWROLBJDE-REOHCLBHNA-N	WCALZOILQXUVFC-YFKPBYRVNA-N	OMFHFMZWHRYLHY-BYPYZUCNNA-N	KRPXSYLXONNDHS-WHFBIAKZNA-N	I
360	1	0	0	PHWPOFWROLBJDE-REOHCLBHNA-N	KJDGPBZOKRQRED-YKAAPSRENA-N	OMFHFMZWHRYLHY-BYPYZUCNNA-N	KJDGPBZOKRQRED-YKAAPSRENA-N	I	WCALZOILQXUVFC-YFKPBYRVNA-N	OMFHFMZWHRYLHY-BYPYZUCNNA-N	KRPXSYLXONNDHS-WHFBIAKZNA-N	PYLVBXRBUBBYCM-PJVXUWSXNA-N	I
361	1	0	0	WCALZOILQXUVFC-YFKPBYRVNA-N	PHWPOFWROLBJDE-REOHCLBHNA-N	KJDGPBZOKRQRED-YKAAPSRENA-N	OMFHFMZWHRYLHY-BYPYZUCNNA-N	I	OMFHFMZWHRYLHY-BYPYZUCNNA-N	KRPXSYLXONNDHS-WHFBIAKZNA-N	PYLVBXRBUBBYCM-PJVXUWSXNA-N	KMYCKZYTWWGFEW-RJFJIGAVNA-N	I
362	1	0	0	OMFHFMZWHRYLHY-BYPYZUCNNA-N	WCALZOILQXUVFC-YFKPBYRVNA-N	PHWPOFWROLBJDE-REOHCLBHNA-N	KJDGPBZOKRQRED-YKAAPSRENA-N	I	KRPXSYLXONNDHS-WHFBIAKZNA-N	PYLVBXRBUBBYCM-PJVXUWSXNA-N	KMYCKZYTWWGFEW-RJFJIGAVNA-N	KRPXSYLXONNDHS-WHFBIAKZNA-N	I
363	1	0	0	KRPXSYLXONNDHS-WHFBIAKZNA-N	OMFHFMZWHRYLHY-BYPYZUCNNA-N	WCALZOILQXUVFC-YFKPBYRVNA-N	PHWPOFWROLBJDE-REOHCLBHNA-N	I	PYLVBXRBUBBYCM-PJVXUWSXNA-N	KMYCKZYTWWGFEW-RJFJIGAVNA-N	KRPXSYLXONNDHS-WHFBIAKZNA-N	RIOGVSQWSYFYQB-DBLDWONGNA-N	I
364	1	0	0	PYLVBXRBUBBYCM-PJVXUWSXNA-N	KRPXSYLXONNDHS-WHFBIAKZNA-N	OMFHFMZWHRYLHY-BYPYZUCNNA-N	WCALZOILQXUVFC-YFKPBYRVNA-N	I	KMYCKZYTWWGFEW-RJFJIGAVNA-N	KRPXSYLXONNDHS-WHFBIAKZNA-N	RIOGVSQWSYFYQB-DBLDWONGNA-N	OMFHFMZWHRYLHY-BYPYZUCNNA-N	I
365	1	0	0	KMYCKZYTWWGFEW-RJFJIGAVNA-N	PYLVBXRBUBBYCM-PJVXUWSXNA-N	KRPXSYLXONNDHS-WHFBIAKZNA-N	OMFHFMZWHRYLHY-BYPYZUCNNA-N	I	KRPXSYLXONNDHS-WHFBIAKZNA-N	RIOGVSQWSYFYQB-DBLDWONGNA-N	OMFHFMZWHRYLHY-BYPYZUCNNA-N	TZOKHOHKIYBJGB-FGFFPOHCNA-N	I
366	1	0	0	KRPXSYLXONNDHS-WHFBIAKZNA-N	KMYCKZYTWWGFEW-RJFJIGAVNA-N	PYLVBXRBUBBYCM-PJVXUWSXNA-N	KRPXSYLXONNDHS-WHFBIAKZNA-N	I	RIOGVSQWSYFYQB-DBLDWONGNA-N	OMFHFMZWHRYLHY-BYPYZUCNNA-N	TZOKHOHKIYBJGB-FGFFPOHCNA-N	SWQSFEOXHHXIBH-YFKPBYRVNA-N	I
367	1	0	0	RIOGVSQWSYFYQB-DBLDWONGNA-N	KRPXSYLXONNDHS-WHFBIAKZNA-N	KMYCKZYTWWGFEW-RJFJIGAVNA-N	PYLVBXRBUBBYCM-PJVXUWSXNA-N	I	OMFHFMZWHRYLHY-BYPYZUCNNA-N	TZOKHOHKIYBJGB-FGFFPOHCNA-N	SWQSFEOXHHXIBH-YFKPBYRVNA-N	VHTIJGPHKRJQGO-REOHCLBHNA-N	I
368	1	0	0	OMFHFMZWHRYLHY-BYPYZUCNNA-N	RIOGVSQWSYFYQB-DBLDWONGNA-N	KRPXSYLXONNDHS-WHFBIAKZNA-N	KMYCKZYTWWGFEW-RJFJIGAVNA-N	I	TZOKHOHKIYBJGB-FGFFPOHCNA-N	SWQSFEOXHHXIBH-YFKPBYRVNA-N	VHTIJGPHKRJQGO-REOHCLBHNA-N	ZFRRBGVVWUSIQU-BYPYZUCNNA-N	I
369	1	0	0	TZOKHOHKIYBJGB-FGFFPOHCNA-N	OMFHFMZWHRYLHY-BYPYZUCNNA-N	RIOGVSQWSYFYQB-DBLDWONGNA-N	KRPXSYLXONNDHS-WHFBIAKZNA-N	I	SWQSFEOXHHXIBH-YFKPBYRVNA-N	VHTIJGPHKRJQGO-REOHCLBHNA-N	ZFRRBGVVWUSIQU-BYPYZUCNNA-N	SWQSFEOXHHXIBH-YFKPBYRVNA-N	I
370	1	0	0	SWQSFEOXHHXIBH-YFKPBYRVNA-N	TZOKHOHKIYBJGB-FGFFPOHCNA-N	OMFHFMZWHRYLHY-BYPYZUCNNA-N	RIOGVSQWSYFYQB-DBLDWONGNA-N	I	VHTIJGPHKRJQGO-REOHCLBHNA-N	ZFRRBGVVWUSIQU-BYPYZUCNNA-N	SWQSFEOXHHXIBH-YFKPBYRVNA-N	LGNZILDXYHKHQR-BYPYZUCNNA-N	I
371	1	0	0	VHTIJGPHKRJQGO-REOHCLBHNA-N	SWQSFEOXHHXIBH-YFKPBYRVNA-N	TZOKHOHKIYBJGB-FGFFPOHCNA-N	OMFHFMZWHRYLHY-BYPYZUCNNA-N	I	ZFRRBGVVWUSIQU-BYPYZUCNNA-N	SWQSFEOXHHXIBH-YFKPBYRVNA-N	LGNZILDXYHKHQR-BYPYZUCNNA-N	IDOSDTAHFWGHKV-AIINLQACNA-N	I
372	1	0	0	ZFRRBGVVWUSIQU-BYPYZUCNNA-N	VHTIJGPHKRJQGO-REOHCLBHNA-N	SWQSFEOXHHXIBH-YFKPBYRVNA-N	TZOKHOHKIYBJGB-FGFFPOHCNA-N	I	SWQSFEOXHHXIBH-YFKPBYRVNA-N	LGNZILDXYHKHQR-BYPYZUCNNA-N	IDOSDTAHFWGHKV-AIINLQACNA-N	IDOSDTAHFWGHKV-AIINLQACNA-N	I
373	1	0	0	SWQSFEOXHHXIBH-YFKPBYRVNA-N	ZFRRBGVVWUSIQU-BYPYZUCNNA-N	VHTIJGPHKRJQGO-REOHCLBHNA-N	SWQSFEOXHHXIBH-YFKPBYRVNA-N	I	LGNZILDXYHKHQR-BYPYZUCNNA-N	IDOSDTAHFWGHKV-AIINLQACNA-N	IDOSDTAHFWGHKV-AIINLQACNA-N	IDOSDTAHFWGHKV-AIINLQACNA-N	I
374	1	0	0	LGNZILDXYHKHQR-BYPYZUCNNA-N	SWQSFEOXHHXIBH-YFKPBYRVNA-N	ZFRRBGVVWUSIQU-BYPYZUCNNA-N	VHTIJGPHKRJQGO-REOHCLBHNA-N	I	IDOSDTAHFWGHKV-AIINLQACNA-N	IDOSDTAHFWGHKV-AIINLQACNA-N	IDOSDTAHFWGHKV-AIINLQACNA-N	UXRJSECEEUTNNE-GBXIJSLDNA-N	I
375	1	0	0	IDOSDTAHFWGHKV-AIINLQACNA-N	LGNZILDXYHKHQR-BYPYZUCNNA-N	SWQSFEOXHHXIBH-YFKPBYRVNA-N	ZFRRBGVVWUSIQU-BYPYZUCNNA-N	I	IDOSDTAHFWGHKV-AIINLQACNA-N	IDOSDTAHFWGHKV-AIINLQACNA-N	UXRJSECEEUTNNE-GBXIJSLDNA-N	CQRHONUIJHWWQQ-QMMMGPOBNA-N	I
376	1	0	0	IDOSDTAHFWGHKV-AIINLQACNA-N	IDOSDTAHFWGHKV-AIINLQACNA-N	LGNZILDXYHKHQR-BYPYZUCNNA-N	SWQSFEOXHHXIBH-YFKPBYRVNA-N	I	IDOSDTAHFWGHKV-AIINLQACNA-N	UXRJSECEEUTNNE-GBXIJSLDNA-N	CQRHONUIJHWWQQ-QMMMGPOBNA-N	IDOSDTAHFWGHKV-AIINLQACNA-N	I
377	1	0	0	IDOSDTAHFWGHKV-AIINLQACNA-N	IDOSDTAHFWGHKV-AIINLQACNA-N	IDOSDTAHFWGHKV-AIINLQACNA-N	LGNZILDXYHKHQR-BYPYZUCNNA-N	I	UXRJSECEEUTNNE-GBXIJSLDNA-N	CQRHONUIJHWWQQ-QMMMGPOBNA-N	IDOSDTAHFWGHKV-AIINLQACNA-N	VHTIJGPHKRJQGO-REOHCLBHNA-N	I
378	1	0	0	UXRJSECEEUTNNE-GBXIJSLDNA-N	IDOSDTAHFWGHKV-AIINLQACNA-N	IDOSDTAHFWGHKV-AIINLQACNA-N	IDOSDTAHFWGHKV-AIINLQACNA-N	I	CQRHONUIJHWWQQ-QMMMGPOBNA-N	IDOSDTAHFWGHKV-AIINLQACNA-N	VHTIJGPHKRJQGO-REOHCLBHNA-N	KMYCKZYTWWGFEW-RJFJIGAVNA-N	I
379	1	0	0	CQRHONUIJHWWQQ-QMMMGPOBNA-N	UXRJSECEEUTNNE-GBXIJSLDNA-N	IDOSDTAHFWGHKV-AIINLQACNA-N	IDOSDTAHFWGHKV-AIINLQACNA-N	I	IDOSDTAHFWGHKV-AIINLQACNA-N	VHTIJGPHKRJQGO-REOHCLBHNA-N	KMYCKZYTWWGFEW-RJFJIGAVNA-N	KIDRGHLQSOLYTF-UHFFFAOYNA-N	I
380	1	0	0	IDOSDTAHFWGHKV-AIINLQACNA-N	CQRHONUIJHWWQQ-QMMMGPOBNA-N	UXRJSECEEUTNNE-GBXIJSLDNA-N	IDOSDTAHFWGHKV-AIINLQACNA-N	I	VHTIJGPHKRJQGO-REOHCLBHNA-N	KMYCKZYTWWGFEW-RJFJIGAVNA-N	KIDRGHLQSOLYTF-UHFFFAOYNA-N	IDOSDTAHFWGHKV-AIINLQACNA-N	I
381	1	0	0	VHTIJGPHKRJQGO-REOHCLBHNA-N	IDOSDTAHFWGHKV-AIINLQACNA-N	CQRHONUIJHWWQQ-QMMMGPOBNA-N	UXRJSECEEUTNNE-GBXIJSLDNA-N	I	KMYCKZYTWWGFEW-RJFJIGAVNA-N	KIDRGHLQSOLYTF-UHFFFAOYNA-N	IDOSDTAHFWGHKV-AIINLQACNA-N	KRPXSYLXONNDHS-WHFBIAKZNA-N	I
382	1	0	0	KMYCKZYTWWGFEW-RJFJIGAVNA-N	VHTIJGPHKRJQGO-REOHCLBHNA-N	IDOSDTAHFWGHKV-AIINLQACNA-N	CQRHONUIJHWWQQ-QMMMGPOBNA-N	I	KIDRGHLQSOLYTF-UHFFFAOYNA-N	IDOSDTAHFWGHKV-AIINLQACNA-N	KRPXSYLXONNDHS-WHFBIAKZNA-N	TZOKHOHKIYBJGB-FGFFPOHCNA-N	I
383	1	0	0	KIDRGHLQSOLYTF-UHFFFAOYNA-N	KMYCKZYTWWGFEW-RJFJIGAVNA-N	VHTIJGPHKRJQGO-REOHCLBHNA-N	IDOSDTAHFWGHKV-AIINLQACNA-N	I	IDOSDTAHFWGHKV-AIINLQACNA-N	KRPXSYLXONNDHS-WHFBIAKZNA-N	TZOKHOHKIYBJGB-FGFFPOHCNA-N	ZFRRBGVVWUSIQU-BYPYZUCNNA-N	I
384	1	0	0	IDOSDTAHFWGHKV-AIINLQACNA-N	KIDRGHLQSOLYTF-UHFFFAOYNA-N	KMYCKZYTWWGFEW-RJFJIGAVNA-N	VHTIJGPHKRJQGO-REOHCLBHNA-N	I	KRPXSYLXONNDHS-WHFBIAKZNA-N	TZOKHOHKIYBJGB-FGFFPOHCNA-N	ZFRRBGVVWUSIQU-BYPYZUCNNA-N	CQRHONUIJHWWQQ-QMMMGPOBNA-N	I
385	1	0	0	KRPXSYLXONNDHS-WHFBIAKZNA-N	IDOSDTAHFWGHKV-AIINLQACNA-N	KIDRGHLQSOLYTF-UHFFFAOYNA-N	KMYCKZYTWWGFEW-RJFJIGAVNA-N	I	TZOKHOHKIYBJGB-FGFFPOHCNA-N	ZFRRBGVVWUSIQU-BYPYZUCNNA-N	CQRHONUIJHWWQQ-QMMMGPOBNA-N	LGNZILDXYHKHQR-BYPYZUCNNA-N	I
386	1	0	0	TZOKHOHKIYBJGB-FGFFPOHCNA-N	KRPXSYLXONNDHS-WHFBIAKZNA-N	IDOSDTAHFWGHKV-AIINLQACNA-N	KIDRGHLQSOLYTF-UHFFFAOYNA-N	I	ZFRRBGVVWUSIQU-BYPYZUCNNA-N	CQRHONUIJHWWQQ-QMMMGPOBNA-N	LGNZILDXYHKHQR-BYPYZUCNNA-N	PHWPOFWROLBJDE-REOHCLBHNA-N	I
387	1	0	0	ZFRRBGVVWUSIQU-BYPYZUCNNA-N	TZOKHOHKIYBJGB-FGFFPOHCNA-N	KRPXSYLXONNDHS-WHFBIAKZNA-N	IDOSDTAHFWGHKV-AIINLQACNA-N	I	CQRHONUIJHWWQQ-QMMMGPOBNA-N	LGNZILDXYHKHQR-BYPYZUCNNA-N	PHWPOFWROLBJDE-REOHCLBHNA-N	PHWPOFWROLBJDE-REOHCLBHNA-N	I
388	1	0	0	CQRHONUIJHWWQQ-QMMMGPOBNA-N	ZFRRBGVVWUSIQU-BYPYZUCNNA-N	TZOKHOHKIYBJGB-FGFFPOHCNA-N	KRPXSYLXONNDHS-WHFBIAKZNA-N	I	LGNZILDXYHKHQR-BYPYZUCNNA-N	PHWPOFWROLBJDE-REOHCLBHNA-N	PHWPOFWROLBJDE-REOHCLBHNA-N	ZFRRBGVVWUSIQU-BYPYZUCNNA-N	I
389	1	0	0	LGNZILDXYHKHQR-BYPYZUCNNA-N	CQRHONUIJHWWQQ-QMMMGPOBNA-N	ZFRRBGVVWUSIQU-BYPYZUCNNA-N	TZOKHOHKIYBJGB-FGFFPOHCNA-N	I	PHWPOFWROLBJDE-REOHCLBHNA-N	PHWPOFWROLBJDE-REOHCLBHNA-N	ZFRRBGVVWUSIQU-BYPYZUCNNA-N	QRAMHJBBMFNBFF-REOHCLBHNA-N	I
390	1	0	0	PHWPOFWROLBJDE-REOHCLBHNA-N	LGNZILDXYHKHQR-BYPYZUCNNA-N	CQRHONUIJHWWQQ-QMMMGPOBNA-N	ZFRRBGVVWUSIQU-BYPYZUCNNA-N	I	PHWPOFWROLBJDE-REOHCLBHNA-N	ZFRRBGVVWUSIQU-BYPYZUCNNA-N	QRAMHJBBMFNBFF-REOHCLBHNA-N	KMYCKZYTWWGFEW-RJFJIGAVNA-N	I
391	1	0	0	PHWPOFWROLBJDE-REOHCLBHNA-N	PHWPOFWROLBJDE-REOHCLBHNA-N	LGNZILDXYHKHQR-BYPYZUCNNA-N	CQRHONUIJHWWQQ-QMMMGPOBNA-N	I	ZFRRBGVVWUSIQU-BYPYZUCNNA-N	QRAMHJBBMFNBFF-REOHCLBHNA-N	KMYCKZYTWWGFEW-RJFJIGAVNA-N	KRPXSYLXONNDHS-WHFBIAKZNA-N	I
392	1	0	0	ZFRRBGVVWUSIQU-BYPYZUCNNA-N	PHWPOFWROLBJDE-REOHCLBHNA-N	PHWPOFWROLBJDE-REOHCLBHNA-N	LGNZILDXYHKHQR-BYPYZUCNNA-N	I	QRAMHJBBMFNBFF-REOHCLBHNA-N	KMYCKZYTWWGFEW-RJFJIGAVNA-N	KRPXSYLXONNDHS-WHFBIAKZNA-N	PYLVBXRBUBBYCM-PJVXUWSXNA-N	I
393	1	0	0	QRAMHJBBMFNBFF-REOHCLBHNA-N	ZFRRBGVVWUSIQU-BYPYZUCNNA-N	PHWPOFWROLBJDE-REOHCLBHNA-N	PHWPOFWROLBJDE-REOHCLBHNA-N	I	KMYCKZYTWWGFEW-RJFJIGAVNA-N	KRPXSYLXONNDHS-WHFBIAKZNA-N	PYLVBXRBUBBYCM-PJVXUWSXNA-N	LGNZILDXYHKHQR-BYPYZUCNNA-N	I
394	1	0	0	KMYCKZYTWWGFEW-RJFJIGAVNA-N	QRAMHJBBMFNBFF-REOHCLBHNA-N	ZFRRBGVVWUSIQU-BYPYZUCNNA-N	PHWPOFWROLBJDE-REOHCLBHNA-N	I	KRPXSYLXONNDHS-WHFBIAKZNA-N	PYLVBXRBUBBYCM-PJVXUWSXNA-N	LGNZILDXYHKHQR-BYPYZUCNNA-N	KRPXSYLXONNDHS-WHFBIAKZNA-N	I
395	1	0	0	KRPXSYLXONNDHS-WHFBIAKZNA-N	KMYCKZYTWWGFEW-RJFJIGAVNA-N	QRAMHJBBMFNBFF-REOHCLBHNA-N	ZFRRBGVVWUSIQU-BYPYZUCNNA-N	I	PYLVBXRBUBBYCM-PJVXUWSXNA-N	LGNZILDXYHKHQR-BYPYZUCNNA-N	KRPXSYLXONNDHS-WHFBIAKZNA-N	WCALZOILQXUVFC-YFKPBYRVNA-N	I
396	1	0	0	PYLVBXRBUBBYCM-PJVXUWSXNA-N	KRPXSYLXONNDHS-WHFBIAKZNA-N	KMYCKZYTWWGFEW-RJFJIGAVNA-N	QRAMHJBBMFNBFF-REOHCLBHNA-N	I	LGNZILDXYHKHQR-BYPYZUCNNA-N	KRPXSYLXONNDHS-WHFBIAKZNA-N	WCALZOILQXUVFC-YFKPBYRVNA-N	UXRJSECEEUTNNE-GBXIJSLDNA-N	I
397	1	0	0	LGNZILDXYHKHQR-BYPYZUCNNA-N	PYLVBXRBUBBYCM-PJVXUWSXNA-N	KRPXSYLXONNDHS-WHFBIAKZNA-N	KMYCKZYTWWGFEW-RJFJIGAVNA-N	I	KRPXSYLXONNDHS-WHFBIAKZNA-N	WCALZOILQXUVFC-YFKPBYRVNA-N	UXRJSECEEUTNNE-GBXIJSLDNA-N	PYLVBXRBUBBYCM-PJVXUWSXNA-N	I
398	1	0	0	KRPXSYLXONNDHS-WHFBIAKZNA-N	LGNZILDXYHKHQR-BYPYZUCNNA-N	PYLVBXRBUBBYCM-PJVXUWSXNA-N	KRPXSYLXONNDHS-WHFBIAKZNA-N	I	WCALZOILQXUVFC-YFKPBYRVNA-N	UXRJSECEEUTNNE-GBXIJSLDNA-N	PYLVBXRBUBBYCM-PJVXUWSXNA-N	SWQSFEOXHHXIBH-YFKPBYRVNA-N	I
399	1	0	0	WCALZOILQXUVFC-YFKPBYRVNA-N	KRPXSYLXONNDHS-WHFBIAKZNA-N	LGNZILDXYHKHQR-BYPYZUCNNA-N	PYLVBXRBUBBYCM-PJVXUWSXNA-N	I	UXRJSECEEUTNNE-GBXIJSLDNA-N	PYLVBXRBUBBYCM-PJVXUWSXNA-N	SWQSFEOXHHXIBH-YFKPBYRVNA-N	PYLVBXRBUBBYCM-PJVXUWSXNA-N	I
400	1	0	0	UXRJSECEEUTNNE-GBXIJSLDNA-N	WCALZOILQXUVFC-YFKPBYRVNA-N	KRPXSYLXONNDHS-WHFBIAKZNA-N	LGNZILDXYHKHQR-BYPYZUCNNA-N	I	PYLVBXRBUBBYCM-PJVXUWSXNA-N	SWQSFEOXHHXIBH-YFKPBYRVNA-N	PYLVBXRBUBBYCM-PJVXUWSXNA-N	RIOGVSQWSYFYQB-DBLDWONGNA-N	I
401	1	0	0	PYLVBXRBUBBYCM-PJVXUWSXNA-N	UXRJSECEEUTNNE-GBXIJSLDNA-N	WCALZOILQXUVFC-YFKPBYRVNA-N	KRPXSYLXONNDHS-WHFBIAKZNA-N	I	SWQSFEOXHHXIBH-YFKPBYRVNA-N	PYLVBXRBUBBYCM-PJVXUWSXNA-N	RIOGVSQWSYFYQB-DBLDWONGNA-N	KRPXSYLXONNDHS-WHFBIAKZNA-N	I
402	1	0	0	SWQSFEOXHHXIBH-YFKPBYRVNA-N	PYLVBXRBUBBYCM-PJVXUWSXNA-N	UXRJSECEEUTNNE-GBXIJSLDNA-N	WCALZOILQXUVFC-YFKPBYRVNA-N	I	PYLVBXRBUBBYCM-PJVXUWSXNA-N	RIOGVSQWSYFYQB-DBLDWONGNA-N	KRPXSYLXONNDHS-WHFBIAKZNA-N	OMFHFMZWHRYLHY-BYPYZUCNNA-N	I
403	1	0	0	PYLVBXRBUBBYCM-PJVXUWSXNA-N	SWQSFEOXHHXIBH-YFKPBYRVNA-N	PYLVBXRBUBBYCM-PJVXUWSXNA-N	UXRJSECEEUTNNE-GBXIJSLDNA-N	I	RIOGVSQWSYFYQB-DBLDWONGNA-N	KRPXSYLXONNDHS-WHFBIAKZNA-N	OMFHFMZWHRYLHY-BYPYZUCNNA-N	ZFRRBGVVWUSIQU-BYPYZUCNNA-N	I
404	1	0	0	RIOGVSQWSYFYQB-DBLDWONGNA-N	PYLVBXRBUBBYCM-PJVXUWSXNA-N	SWQSFEOXHHXIBH-YFKPBYRVNA-N	PYLVBXRBUBBYCM-PJVXUWSXNA-N	I	KRPXSYLXONNDHS-WHFBIAKZNA-N	OMFHFMZWHRYLHY-BYPYZUCNNA-N	ZFRRBGVVWUSIQU-BYPYZUCNNA-N	SWQSFEOXHHXIBH-YFKPBYRVNA-N	I
405	1	0	0	KRPXSYLXONNDHS-WHFBIAKZNA-N	RIOGVSQWSYFYQB-DBLDWONGNA-N	PYLVBXRBUBBYCM-PJVXUWSXNA-N	SWQSFEOXHHXIBH-YFKPBYRVNA-N	I	OMFHFMZWHRYLHY-BYPYZUCNNA-N	ZFRRBGVVWUSIQU-BYPYZUCNNA-N	SWQSFEOXHHXIBH-YFKPBYRVNA-N	ZFRRBGVVWUSIQU-BYPYZUCNNA-N	I
406	1	0	0	OMFHFMZWHRYLHY-BYPYZUCNNA-N	KRPXSYLXONNDHS-WHFBIAKZNA-N	RIOGVSQWSYFYQB-DBLDWONGNA-N	PYLVBXRBUBBYCM-PJVXUWSXNA-N	I	ZFRRBGVVWUSIQU-BYPYZUCNNA-N	SWQSFEOXHHXIBH-YFKPBYRVNA-N	ZFRRBGVVWUSIQU-BYPYZUCNNA-N	PYLVBXRBUBBYCM-PJVXUWSXNA-N	I
407	1	0	0	ZFRRBGVVWUSIQU-BYPYZUCNNA-N	OMFHFMZWHRYLHY-BYPYZUCNNA-N	KRPXSYLXONNDHS-WHFBIAKZNA-N	RIOGVSQWSYFYQB-DBLDWONGNA-N	I	SWQSFEOXHHXIBH-YFKPBYRVNA-N	ZFRRBGVVWUSIQU-BYPYZUCNNA-N	PYLVBXRBUBBYCM-PJVXUWSXNA-N	PYLVBXRBUBBYCM-PJVXUWSXNA-N	I
408	1	0	0	SWQSFEOXHHXIBH-YFKPBYRVNA-N	ZFRRBGVVWUSIQU-BYPYZUCNNA-N	OMFHFMZWHRYLHY-BYPYZUCNNA-N	KRPXSYLXONNDHS-WHFBIAKZNA-N	I	ZFRRBGVVWUSIQU-BYPYZUCNNA-N	PYLVBXRBUBBYCM-PJVXUWSXNA-N	PYLVBXRBUBBYCM-PJVXUWSXNA-N	PYLVBXRBUBBYCM-PJVXUWSXNA-N	I
409	1	0	0	ZFRRBGVVWUSIQU-BYPYZUCNNA-N	SWQSFEOXHHXIBH-YFKPBYRVNA-N	ZFRRBGVVWUSIQU-BYPYZUCNNA-N	OMFHFMZWHRYLHY-BYPYZUCNNA-N	I	PYLVBXRBUBBYCM-PJVXUWSXNA-N	PYLVBXRBUBBYCM-PJVXUWSXNA-N	PYLVBXRBUBBYCM-PJVXUWSXNA-N	OMFHFMZWHRYLHY-BYPYZUCNNA-N	I
410	1	0	0	PYLVBXRBUBBYCM-PJVXUWSXNA-N	ZFRRBGVVWUSIQU-BYPYZUCNNA-N	SWQSFEOXHHXIBH-YFKPBYRVNA-N	ZFRRBGVVWUSIQU-BYPYZUCNNA-N	I	PYLVBXRBUBBYCM-PJVXUWSXNA-N	PYLVBXRBUBBYCM-PJVXUWSXNA-N	OMFHFMZWHRYLHY-BYPYZUCNNA-N	VHTIJGPHKRJQGO-REOHCLBHNA-N	I
411	1	0	0	PYLVBXRBUBBYCM-PJVXUWSXNA-N	PYLVBXRBUBBYCM-PJVXUWSXNA-N	ZFRRBGVVWUSIQU-BYPYZUCNNA-N	SWQSFEOXHHXIBH-YFKPBYRVNA-N	I	PYLVBXRBUBBYCM-PJVXUWSXNA-N	OMFHFMZWHRYLHY-BYPYZUCNNA-N	VHTIJGPHKRJQGO-REOHCLBHNA-N	RIOGVSQWSYFYQB-DBLDWONGNA-N	I
412	1	0	0	PYLVBXRBUBBYCM-PJVXUWSXNA-N	PYLVBXRBUBBYCM-PJVXUWSXNA-N	PYLVBXRBUBBYCM-PJVXUWSXNA-N	ZFRRBGVVWUSIQU-BYPYZUCNNA-N	I	OMFHFMZWHRYLHY-BYPYZUCNNA-N	VHTIJGPHKRJQGO-REOHCLBHNA-N	RIOGVSQWSYFYQB-DBLDWONGNA-N	SWQSFEOXHHXIBH-YFKPBYRVNA-N	I
413	1	0	0	OMFHFMZWHRYLHY-BYPYZUCNNA-N	PYLVBXRBUBBYCM-PJVXUWSXNA-N	PYLVBXRBUBBYCM-PJVXUWSXNA-N	PYLVBXRBUBBYCM-PJVXUWSXNA-N	I	VHTIJGPHKRJQGO-REOHCLBHNA-N	RIOGVSQWSYFYQB-DBLDWONGNA-N	SWQSFEOXHHXIBH-YFKPBYRVNA-N	SWQSFEOXHHXIBH-YFKPBYRVNA-N	I
414	1	0	0	VHTIJGPHKRJQGO-REOHCLBHNA-N	OMFHFMZWHRYLHY-BYPYZUCNNA-N	PYLVBXRBUBBYCM-PJVXUWSXNA-N	PYLVBXRBUBBYCM-PJVXUWSXNA-N	I	RIOGVSQWSYFYQB-DBLDWONGNA-N	SWQSFEOXHHXIBH-YFKPBYRVNA-N	SWQSFEOXHHXIBH-YFKPBYRVNA-N	SWQSFEOXHHXIBH-YFKPBYRVNA-N	I
415	1	0	0	RIOGVSQWSYFYQB-DBLDWONGNA-N	VHTIJGPHKRJQGO-REOHCLBHNA-N	OMFHFMZWHRYLHY-BYPYZUCNNA-N	PYLVBXRBUBBYCM-PJVXUWSXNA-N	I	SWQSFEOXHHXIBH-YFKPBYRVNA-N	SWQSFEOXHHXIBH-YFKPBYRVNA-N	SWQSFEOXHHXIBH-YFKPBYRVNA-N	KRPXSYLXONNDHS-WHFBIAKZNA-N	I
416	1	0	0	SWQSFEOXHHXIBH-YFKPBYRVNA-N	RIOGVSQWSYFYQB-DBLDWONGNA-N	VHTIJGPHKRJQGO-REOHCLBHNA-N	OMFHFMZWHRYLHY-BYPYZUCNNA-N	I	SWQSFEOXHHXIBH-YFKPBYRVNA-N	SWQSFEOXHHXIBH-YFKPBYRVNA-N	KRPXSYLXONNDHS-WHFBIAKZNA-N	PHWPOFWROLBJDE-REOHCLBHNA-N	I
417	1	0	0	SWQSFEOXHHXIBH-YFKPBYRVNA-N	SWQSFEOXHHXIBH-YFKPBYRVNA-N	RIOGVSQWSYFYQB-DBLDWONGNA-N	VHTIJGPHKRJQGO-REOHCLBHNA-N	I	SWQSFEOXHHXIBH-YFKPBYRVNA-N	KRPXSYLXONNDHS-WHFBIAKZNA-N	PHWPOFWROLBJDE-REOHCLBHNA-N	RIOGVSQWSYFYQB-DBLDWONGNA-N	I
418	1	0	0	SWQSFEOXHHXIBH-YFKPBYRVNA-N	SWQSFEOXHHXIBH-YFKPBYRVNA-N	SWQSFEOXHHXIBH-YFKPBYRVNA-N	RIOGVSQWSYFYQB-DBLDWONGNA-N	I	KRPXSYLXONNDHS-WHFBIAKZNA-N	PHWPOFWROLBJDE-REOHCLBHNA-N	RIOGVSQWSYFYQB-DBLDWONGNA-N	SWQSFEOXHHXIBH-YFKPBYRVNA-N	I
419	1	0	0	KRPXSYLXONNDHS-WHFBIAKZNA-N	SWQSFEOXHHXIBH-YFKPBYRVNA-N	SWQSFEOXHHXIBH-YFKPBYRVNA-N	SWQSFEOXHHXIBH-YFKPBYRVNA-N	I	PHWPOFWROLBJDE-REOHCLBHNA-N	RIOGVSQWSYFYQB-DBLDWONGNA-N	SWQSFEOXHHXIBH-YFKPBYRVNA-N	SWQSFEOXHHXIBH-YFKPBYRVNA-N	I
420	1	0	0	PHWPOFWROLBJDE-REOHCLBHNA-N	KRPXSYLXONNDHS-WHFBIAKZNA-N	SWQSFEOXHHXIBH-YFKPBYRVNA-N	SWQSFEOXHHXIBH-YFKPBYRVNA-N	I	RIOGVSQWSYFYQB-DBLDWONGNA-N	SWQSFEOXHHXIBH-YFKPBYRVNA-N	SWQSFEOXHHXIBH-YFKPBYRVNA-N	WCALZOILQXUVFC-YFKPBYRVNA-N	I
421	1	0	0	RIOGVSQWSYFYQB-DBLDWONGNA-N	PHWPOFWROLBJDE-REOHCLBHNA-N	KRPXSYLXONNDHS-WHFBIAKZNA-N	SWQSFEOXHHXIBH-YFKPBYRVNA-N	I	SWQSFEOXHHXIBH-YFKPBYRVNA-N	SWQSFEOXHHXIBH-YFKPBYRVNA-N	WCALZOILQXUVFC-YFKPBYRVNA-N	SWQSFEOXHHXIBH-YFKPBYRVNA-N	I
422	1	0	0	SWQSFEOXHHXIBH-YFKPBYRVNA-N	RIOGVSQWSYFYQB-DBLDWONGNA-N	PHWPOFWROLBJDE-REOHCLBHNA-N	KRPXSYLXONNDHS-WHFBIAKZNA-N	I	SWQSFEOXHHXIBH-YFKPBYRVNA-N	WCALZOILQXUVFC-YFKPBYRVNA-N	SWQSFEOXHHXIBH-YFKPBYRVNA-N	SWQSFEOXHHXIBH-YFKPBYRVNA-N	I
423	1	0	0	SWQSFEOXHHXIBH-YFKPBYRVNA-N	SWQSFEOXHHXIBH-YFKPBYRVNA-N	RIOGVSQWSYFYQB-DBLDWONGNA-N	PHWPOFWROLBJDE-REOHCLBHNA-N	I	WCALZOILQXUVFC-YFKPBYRVNA-N	SWQSFEOXHHXIBH-YFKPBYRVNA-N	SWQSFEOXHHXIBH-YFKPBYRVNA-N	RIOGVSQWSYFYQB-DBLDWONGNA-N	I
424	1	0	0	WCALZOILQXUVFC-YFKPBYRVNA-N	SWQSFEOXHHXIBH-YFKPBYRVNA-N	SWQSFEOXHHXIBH-YFKPBYRVNA-N	RIOGVSQWSYFYQB-DBLDWONGNA-N	I	SWQSFEOXHHXIBH-YFKPBYRVNA-N	SWQSFEOXHHXIBH-YFKPBYRVNA-N	RIOGVSQWSYFYQB-DBLDWONGNA-N	SWQSFEOXHHXIBH-YFKPBYRVNA-N	I
425	1	0	0	SWQSFEOXHHXIBH-YFKPBYRVNA-N	WCALZOILQXUVFC-YFKPBYRVNA-N	SWQSFEOXHHXIBH-YFKPBYRVNA-N	SWQSFEOXHHXIBH-YFKPBYRVNA-N	I	SWQSFEOXHHXIBH-YFKPBYRVNA-N	RIOGVSQWSYFYQB-DBLDWONGNA-N	SWQSFEOXHHXIBH-YFKPBYRVNA-N	WCALZOILQXUVFC-YFKPBYRVNA-N	I
426	1	0	0	SWQSFEOXHHXIBH-YFKPBYRVNA-N	SWQSFEOXHHXIBH-YFKPBYRVNA-N	WCALZOILQXUVFC-YFKPBYRVNA-N	SWQSFEOXHHXIBH-YFKPBYRVNA-N	I	RIOGVSQWSYFYQB-DBLDWONGNA-N	SWQSFEOXHHXIBH-YFKPBYRVNA-N	WCALZOILQXUVFC-YFKPBYRVNA-N	LGNZILDXYHKHQR-BYPYZUCNNA-N	I
427	1	0	0	RIOGVSQWSYFYQB-DBLDWONGNA-N	SWQSFEOXHHXIBH-YFKPBYRVNA-N	SWQSFEOXHHXIBH-YFKPBYRVNA-N	WCALZOILQXUVFC-YFKPBYRVNA-N	I	SWQSFEOXHHXIBH-YFKPBYRVNA-N	WCALZOILQXUVFC-YFKPBYRVNA-N	LGNZILDXYHKHQR-BYPYZUCNNA-N	VHTIJGPHKRJQGO-REOHCLBHNA-N	I
428	1	0	0	SWQSFEOXHHXIBH-YFKPBYRVNA-N	RIOGVSQWSYFYQB-DBLDWONGNA-N	SWQSFEOXHHXIBH-YFKPBYRVNA-N	SWQSFEOXHHXIBH-YFKPBYRVNA-N	I	WCALZOILQXUVFC-YFKPBYRVNA-N	LGNZILDXYHKHQR-BYPYZUCNNA-N	VHTIJGPHKRJQGO-REOHCLBHNA-N	IDOSDTAHFWGHKV-AIINLQACNA-N	I
429	1	0	0	WCALZOILQXUVFC-YFKPBYRVNA-N	SWQSFEOXHHXIBH-YFKPBYRVNA-N	RIOGVSQWSYFYQB-DBLDWONGNA-N	SWQSFEOXHHXIBH-YFKPBYRVNA-N	I	LGNZILDXYHKHQR-BYPYZUCNNA-N	VHTIJGPHKRJQGO-REOHCLBHNA-N	IDOSDTAHFWGHKV-AIINLQACNA-N	WSDAWLDKHWNSHS-XTEGNZJUNA-N	C
430	1	0	0	PYLVBXRBUBBYCM-PJVXUWSXNA-N	VHTIJGPHKRJQGO-REOHCLBHNA-N	VHTIJGPHKRJQGO-REOHCLBHNA-N	BJMWRPWYMMARET-BYPYZUCNNA-N	N	ZFRRBGVVWUSIQU-BYPYZUCNNA-N	OMFHFMZWHRYLHY-BYPYZUCNNA-N	PYLVBXRBUBBYCM-PJVXUWSXNA-N	KJDGPBZOKRQRED-YKAAPSRENA-N	I
431	1	0	0	ZFRRBGVVWUSIQU-BYPYZUCNNA-N	PYLVBXRBUBBYCM-PJVXUWSXNA-N	VHTIJGPHKRJQGO-REOHCLBHNA-N	VHTIJGPHKRJQGO-REOHCLBHNA-N	I	OMFHFMZWHRYLHY-BYPYZUCNNA-N	PYLVBXRBUBBYCM-PJVXUWSXNA-N	KJDGPBZOKRQRED-YKAAPSRENA-N	TZOKHOHKIYBJGB-FGFFPOHCNA-N	I
432	1	0	0	OMFHFMZWHRYLHY-BYPYZUCNNA-N	ZFRRBGVVWUSIQU-BYPYZUCNNA-N	PYLVBXRBUBBYCM-PJVXUWSXNA-N	VHTIJGPHKRJQGO-REOHCLBHNA-N	I	PYLVBXRBUBBYCM-PJVXUWSXNA-N	KJDGPBZOKRQRED-YKAAPSRENA-N	TZOKHOHKIYBJGB-FGFFPOHCNA-N	QRAMHJBBMFNBFF-REOHCLBHNA-N	I
433	1	0	0	PYLVBXRBUBBYCM-PJVXUWSXNA-N	OMFHFMZWHRYLHY-BYPYZUCNNA-N	ZFRRBGVVWUSIQU-BYPYZUCNNA-N	PYLVBXRBUBBYCM-PJVXUWSXNA-N	I	KJDGPBZOKRQRED-YKAAPSRENA-N	TZOKHOHKIYBJGB-FGFFPOHCNA-N	QRAMHJBBMFNBFF-REOHCLBHNA-N	KRPXSYLXONNDHS-WHFBIAKZNA-N	I
434	1	0	0	KJDGPBZOKRQRED-YKAAPSRENA-N	PYLVBXRBUBBYCM-PJVXUWSXNA-N	OMFHFMZWHRYLHY-BYPYZUCNNA-N	ZFRRBGVVWUSIQU-BYPYZUCNNA-N	I	TZOKHOHKIYBJGB-FGFFPOHCNA-N	QRAMHJBBMFNBFF-REOHCLBHNA-N	KRPXSYLXONNDHS-WHFBIAKZNA-N	TZOKHOHKIYBJGB-FGFFPOHCNA-N	I
435	1	0	0	TZOKHOHKIYBJGB-FGFFPOHCNA-N	KJDGPBZOKRQRED-YKAAPSRENA-N	PYLVBXRBUBBYCM-PJVXUWSXNA-N	OMFHFMZWHRYLHY-BYPYZUCNNA-N	I	QRAMHJBBMFNBFF-REOHCLBHNA-N	KRPXSYLXONNDHS-WHFBIAKZNA-N	TZOKHOHKIYBJGB-FGFFPOHCNA-N	LOGFATHAEPEIRL-QMMMGPOBNA-N	I
436	1	0	0	QRAMHJBBMFNBFF-REOHCLBHNA-N	TZOKHOHKIYBJGB-FGFFPOHCNA-N	KJDGPBZOKRQRED-YKAAPSRENA-N	PYLVBXRBUBBYCM-PJVXUWSXNA-N	I	KRPXSYLXONNDHS-WHFBIAKZNA-N	TZOKHOHKIYBJGB-FGFFPOHCNA-N	LOGFATHAEPEIRL-QMMMGPOBNA-N	OMFHFMZWHRYLHY-BYPYZUCNNA-N	I
437	1	0	0	KRPXSYLXONNDHS-WHFBIAKZNA-N	QRAMHJBBMFNBFF-REOHCLBHNA-N	TZOKHOHKIYBJGB-FGFFPOHCNA-N	KJDGPBZOKRQRED-YKAAPSRENA-N	I	TZOKHOHKIYBJGB-FGFFPOHCNA-N	LOGFATHAEPEIRL-QMMMGPOBNA-N	OMFHFMZWHRYLHY-BYPYZUCNNA-N	VHTIJGPHKRJQGO-REOHCLBHNA-N	I
438	1	0	0	TZOKHOHKIYBJGB-FGFFPOHCNA-N	KRPXSYLXONNDHS-WHFBIAKZNA-N	QRAMHJBBMFNBFF-REOHCLBHNA-N	TZOKHOHKIYBJGB-FGFFPOHCNA-N	I	LOGFATHAEPEIRL-QMMMGPOBNA-N	OMFHFMZWHRYLHY-BYPYZUCNNA-N	VHTIJGPHKRJQGO-REOHCLBHNA-N	LGNZILDXYHKHQR-BYPYZUCNNA-N	I
439	1	0	0	LOGFATHAEPEIRL-QMMMGPOBNA-N	TZOKHOHKIYBJGB-FGFFPOHCNA-N	KRPXSYLXONNDHS-WHFBIAKZNA-N	QRAMHJBBMFNBFF-REOHCLBHNA-N	I	OMFHFMZWHRYLHY-BYPYZUCNNA-N	VHTIJGPHKRJQGO-REOHCLBHNA-N	LGNZILDXYHKHQR-BYPYZUCNNA-N	SWQSFEOXHHXIBH-YFKPBYRVNA-N	I
440	1	0	0	OMFHFMZWHRYLHY-BYPYZUCNNA-N	LOGFATHAEPEIRL-QMMMGPOBNA-N	TZOKHOHKIYBJGB-FGFFPOHCNA-N	KRPXSYLXONNDHS-WHFBIAKZNA-N	I	VHTIJGPHKRJQGO-REOHCLBHNA-N	LGNZILDXYHKHQR-BYPYZUCNNA-N	SWQSFEOXHHXIBH-YFKPBYRVNA-N	LOGFATHAEPEIRL-QMMMGPOBNA-N	I
441	1	0	0	VHTIJGPHKRJQGO-REOHCLBHNA-N	OMFHFMZWHRYLHY-BYPYZUCNNA-N	LOGFATHAEPEIRL-QMMMGPOBNA-N	TZOKHOHKIYBJGB-FGFFPOHCNA-N	I	LGNZILDXYHKHQR-BYPYZUCNNA-N	SWQSFEOXHHXIBH-YFKPBYRVNA-N	LOGFATHAEPEIRL-QMMMGPOBNA-N	KRPXSYLXONNDHS-WHFBIAKZNA-N	I
442	1	0	0	LGNZILDXYHKHQR-BYPYZUCNNA-N	VHTIJGPHKRJQGO-REOHCLBHNA-N	OMFHFMZWHRYLHY-BYPYZUCNNA-N	LOGFATHAEPEIRL-QMMMGPOBNA-N	I	SWQSFEOXHHXIBH-YFKPBYRVNA-N	LOGFATHAEPEIRL-QMMMGPOBNA-N	KRPXSYLXONNDHS-WHFBIAKZNA-N	KJDGPBZOKRQRED-YKAAPSRENA-N	I
443	1	0	0	SWQSFEOXHHXIBH-YFKPBYRVNA-N	LGNZILDXYHKHQR-BYPYZUCNNA-N	VHTIJGPHKRJQGO-REOHCLBHNA-N	OMFHFMZWHRYLHY-BYPYZUCNNA-N	I	LOGFATHAEPEIRL-QMMMGPOBNA-N	KRPXSYLXONNDHS-WHFBIAKZNA-N	KJDGPBZOKRQRED-YKAAPSRENA-N	TZOKHOHKIYBJGB-FGFFPOHCNA-N	I
444	1	0	0	LOGFATHAEPEIRL-QMMMGPOBNA-N	SWQSFEOXHHXIBH-YFKPBYRVNA-N	LGNZILDXYHKHQR-BYPYZUCNNA-N	VHTIJGPHKRJQGO-REOHCLBHNA-N	I	KRPXSYLXONNDHS-WHFBIAKZNA-N	KJDGPBZOKRQRED-YKAAPSRENA-N	TZOKHOHKIYBJGB-FGFFPOHCNA-N	UXRJSECEEUTNNE-GBXIJSLDNA-N	I
445	1	0	0	KRPXSYLXONNDHS-WHFBIAKZNA-N	LOGFATHAEPEIRL-QMMMGPOBNA-N	SWQSFEOXHHXIBH-YFKPBYRVNA-N	LGNZILDXYHKHQR-BYPYZUCNNA-N	I	KJDGPBZOKRQRED-YKAAPSRENA-N	TZOKHOHKIYBJGB-FGFFPOHCNA-N	UXRJSECEEUTNNE-GBXIJSLDNA-N	WCALZOILQXUVFC-YFKPBYRVNA-N	I
446	1	0	0	KJDGPBZOKRQRED-YKAAPSRENA-N	KRPXSYLXONNDHS-WHFBIAKZNA-N	LOGFATHAEPEIRL-QMMMGPOBNA-N	SWQSFEOXHHXIBH-YFKPBYRVNA-N	I	TZOKHOHKIYBJGB-FGFFPOHCNA-N	UXRJSECEEUTNNE-GBXIJSLDNA-N	WCALZOILQXUVFC-YFKPBYRVNA-N	CQRHONUIJHWWQQ-QMMMGPOBNA-N	I
447	1	0	0	TZOKHOHKIYBJGB-FGFFPOHCNA-N	KJDGPBZOKRQRED-YKAAPSRENA-N	KRPXSYLXONNDHS-WHFBIAKZNA-N	LOGFATHAEPEIRL-QMMMGPOBNA-N	I	UXRJSECEEUTNNE-GBXIJSLDNA-N	WCALZOILQXUVFC-YFKPBYRVNA-N	CQRHONUIJHWWQQ-QMMMGPOBNA-N	LOGFATHAEPEIRL-QMMMGPOBNA-N	I
448	1	0	0	UXRJSECEEUTNNE-GBXIJSLDNA-N	TZOKHOHKIYBJGB-FGFFPOHCNA-N	KJDGPBZOKRQRED-YKAAPSRENA-N	KRPXSYLXONNDHS-WHFBIAKZNA-N	I	WCALZOILQXUVFC-YFKPBYRVNA-N	CQRHONUIJHWWQQ-QMMMGPOBNA-N	LOGFATHAEPEIRL-QMMMGPOBNA-N	KRPXSYLXONNDHS-WHFBIAKZNA-N	I
449	1	0	0	WCALZOILQXUVFC-YFKPBYRVNA-N	UXRJSECEEUTNNE-GBXIJSLDNA-N	TZOKHOHKIYBJGB-FGFFPOHCNA-N	KJDGPBZOKRQRED-YKAAPSRENA-N	I	CQRHONUIJHWWQQ-QMMMGPOBNA-N	LOGFATHAEPEIRL-QMMMGPOBNA-N	KRPXSYLXONNDHS-WHFBIAKZNA-N	VHTIJGPHKRJQGO-REOHCLBHNA-N	I
450	1	0	0	CQRHONUIJHWWQQ-QMMMGPOBNA-N	WCALZOILQXUVFC-YFKPBYRVNA-N	UXRJSECEEUTNNE-GBXIJSLDNA-N	TZOKHOHKIYBJGB-FGFFPOHCNA-N	I	LOGFATHAEPEIRL-QMMMGPOBNA-N	KRPXSYLXONNDHS-WHFBIAKZNA-N	VHTIJGPHKRJQGO-REOHCLBHNA-N	PYLVBXRBUBBYCM-PJVXUWSXNA-N	I
451	1	0	0	LOGFATHAEPEIRL-QMMMGPOBNA-N	CQRHONUIJHWWQQ-QMMMGPOBNA-N	WCALZOILQXUVFC-YFKPBYRVNA-N	UXRJSECEEUTNNE-GBXIJSLDNA-N	I	KRPXSYLXONNDHS-WHFBIAKZNA-N	VHTIJGPHKRJQGO-REOHCLBHNA-N	PYLVBXRBUBBYCM-PJVXUWSXNA-N	KJDGPBZOKRQRED-YKAAPSRENA-N	I
452	1	0	0	KRPXSYLXONNDHS-WHFBIAKZNA-N	LOGFATHAEPEIRL-QMMMGPOBNA-N	CQRHONUIJHWWQQ-QMMMGPOBNA-N	WCALZOILQXUVFC-YFKPBYRVNA-N	I	VHTIJGPHKRJQGO-REOHCLBHNA-N	PYLVBXRBUBBYCM-PJVXUWSXNA-N	KJDGPBZOKRQRED-YKAAPSRENA-N	KJDGPBZOKRQRED-YKAAPSRENA-N	I
453	1	0	0	VHTIJGPHKRJQGO-REOHCLBHNA-N	KRPXSYLXONNDHS-WHFBIAKZNA-N	LOGFATHAEPEIRL-QMMMGPOBNA-N	CQRHONUIJHWWQQ-QMMMGPOBNA-N	I	PYLVBXRBUBBYCM-PJVXUWSXNA-N	KJDGPBZOKRQRED-YKAAPSRENA-N	KJDGPBZOKRQRED-YKAAPSRENA-N	PYLVBXRBUBBYCM-PJVXUWSXNA-N	I
454	1	0	0	PYLVBXRBUBBYCM-PJVXUWSXNA-N	VHTIJGPHKRJQGO-REOHCLBHNA-N	KRPXSYLXONNDHS-WHFBIAKZNA-N	LOGFATHAEPEIRL-QMMMGPOBNA-N	I	KJDGPBZOKRQRED-YKAAPSRENA-N	KJDGPBZOKRQRED-YKAAPSRENA-N	PYLVBXRBUBBYCM-PJVXUWSXNA-N	TZOKHOHKIYBJGB-FGFFPOHCNA-N	I
455	1	0	0	KJDGPBZOKRQRED-YKAAPSRENA-N	PYLVBXRBUBBYCM-PJVXUWSXNA-N	VHTIJGPHKRJQGO-REOHCLBHNA-N	KRPXSYLXONNDHS-WHFBIAKZNA-N	I	KJDGPBZOKRQRED-YKAAPSRENA-N	PYLVBXRBUBBYCM-PJVXUWSXNA-N	TZOKHOHKIYBJGB-FGFFPOHCNA-N	WCALZOILQXUVFC-YFKPBYRVNA-N	I
456	1	0	0	KJDGPBZOKRQRED-YKAAPSRENA-N	KJDGPBZOKRQRED-YKAAPSRENA-N	PYLVBXRBUBBYCM-PJVXUWSXNA-N	VHTIJGPHKRJQGO-REOHCLBHNA-N	I	PYLVBXRBUBBYCM-PJVXUWSXNA-N	TZOKHOHKIYBJGB-FGFFPOHCNA-N	WCALZOILQXUVFC-YFKPBYRVNA-N	PYLVBXRBUBBYCM-PJVXUWSXNA-N	I
457	1	0	0	PYLVBXRBUBBYCM-PJVXUWSXNA-N	KJDGPBZOKRQRED-YKAAPSRENA-N	KJDGPBZOKRQRED-YKAAPSRENA-N	PYLVBXRBUBBYCM-PJVXUWSXNA-N	I	TZOKHOHKIYBJGB-FGFFPOHCNA-N	WCALZOILQXUVFC-YFKPBYRVNA-N	PYLVBXRBUBBYCM-PJVXUWSXNA-N	PHWPOFWROLBJDE-REOHCLBHNA-N	I
458	1	0	0	TZOKHOHKIYBJGB-FGFFPOHCNA-N	PYLVBXRBUBBYCM-PJVXUWSXNA-N	KJDGPBZOKRQRED-YKAAPSRENA-N	KJDGPBZOKRQRED-YKAAPSRENA-N	I	WCALZOILQXUVFC-YFKPBYRVNA-N	PYLVBXRBUBBYCM-PJVXUWSXNA-N	PHWPOFWROLBJDE-REOHCLBHNA-N	KJDGPBZOKRQRED-YKAAPSRENA-N	I
459	1	0	0	WCALZOILQXUVFC-YFKPBYRVNA-N	TZOKHOHKIYBJGB-FGFFPOHCNA-N	PYLVBXRBUBBYCM-PJVXUWSXNA-N	KJDGPBZOKRQRED-YKAAPSRENA-N	I	PYLVBXRBUBBYCM-PJVXUWSXNA-N	PHWPOFWROLBJDE-REOHCLBHNA-N	KJDGPBZOKRQRED-YKAAPSRENA-N	CQRHONUIJHWWQQ-QMMMGPOBNA-N	I
460	1	0	0	PYLVBXRBUBBYCM-PJVXUWSXNA-N	WCALZOILQXUVFC-YFKPBYRVNA-N	TZOKHOHKIYBJGB-FGFFPOHCNA-N	PYLVBXRBUBBYCM-PJVXUWSXNA-N	I	PHWPOFWROLBJDE-REOHCLBHNA-N	KJDGPBZOKRQRED-YKAAPSRENA-N	CQRHONUIJHWWQQ-QMMMGPOBNA-N	LOGFATHAEPEIRL-QMMMGPOBNA-N	I
461	1	0	0	PHWPOFWROLBJDE-REOHCLBHNA-N	PYLVBXRBUBBYCM-PJVXUWSXNA-N	WCALZOILQXUVFC-YFKPBYRVNA-N	TZOKHOHKIYBJGB-FGFFPOHCNA-N	I	KJDGPBZOKRQRED-YKAAPSRENA-N	CQRHONUIJHWWQQ-QMMMGPOBNA-N	LOGFATHAEPEIRL-QMMMGPOBNA-N	KIDRGHLQSOLYTF-UHFFFAOYNA-N	I
462	1	1	1	KJDGPBZOKRQRED-YKAAPSRENA-N	PHWPOFWROLBJDE-REOHCLBHNA-N	PYLVBXRBUBBYCM-PJVXUWSXNA-N	WCALZOILQXUVFC-YFKPBYRVNA-N	I	CQRHONUIJHWWQQ-QMMMGPOBNA-N	LOGFATHAEPEIRL-QMMMGPOBNA-N	KIDRGHLQSOLYTF-UHFFFAOYNA-N	SWQSFEOXHHXIBH-YFKPBYRVNA-N	I
463	1	0	0	CQRHONUIJHWWQQ-QMMMGPOBNA-N	KJDGPBZOKRQRED-YKAAPSRENA-N	PHWPOFWROLBJDE-REOHCLBHNA-N	PYLVBXRBUBBYCM-PJVXUWSXNA-N	I	LOGFATHAEPEIRL-QMMMGPOBNA-N	KIDRGHLQSOLYTF-UHFFFAOYNA-N	SWQSFEOXHHXIBH-YFKPBYRVNA-N	WCALZOILQXUVFC-YFKPBYRVNA-N	I
464	1	0	0	LOGFATHAEPEIRL-QMMMGPOBNA-N	CQRHONUIJHWWQQ-QMMMGPOBNA-N	KJDGPBZOKRQRED-YKAAPSRENA-N	PHWPOFWROLBJDE-REOHCLBHNA-N	I	KIDRGHLQSOLYTF-UHFFFAOYNA-N	SWQSFEOXHHXIBH-YFKPBYRVNA-N	WCALZOILQXUVFC-YFKPBYRVNA-N	PYLVBXRBUBBYCM-PJVXUWSXNA-N	I
465	1	0	0	KIDRGHLQSOLYTF-UHFFFAOYNA-N	LOGFATHAEPEIRL-QMMMGPOBNA-N	CQRHONUIJHWWQQ-QMMMGPOBNA-N	KJDGPBZOKRQRED-YKAAPSRENA-N	I	SWQSFEOXHHXIBH-YFKPBYRVNA-N	WCALZOILQXUVFC-YFKPBYRVNA-N	PYLVBXRBUBBYCM-PJVXUWSXNA-N	PHWPOFWROLBJDE-REOHCLBHNA-N	I
466	1	0	0	SWQSFEOXHHXIBH-YFKPBYRVNA-N	KIDRGHLQSOLYTF-UHFFFAOYNA-N	LOGFATHAEPEIRL-QMMMGPOBNA-N	CQRHONUIJHWWQQ-QMMMGPOBNA-N	I	WCALZOILQXUVFC-YFKPBYRVNA-N	PYLVBXRBUBBYCM-PJVXUWSXNA-N	PHWPOFWROLBJDE-REOHCLBHNA-N	SWQSFEOXHHXIBH-YFKPBYRVNA-N	I
467	1	0	0	WCALZOILQXUVFC-YFKPBYRVNA-N	SWQSFEOXHHXIBH-YFKPBYRVNA-N	KIDRGHLQSOLYTF-UHFFFAOYNA-N	LOGFATHAEPEIRL-QMMMGPOBNA-N	I	PYLVBXRBUBBYCM-PJVXUWSXNA-N	PHWPOFWROLBJDE-REOHCLBHNA-N	SWQSFEOXHHXIBH-YFKPBYRVNA-N	WCALZOILQXUVFC-YFKPBYRVNA-N	I
468	1	0	0	PYLVBXRBUBBYCM-PJVXUWSXNA-N	WCALZOILQXUVFC-YFKPBYRVNA-N	SWQSFEOXHHXIBH-YFKPBYRVNA-N	KIDRGHLQSOLYTF-UHFFFAOYNA-N	I	PHWPOFWROLBJDE-REOHCLBHNA-N	SWQSFEOXHHXIBH-YFKPBYRVNA-N	WCALZOILQXUVFC-YFKPBYRVNA-N	PHWPOFWROLBJDE-REOHCLBHNA-N	I
469	1	0	0	PHWPOFWROLBJDE-REOHCLBHNA-N	PYLVBXRBUBBYCM-PJVXUWSXNA-N	WCALZOILQXUVFC-YFKPBYRVNA-N	SWQSFEOXHHXIBH-YFKPBYRVNA-N	I	SWQSFEOXHHXIBH-YFKPBYRVNA-N	WCALZOILQXUVFC-YFKPBYRVNA-N	PHWPOFWROLBJDE-REOHCLBHNA-N	OMFHFMZWHRYLHY-BYPYZUCNNA-N	I
470	1	0	0	SWQSFEOXHHXIBH-YFKPBYRVNA-N	PHWPOFWROLBJDE-REOHCLBHNA-N	PYLVBXRBUBBYCM-PJVXUWSXNA-N	WCALZOILQXUVFC-YFKPBYRVNA-N	I	WCALZOILQXUVFC-YFKPBYRVNA-N	PHWPOFWROLBJDE-REOHCLBHNA-N	OMFHFMZWHRYLHY-BYPYZUCNNA-N	KRPXSYLXONNDHS-WHFBIAKZNA-N	I
471	1	0	0	WCALZOILQXUVFC-YFKPBYRVNA-N	SWQSFEOXHHXIBH-YFKPBYRVNA-N	PHWPOFWROLBJDE-REOHCLBHNA-N	PYLVBXRBUBBYCM-PJVXUWSXNA-N	I	PHWPOFWROLBJDE-REOHCLBHNA-N	OMFHFMZWHRYLHY-BYPYZUCNNA-N	KRPXSYLXONNDHS-WHFBIAKZNA-N	IDOSDTAHFWGHKV-AIINLQACNA-N	I
472	1	0	0	PHWPOFWROLBJDE-REOHCLBHNA-N	WCALZOILQXUVFC-YFKPBYRVNA-N	SWQSFEOXHHXIBH-YFKPBYRVNA-N	PHWPOFWROLBJDE-REOHCLBHNA-N	I	OMFHFMZWHRYLHY-BYPYZUCNNA-N	KRPXSYLXONNDHS-WHFBIAKZNA-N	IDOSDTAHFWGHKV-AIINLQACNA-N	TZOKHOHKIYBJGB-FGFFPOHCNA-N	I
473	1	0	0	OMFHFMZWHRYLHY-BYPYZUCNNA-N	PHWPOFWROLBJDE-REOHCLBHNA-N	WCALZOILQXUVFC-YFKPBYRVNA-N	SWQSFEOXHHXIBH-YFKPBYRVNA-N	I	KRPXSYLXONNDHS-WHFBIAKZNA-N	IDOSDTAHFWGHKV-AIINLQACNA-N	TZOKHOHKIYBJGB-FGFFPOHCNA-N	WCALZOILQXUVFC-YFKPBYRVNA-N	I
474	1	0	0	KRPXSYLXONNDHS-WHFBIAKZNA-N	OMFHFMZWHRYLHY-BYPYZUCNNA-N	PHWPOFWROLBJDE-REOHCLBHNA-N	WCALZOILQXUVFC-YFKPBYRVNA-N	I	IDOSDTAHFWGHKV-AIINLQACNA-N	TZOKHOHKIYBJGB-FGFFPOHCNA-N	WCALZOILQXUVFC-YFKPBYRVNA-N	TZOKHOHKIYBJGB-FGFFPOHCNA-N	I
475	1	0	0	IDOSDTAHFWGHKV-AIINLQACNA-N	KRPXSYLXONNDHS-WHFBIAKZNA-N	OMFHFMZWHRYLHY-BYPYZUCNNA-N	PHWPOFWROLBJDE-REOHCLBHNA-N	I	TZOKHOHKIYBJGB-FGFFPOHCNA-N	WCALZOILQXUVFC-YFKPBYRVNA-N	TZOKHOHKIYBJGB-FGFFPOHCNA-N	KJDGPBZOKRQRED-YKAAPSRENA-N	I
476	1	0	0	TZOKHOHKIYBJGB-FGFFPOHCNA-N	IDOSDTAHFWGHKV-AIINLQACNA-N	KRPXSYLXONNDHS-WHFBIAKZNA-N	OMFHFMZWHRYLHY-BYPYZUCNNA-N	I	WCALZOILQXUVFC-YFKPBYRVNA-N	TZOKHOHKIYBJGB-FGFFPOHCNA-N	KJDGPBZOKRQRED-YKAAPSRENA-N	RIOGVSQWSYFYQB-DBLDWONGNA-N	I
477	1	0	0	WCALZOILQXUVFC-YFKPBYRVNA-N	TZOKHOHKIYBJGB-FGFFPOHCNA-N	IDOSDTAHFWGHKV-AIINLQACNA-N	KRPXSYLXONNDHS-WHFBIAKZNA-N	I	TZOKHOHKIYBJGB-FGFFPOHCNA-N	KJDGPBZOKRQRED-YKAAPSRENA-N	RIOGVSQWSYFYQB-DBLDWONGNA-N	OMFHFMZWHRYLHY-BYPYZUCNNA-N	I
478	1	0	0	TZOKHOHKIYBJGB-FGFFPOHCNA-N	WCALZOILQXUVFC-YFKPBYRVNA-N	TZOKHOHKIYBJGB-FGFFPOHCNA-N	IDOSDTAHFWGHKV-AIINLQACNA-N	I	KJDGPBZOKRQRED-YKAAPSRENA-N	RIOGVSQWSYFYQB-DBLDWONGNA-N	OMFHFMZWHRYLHY-BYPYZUCNNA-N	WCALZOILQXUVFC-YFKPBYRVNA-N	I
479	1	0	0	KJDGPBZOKRQRED-YKAAPSRENA-N	TZOKHOHKIYBJGB-FGFFPOHCNA-N	WCALZOILQXUVFC-YFKPBYRVNA-N	TZOKHOHKIYBJGB-FGFFPOHCNA-N	I	RIOGVSQWSYFYQB-DBLDWONGNA-N	OMFHFMZWHRYLHY-BYPYZUCNNA-N	WCALZOILQXUVFC-YFKPBYRVNA-N	LOGFATHAEPEIRL-QMMMGPOBNA-N	I
480	1	0	0	RIOGVSQWSYFYQB-DBLDWONGNA-N	KJDGPBZOKRQRED-YKAAPSRENA-N	TZOKHOHKIYBJGB-FGFFPOHCNA-N	WCALZOILQXUVFC-YFKPBYRVNA-N	I	OMFHFMZWHRYLHY-BYPYZUCNNA-N	WCALZOILQXUVFC-YFKPBYRVNA-N	LOGFATHAEPEIRL-QMMMGPOBNA-N	KRPXSYLXONNDHS-WHFBIAKZNA-N	I
481	1	0	0	OMFHFMZWHRYLHY-BYPYZUCNNA-N	RIOGVSQWSYFYQB-DBLDWONGNA-N	KJDGPBZOKRQRED-YKAAPSRENA-N	TZOKHOHKIYBJGB-FGFFPOHCNA-N	I	WCALZOILQXUVFC-YFKPBYRVNA-N	LOGFATHAEPEIRL-QMMMGPOBNA-N	KRPXSYLXONNDHS-WHFBIAKZNA-N	KJDGPBZOKRQRED-YKAAPSRENA-N	I
482	1	0	0	WCALZOILQXUVFC-YFKPBYRVNA-N	OMFHFMZWHRYLHY-BYPYZUCNNA-N	RIOGVSQWSYFYQB-DBLDWONGNA-N	KJDGPBZOKRQRED-YKAAPSRENA-N	I	LOGFATHAEPEIRL-QMMMGPOBNA-N	KRPXSYLXONNDHS-WHFBIAKZNA-N	KJDGPBZOKRQRED-YKAAPSRENA-N	RIOGVSQWSYFYQB-DBLDWONGNA-N	I
483	1	0	0	LOGFATHAEPEIRL-QMMMGPOBNA-N	WCALZOILQXUVFC-YFKPBYRVNA-N	OMFHFMZWHRYLHY-BYPYZUCNNA-N	RIOGVSQWSYFYQB-DBLDWONGNA-N	I	KRPXSYLXONNDHS-WHFBIAKZNA-N	KJDGPBZOKRQRED-YKAAPSRENA-N	RIOGVSQWSYFYQB-DBLDWONGNA-N	KIDRGHLQSOLYTF-UHFFFAOYNA-N	I
484	1	0	0	KRPXSYLXONNDHS-WHFBIAKZNA-N	LOGFATHAEPEIRL-QMMMGPOBNA-N	WCALZOILQXUVFC-YFKPBYRVNA-N	OMFHFMZWHRYLHY-BYPYZUCNNA-N	I	KJDGPBZOKRQRED-YKAAPSRENA-N	RIOGVSQWSYFYQB-DBLDWONGNA-N	KIDRGHLQSOLYTF-UHFFFAOYNA-N	TZOKHOHKIYBJGB-FGFFPOHCNA-N	I
485	1	0	0	KJDGPBZOKRQRED-YKAAPSRENA-N	KRPXSYLXONNDHS-WHFBIAKZNA-N	LOGFATHAEPEIRL-QMMMGPOBNA-N	WCALZOILQXUVFC-YFKPBYRVNA-N	I	RIOGVSQWSYFYQB-DBLDWONGNA-N	KIDRGHLQSOLYTF-UHFFFAOYNA-N	TZOKHOHKIYBJGB-FGFFPOHCNA-N	IDOSDTAHFWGHKV-AIINLQACNA-N	I
486	1	0	0	RIOGVSQWSYFYQB-DBLDWONGNA-N	KJDGPBZOKRQRED-YKAAPSRENA-N	KRPXSYLXONNDHS-WHFBIAKZNA-N	LOGFATHAEPEIRL-QMMMGPOBNA-N	I	KIDRGHLQSOLYTF-UHFFFAOYNA-N	TZOKHOHKIYBJGB-FGFFPOHCNA-N	IDOSDTAHFWGHKV-AIINLQACNA-N	ZFRRBGVVWUSIQU-BYPYZUCNNA-N	I
487	1	0	0	KIDRGHLQSOLYTF-UHFFFAOYNA-N	RIOGVSQWSYFYQB-DBLDWONGNA-N	KJDGPBZOKRQRED-YKAAPSRENA-N	KRPXSYLXONNDHS-WHFBIAKZNA-N	I	TZOKHOHKIYBJGB-FGFFPOHCNA-N	IDOSDTAHFWGHKV-AIINLQACNA-N	ZFRRBGVVWUSIQU-BYPYZUCNNA-N	WCALZOILQXUVFC-YFKPBYRVNA-N	I
488	1	0	0	TZOKHOHKIYBJGB-FGFFPOHCNA-N	KIDRGHLQSOLYTF-UHFFFAOYNA-N	RIOGVSQWSYFYQB-DBLDWONGNA-N	KJDGPBZOKRQRED-YKAAPSRENA-N	I	IDOSDTAHFWGHKV-AIINLQACNA-N	ZFRRBGVVWUSIQU-BYPYZUCNNA-N	WCALZOILQXUVFC-YFKPBYRVNA-N	LOGFATHAEPEIRL-QMMMGPOBNA-N	I
489	1	0	0	IDOSDTAHFWGHKV-AIINLQACNA-N	TZOKHOHKIYBJGB-FGFFPOHCNA-N	KIDRGHLQSOLYTF-UHFFFAOYNA-N	RIOGVSQWSYFYQB-DBLDWONGNA-N	I	ZFRRBGVVWUSIQU-BYPYZUCNNA-N	WCALZOILQXUVFC-YFKPBYRVNA-N	LOGFATHAEPEIRL-QMMMGPOBNA-N	PYLVBXRBUBBYCM-PJVXUWSXNA-N	I
490	1	0	0	ZFRRBGVVWUSIQU-BYPYZUCNNA-N	IDOSDTAHFWGHKV-AIINLQACNA-N	TZOKHOHKIYBJGB-FGFFPOHCNA-N	KIDRGHLQSOLYTF-UHFFFAOYNA-N	I	WCALZOILQXUVFC-YFKPBYRVNA-N	LOGFATHAEPEIRL-QMMMGPOBNA-N	PYLVBXRBUBBYCM-PJVXUWSXNA-N	KJDGPBZOKRQRED-YKAAPSRENA-N	I
491	1	0	0	WCALZOILQXUVFC-YFKPBYRVNA-N	ZFRRBGVVWUSIQU-BYPYZUCNNA-N	IDOSDTAHFWGHKV-AIINLQACNA-N	TZOKHOHKIYBJGB-FGFFPOHCNA-N	I	LOGFATHAEPEIRL-QMMMGPOBNA-N	PYLVBXRBUBBYCM-PJVXUWSXNA-N	KJDGPBZOKRQRED-YKAAPSRENA-N	LGNZILDXYHKHQR-BYPYZUCNNA-N	I
492	1	0	0	LOGFATHAEPEIRL-QMMMGPOBNA-N	WCALZOILQXUVFC-YFKPBYRVNA-N	ZFRRBGVVWUSIQU-BYPYZUCNNA-N	IDOSDTAHFWGHKV-AIINLQACNA-N	I	PYLVBXRBUBBYCM-PJVXUWSXNA-N	KJDGPBZOKRQRED-YKAAPSRENA-N	LGNZILDXYHKHQR-BYPYZUCNNA-N	UXRJSECEEUTNNE-GBXIJSLDNA-N	I
493	1	0	0	PYLVBXRBUBBYCM-PJVXUWSXNA-N	LOGFATHAEPEIRL-QMMMGPOBNA-N	WCALZOILQXUVFC-YFKPBYRVNA-N	ZFRRBGVVWUSIQU-BYPYZUCNNA-N	I	KJDGPBZOKRQRED-YKAAPSRENA-N	LGNZILDXYHKHQR-BYPYZUCNNA-N	UXRJSECEEUTNNE-GBXIJSLDNA-N	KJDGPBZOKRQRED-YKAAPSRENA-N	I
494	1	0	0	KJDGPBZOKRQRED-YKAAPSRENA-N	PYLVBXRBUBBYCM-PJVXUWSXNA-N	LOGFATHAEPEIRL-QMMMGPOBNA-N	WCALZOILQXUVFC-YFKPBYRVNA-N	I	LGNZILDXYHKHQR-BYPYZUCNNA-N	UXRJSECEEUTNNE-GBXIJSLDNA-N	KJDGPBZOKRQRED-YKAAPSRENA-N	PHWPOFWROLBJDE-REOHCLBHNA-N	I
495	1	0	0	LGNZILDXYHKHQR-BYPYZUCNNA-N	KJDGPBZOKRQRED-YKAAPSRENA-N	PYLVBXRBUBBYCM-PJVXUWSXNA-N	LOGFATHAEPEIRL-QMMMGPOBNA-N	I	UXRJSECEEUTNNE-GBXIJSLDNA-N	KJDGPBZOKRQRED-YKAAPSRENA-N	PHWPOFWROLBJDE-REOHCLBHNA-N	KJDGPBZOKRQRED-YKAAPSRENA-N	I
496	1	0	0	UXRJSECEEUTNNE-GBXIJSLDNA-N	LGNZILDXYHKHQR-BYPYZUCNNA-N	KJDGPBZOKRQRED-YKAAPSRENA-N	PYLVBXRBUBBYCM-PJVXUWSXNA-N	I	KJDGPBZOKRQRED-YKAAPSRENA-N	PHWPOFWROLBJDE-REOHCLBHNA-N	KJDGPBZOKRQRED-YKAAPSRENA-N	QRAMHJBBMFNBFF-REOHCLBHNA-N	I
497	1	0	0	KJDGPBZOKRQRED-YKAAPSRENA-N	UXRJSECEEUTNNE-GBXIJSLDNA-N	LGNZILDXYHKHQR-BYPYZUCNNA-N	KJDGPBZOKRQRED-YKAAPSRENA-N	I	PHWPOFWROLBJDE-REOHCLBHNA-N	KJDGPBZOKRQRED-YKAAPSRENA-N	QRAMHJBBMFNBFF-REOHCLBHNA-N	IDOSDTAHFWGHKV-AIINLQACNA-N	I
498	1	0	0	PHWPOFWROLBJDE-REOHCLBHNA-N	KJDGPBZOKRQRED-YKAAPSRENA-N	UXRJSECEEUTNNE-GBXIJSLDNA-N	LGNZILDXYHKHQR-BYPYZUCNNA-N	I	KJDGPBZOKRQRED-YKAAPSRENA-N	QRAMHJBBMFNBFF-REOHCLBHNA-N	IDOSDTAHFWGHKV-AIINLQACNA-N	KJDGPBZOKRQRED-YKAAPSRENA-N	I
499	1	0	0	KJDGPBZOKRQRED-YKAAPSRENA-N	PHWPOFWROLBJDE-REOHCLBHNA-N	KJDGPBZOKRQRED-YKAAPSRENA-N	UXRJSECEEUTNNE-GBXIJSLDNA-N	I	QRAMHJBBMFNBFF-REOHCLBHNA-N	IDOSDTAHFWGHKV-AIINLQACNA-N	KJDGPBZOKRQRED-YKAAPSRENA-N	TZOKHOHKIYBJGB-FGFFPOHCNA-N	I
500	1	0	0	QRAMHJBBMFNBFF-REOHCLBHNA-N	KJDGPBZOKRQRED-YKAAPSRENA-N	PHWPOFWROLBJDE-REOHCLBHNA-N	KJDGPBZOKRQRED-YKAAPSRENA-N	I	IDOSDTAHFWGHKV-AIINLQACNA-N	KJDGPBZOKRQRED-YKAAPSRENA-N	TZOKHOHKIYBJGB-FGFFPOHCNA-N	VHTIJGPHKRJQGO-REOHCLBHNA-N	I
501	1	0	0	IDOSDTAHFWGHKV-AIINLQACNA-N	QRAMHJBBMFNBFF-REOHCLBHNA-N	KJDGPBZOKRQRED-YKAAPSRENA-N	PHWPOFWROLBJDE-REOHCLBHNA-N	I	KJDGPBZOKRQRED-YKAAPSRENA-N	TZOKHOHKIYBJGB-FGFFPOHCNA-N	VHTIJGPHKRJQGO-REOHCLBHNA-N	ZFRRBGVVWUSIQU-BYPYZUCNNA-N	I
502	1	0	0	KJDGPBZOKRQRED-YKAAPSRENA-N	IDOSDTAHFWGHKV-AIINLQACNA-N	QRAMHJBBMFNBFF-REOHCLBHNA-N	KJDGPBZOKRQRED-YKAAPSRENA-N	I	TZOKHOHKIYBJGB-FGFFPOHCNA-N	VHTIJGPHKRJQGO-REOHCLBHNA-N	ZFRRBGVVWUSIQU-BYPYZUCNNA-N	IDOSDTAHFWGHKV-AIINLQACNA-N	I
503	1	0	0	TZOKHOHKIYBJGB-FGFFPOHCNA-N	KJDGPBZOKRQRED-YKAAPSRENA-N	IDOSDTAHFWGHKV-AIINLQACNA-N	QRAMHJBBMFNBFF-REOHCLBHNA-N	I	VHTIJGPHKRJQGO-REOHCLBHNA-N	ZFRRBGVVWUSIQU-BYPYZUCNNA-N	IDOSDTAHFWGHKV-AIINLQACNA-N	UXRJSECEEUTNNE-GBXIJSLDNA-N	I
504	1	0	0	VHTIJGPHKRJQGO-REOHCLBHNA-N	TZOKHOHKIYBJGB-FGFFPOHCNA-N	KJDGPBZOKRQRED-YKAAPSRENA-N	IDOSDTAHFWGHKV-AIINLQACNA-N	I	ZFRRBGVVWUSIQU-BYPYZUCNNA-N	IDOSDTAHFWGHKV-AIINLQACNA-N	UXRJSECEEUTNNE-GBXIJSLDNA-N	KRPXSYLXONNDHS-WHFBIAKZNA-N	I
505	1	0	0	ZFRRBGVVWUSIQU-BYPYZUCNNA-N	VHTIJGPHKRJQGO-REOHCLBHNA-N	TZOKHOHKIYBJGB-FGFFPOHCNA-N	KJDGPBZOKRQRED-YKAAPSRENA-N	I	IDOSDTAHFWGHKV-AIINLQACNA-N	UXRJSECEEUTNNE-GBXIJSLDNA-N	KRPXSYLXONNDHS-WHFBIAKZNA-N	LOGFATHAEPEIRL-QMMMGPOBNA-N	I
506	1	0	0	IDOSDTAHFWGHKV-AIINLQACNA-N	ZFRRBGVVWUSIQU-BYPYZUCNNA-N	VHTIJGPHKRJQGO-REOHCLBHNA-N	TZOKHOHKIYBJGB-FGFFPOHCNA-N	I	UXRJSECEEUTNNE-GBXIJSLDNA-N	KRPXSYLXONNDHS-WHFBIAKZNA-N	LOGFATHAEPEIRL-QMMMGPOBNA-N	KRPXSYLXONNDHS-WHFBIAKZNA-N	I
507	1	0	0	UXRJSECEEUTNNE-GBXIJSLDNA-N	IDOSDTAHFWGHKV-AIINLQACNA-N	ZFRRBGVVWUSIQU-BYPYZUCNNA-N	VHTIJGPHKRJQGO-REOHCLBHNA-N	I	KRPXSYLXONNDHS-WHFBIAKZNA-N	LOGFATHAEPEIRL-QMMMGPOBNA-N	KRPXSYLXONNDHS-WHFBIAKZNA-N	KRPXSYLXONNDHS-WHFBIAKZNA-N	I
508	1	0	0	KRPXSYLXONNDHS-WHFBIAKZNA-N	UXRJSECEEUTNNE-GBXIJSLDNA-N	IDOSDTAHFWGHKV-AIINLQACNA-N	ZFRRBGVVWUSIQU-BYPYZUCNNA-N	I	LOGFATHAEPEIRL-QMMMGPOBNA-N	KRPXSYLXONNDHS-WHFBIAKZNA-N	KRPXSYLXONNDHS-WHFBIAKZNA-N	PHWPOFWROLBJDE-REOHCLBHNA-N	I
509	1	0	0	LOGFATHAEPEIRL-QMMMGPOBNA-N	KRPXSYLXONNDHS-WHFBIAKZNA-N	UXRJSECEEUTNNE-GBXIJSLDNA-N	IDOSDTAHFWGHKV-AIINLQACNA-N	I	KRPXSYLXONNDHS-WHFBIAKZNA-N	KRPXSYLXONNDHS-WHFBIAKZNA-N	PHWPOFWROLBJDE-REOHCLBHNA-N	LGNZILDXYHKHQR-BYPYZUCNNA-N	I
510	1	0	0	KRPXSYLXONNDHS-WHFBIAKZNA-N	LOGFATHAEPEIRL-QMMMGPOBNA-N	KRPXSYLXONNDHS-WHFBIAKZNA-N	UXRJSECEEUTNNE-GBXIJSLDNA-N	I	KRPXSYLXONNDHS-WHFBIAKZNA-N	PHWPOFWROLBJDE-REOHCLBHNA-N	LGNZILDXYHKHQR-BYPYZUCNNA-N	CQRHONUIJHWWQQ-QMMMGPOBNA-N	I
511	1	0	0	KRPXSYLXONNDHS-WHFBIAKZNA-N	KRPXSYLXONNDHS-WHFBIAKZNA-N	LOGFATHAEPEIRL-QMMMGPOBNA-N	KRPXSYLXONNDHS-WHFBIAKZNA-N	I	PHWPOFWROLBJDE-REOHCLBHNA-N	LGNZILDXYHKHQR-BYPYZUCNNA-N	CQRHONUIJHWWQQ-QMMMGPOBNA-N	SWQSFEOXHHXIBH-YFKPBYRVNA-N	I
512	1	0	0	PHWPOFWROLBJDE-REOHCLBHNA-N	KRPXSYLXONNDHS-WHFBIAKZNA-N	KRPXSYLXONNDHS-WHFBIAKZNA-N	LOGFATHAEPEIRL-QMMMGPOBNA-N	I	LGNZILDXYHKHQR-BYPYZUCNNA-N	CQRHONUIJHWWQQ-QMMMGPOBNA-N	SWQSFEOXHHXIBH-YFKPBYRVNA-N	KJDGPBZOKRQRED-YKAAPSRENA-N	I
513	1	0	0	LGNZILDXYHKHQR-BYPYZUCNNA-N	PHWPOFWROLBJDE-REOHCLBHNA-N	KRPXSYLXONNDHS-WHFBIAKZNA-N	KRPXSYLXONNDHS-WHFBIAKZNA-N	I	CQRHONUIJHWWQQ-QMMMGPOBNA-N	SWQSFEOXHHXIBH-YFKPBYRVNA-N	KJDGPBZOKRQRED-YKAAPSRENA-N	PHWPOFWROLBJDE-REOHCLBHNA-N	I
514	1	0	0	CQRHONUIJHWWQQ-QMMMGPOBNA-N	LGNZILDXYHKHQR-BYPYZUCNNA-N	PHWPOFWROLBJDE-REOHCLBHNA-N	KRPXSYLXONNDHS-WHFBIAKZNA-N	I	SWQSFEOXHHXIBH-YFKPBYRVNA-N	KJDGPBZOKRQRED-YKAAPSRENA-N	PHWPOFWROLBJDE-REOHCLBHNA-N	RIOGVSQWSYFYQB-DBLDWONGNA-N	I
515	1	0	0	SWQSFEOXHHXIBH-YFKPBYRVNA-N	CQRHONUIJHWWQQ-QMMMGPOBNA-N	LGNZILDXYHKHQR-BYPYZUCNNA-N	PHWPOFWROLBJDE-REOHCLBHNA-N	I	KJDGPBZOKRQRED-YKAAPSRENA-N	PHWPOFWROLBJDE-REOHCLBHNA-N	RIOGVSQWSYFYQB-DBLDWONGNA-N	ZFRRBGVVWUSIQU-BYPYZUCNNA-N	I
516	1	0	0	KJDGPBZOKRQRED-YKAAPSRENA-N	SWQSFEOXHHXIBH-YFKPBYRVNA-N	CQRHONUIJHWWQQ-QMMMGPOBNA-N	LGNZILDXYHKHQR-BYPYZUCNNA-N	I	PHWPOFWROLBJDE-REOHCLBHNA-N	RIOGVSQWSYFYQB-DBLDWONGNA-N	ZFRRBGVVWUSIQU-BYPYZUCNNA-N	IDOSDTAHFWGHKV-AIINLQACNA-N	I
517	1	0	0	PHWPOFWROLBJDE-REOHCLBHNA-N	KJDGPBZOKRQRED-YKAAPSRENA-N	SWQSFEOXHHXIBH-YFKPBYRVNA-N	CQRHONUIJHWWQQ-QMMMGPOBNA-N	I	RIOGVSQWSYFYQB-DBLDWONGNA-N	ZFRRBGVVWUSIQU-BYPYZUCNNA-N	IDOSDTAHFWGHKV-AIINLQACNA-N	KIDRGHLQSOLYTF-UHFFFAOYNA-N	I
518	1	0	0	RIOGVSQWSYFYQB-DBLDWONGNA-N	PHWPOFWROLBJDE-REOHCLBHNA-N	KJDGPBZOKRQRED-YKAAPSRENA-N	SWQSFEOXHHXIBH-YFKPBYRVNA-N	I	ZFRRBGVVWUSIQU-BYPYZUCNNA-N	IDOSDTAHFWGHKV-AIINLQACNA-N	KIDRGHLQSOLYTF-UHFFFAOYNA-N	LGNZILDXYHKHQR-BYPYZUCNNA-N	I
519	1	0	0	ZFRRBGVVWUSIQU-BYPYZUCNNA-N	RIOGVSQWSYFYQB-DBLDWONGNA-N	PHWPOFWROLBJDE-REOHCLBHNA-N	KJDGPBZOKRQRED-YKAAPSRENA-N	I	IDOSDTAHFWGHKV-AIINLQACNA-N	KIDRGHLQSOLYTF-UHFFFAOYNA-N	LGNZILDXYHKHQR-BYPYZUCNNA-N	VHTIJGPHKRJQGO-REOHCLBHNA-N	I
520	1	0	0	IDOSDTAHFWGHKV-AIINLQACNA-N	ZFRRBGVVWUSIQU-BYPYZUCNNA-N	RIOGVSQWSYFYQB-DBLDWONGNA-N	PHWPOFWROLBJDE-REOHCLBHNA-N	I	KIDRGHLQSOLYTF-UHFFFAOYNA-N	LGNZILDXYHKHQR-BYPYZUCNNA-N	VHTIJGPHKRJQGO-REOHCLBHNA-N	OMFHFMZWHRYLHY-BYPYZUCNNA-N	I
521	1	0	0	KIDRGHLQSOLYTF-UHFFFAOYNA-N	IDOSDTAHFWGHKV-AIINLQACNA-N	ZFRRBGVVWUSIQU-BYPYZUCNNA-N	RIOGVSQWSYFYQB-DBLDWONGNA-N	I	LGNZILDXYHKHQR-BYPYZUCNNA-N	VHTIJGPHKRJQGO-REOHCLBHNA-N	OMFHFMZWHRYLHY-BYPYZUCNNA-N	UXRJSECEEUTNNE-GBXIJSLDNA-N	I
522	1	0	0	LGNZILDXYHKHQR-BYPYZUCNNA-N	KIDRGHLQSOLYTF-UHFFFAOYNA-N	IDOSDTAHFWGHKV-AIINLQACNA-N	ZFRRBGVVWUSIQU-BYPYZUCNNA-N	I	VHTIJGPHKRJQGO-REOHCLBHNA-N	OMFHFMZWHRYLHY-BYPYZUCNNA-N	UXRJSECEEUTNNE-GBXIJSLDNA-N	KRPXSYLXONNDHS-WHFBIAKZNA-N	I
523	1	0	0	VHTIJGPHKRJQGO-REOHCLBHNA-N	LGNZILDXYHKHQR-BYPYZUCNNA-N	KIDRGHLQSOLYTF-UHFFFAOYNA-N	IDOSDTAHFWGHKV-AIINLQACNA-N	I	OMFHFMZWHRYLHY-BYPYZUCNNA-N	UXRJSECEEUTNNE-GBXIJSLDNA-N	KRPXSYLXONNDHS-WHFBIAKZNA-N	PHWPOFWROLBJDE-REOHCLBHNA-N	I
524	1	0	0	OMFHFMZWHRYLHY-BYPYZUCNNA-N	VHTIJGPHKRJQGO-REOHCLBHNA-N	LGNZILDXYHKHQR-BYPYZUCNNA-N	KIDRGHLQSOLYTF-UHFFFAOYNA-N	I	UXRJSECEEUTNNE-GBXIJSLDNA-N	KRPXSYLXONNDHS-WHFBIAKZNA-N	PHWPOFWROLBJDE-REOHCLBHNA-N	OMFHFMZWHRYLHY-BYPYZUCNNA-N	I
525	1	0	0	UXRJSECEEUTNNE-GBXIJSLDNA-N	OMFHFMZWHRYLHY-BYPYZUCNNA-N	VHTIJGPHKRJQGO-REOHCLBHNA-N	LGNZILDXYHKHQR-BYPYZUCNNA-N	I	KRPXSYLXONNDHS-WHFBIAKZNA-N	PHWPOFWROLBJDE-REOHCLBHNA-N	OMFHFMZWHRYLHY-BYPYZUCNNA-N	SWQSFEOXHHXIBH-YFKPBYRVNA-N	I
526	1	0	0	KRPXSYLXONNDHS-WHFBIAKZNA-N	UXRJSECEEUTNNE-GBXIJSLDNA-N	OMFHFMZWHRYLHY-BYPYZUCNNA-N	VHTIJGPHKRJQGO-REOHCLBHNA-N	I	PHWPOFWROLBJDE-REOHCLBHNA-N	OMFHFMZWHRYLHY-BYPYZUCNNA-N	SWQSFEOXHHXIBH-YFKPBYRVNA-N	QRAMHJBBMFNBFF-REOHCLBHNA-N	I
527	1	0	0	PHWPOFWROLBJDE-REOHCLBHNA-N	KRPXSYLXONNDHS-WHFBIAKZNA-N	UXRJSECEEUTNNE-GBXIJSLDNA-N	OMFHFMZWHRYLHY-BYPYZUCNNA-N	I	OMFHFMZWHRYLHY-BYPYZUCNNA-N	SWQSFEOXHHXIBH-YFKPBYRVNA-N	QRAMHJBBMFNBFF-REOHCLBHNA-N	PYLVBXRBUBBYCM-PJVXUWSXNA-N	I
528	1	0	0	OMFHFMZWHRYLHY-BYPYZUCNNA-N	PHWPOFWROLBJDE-REOHCLBHNA-N	KRPXSYLXONNDHS-WHFBIAKZNA-N	UXRJSECEEUTNNE-GBXIJSLDNA-N	I	SWQSFEOXHHXIBH-YFKPBYRVNA-N	QRAMHJBBMFNBFF-REOHCLBHNA-N	PYLVBXRBUBBYCM-PJVXUWSXNA-N	SWQSFEOXHHXIBH-YFKPBYRVNA-N	I
529	1	0	0	SWQSFEOXHHXIBH-YFKPBYRVNA-N	OMFHFMZWHRYLHY-BYPYZUCNNA-N	PHWPOFWROLBJDE-REOHCLBHNA-N	KRPXSYLXONNDHS-WHFBIAKZNA-N	I	QRAMHJBBMFNBFF-REOHCLBHNA-N	PYLVBXRBUBBYCM-PJVXUWSXNA-N	SWQSFEOXHHXIBH-YFKPBYRVNA-N	KRPXSYLXONNDHS-WHFBIAKZNA-N	I
530	1	0	0	QRAMHJBBMFNBFF-REOHCLBHNA-N	SWQSFEOXHHXIBH-YFKPBYRVNA-N	OMFHFMZWHRYLHY-BYPYZUCNNA-N	PHWPOFWROLBJDE-REOHCLBHNA-N	I	PYLVBXRBUBBYCM-PJVXUWSXNA-N	SWQSFEOXHHXIBH-YFKPBYRVNA-N	KRPXSYLXONNDHS-WHFBIAKZNA-N	PHWPOFWROLBJDE-REOHCLBHNA-N	I
531	1	0	0	PYLVBXRBUBBYCM-PJVXUWSXNA-N	QRAMHJBBMFNBFF-REOHCLBHNA-N	SWQSFEOXHHXIBH-YFKPBYRVNA-N	OMFHFMZWHRYLHY-BYPYZUCNNA-N	I	SWQSFEOXHHXIBH-YFKPBYRVNA-N	KRPXSYLXONNDHS-WHFBIAKZNA-N	PHWPOFWROLBJDE-REOHCLBHNA-N	UXRJSECEEUTNNE-GBXIJSLDNA-N	I
532	1	0	0	SWQSFEOXHHXIBH-YFKPBYRVNA-N	PYLVBXRBUBBYCM-PJVXUWSXNA-N	QRAMHJBBMFNBFF-REOHCLBHNA-N	SWQSFEOXHHXIBH-YFKPBYRVNA-N	I	KRPXSYLXONNDHS-WHFBIAKZNA-N	PHWPOFWROLBJDE-REOHCLBHNA-N	UXRJSECEEUTNNE-GBXIJSLDNA-N	WCALZOILQXUVFC-YFKPBYRVNA-N	I
533	1	0	0	KRPXSYLXONNDHS-WHFBIAKZNA-N	SWQSFEOXHHXIBH-YFKPBYRVNA-N	PYLVBXRBUBBYCM-PJVXUWSXNA-N	QRAMHJBBMFNBFF-REOHCLBHNA-N	I	PHWPOFWROLBJDE-REOHCLBHNA-N	UXRJSECEEUTNNE-GBXIJSLDNA-N	WCALZOILQXUVFC-YFKPBYRVNA-N	PHWPOFWROLBJDE-REOHCLBHNA-N	I
534	1	0	0	PHWPOFWROLBJDE-REOHCLBHNA-N	KRPXSYLXONNDHS-WHFBIAKZNA-N	SWQSFEOXHHXIBH-YFKPBYRVNA-N	PYLVBXRBUBBYCM-PJVXUWSXNA-N	I	UXRJSECEEUTNNE-GBXIJSLDNA-N	WCALZOILQXUVFC-YFKPBYRVNA-N	PHWPOFWROLBJDE-REOHCLBHNA-N	QRAMHJBBMFNBFF-REOHCLBHNA-N	I
535	1	0	0	UXRJSECEEUTNNE-GBXIJSLDNA-N	PHWPOFWROLBJDE-REOHCLBHNA-N	KRPXSYLXONNDHS-WHFBIAKZNA-N	SWQSFEOXHHXIBH-YFKPBYRVNA-N	I	WCALZOILQXUVFC-YFKPBYRVNA-N	PHWPOFWROLBJDE-REOHCLBHNA-N	QRAMHJBBMFNBFF-REOHCLBHNA-N	PYLVBXRBUBBYCM-PJVXUWSXNA-N	I
536	1	0	0	WCALZOILQXUVFC-YFKPBYRVNA-N	UXRJSECEEUTNNE-GBXIJSLDNA-N	PHWPOFWROLBJDE-REOHCLBHNA-N	KRPXSYLXONNDHS-WHFBIAKZNA-N	I	PHWPOFWROLBJDE-REOHCLBHNA-N	QRAMHJBBMFNBFF-REOHCLBHNA-N	PYLVBXRBUBBYCM-PJVXUWSXNA-N	TZOKHOHKIYBJGB-FGFFPOHCNA-N	I
537	1	0	0	PHWPOFWROLBJDE-REOHCLBHNA-N	WCALZOILQXUVFC-YFKPBYRVNA-N	UXRJSECEEUTNNE-GBXIJSLDNA-N	PHWPOFWROLBJDE-REOHCLBHNA-N	I	QRAMHJBBMFNBFF-REOHCLBHNA-N	PYLVBXRBUBBYCM-PJVXUWSXNA-N	TZOKHOHKIYBJGB-FGFFPOHCNA-N	SWQSFEOXHHXIBH-YFKPBYRVNA-N	I
538	1	0	0	QRAMHJBBMFNBFF-REOHCLBHNA-N	PHWPOFWROLBJDE-REOHCLBHNA-N	WCALZOILQXUVFC-YFKPBYRVNA-N	UXRJSECEEUTNNE-GBXIJSLDNA-N	I	PYLVBXRBUBBYCM-PJVXUWSXNA-N	TZOKHOHKIYBJGB-FGFFPOHCNA-N	SWQSFEOXHHXIBH-YFKPBYRVNA-N	KRPXSYLXONNDHS-WHFBIAKZNA-N	I
539	1	0	0	PYLVBXRBUBBYCM-PJVXUWSXNA-N	QRAMHJBBMFNBFF-REOHCLBHNA-N	PHWPOFWROLBJDE-REOHCLBHNA-N	WCALZOILQXUVFC-YFKPBYRVNA-N	I	TZOKHOHKIYBJGB-FGFFPOHCNA-N	SWQSFEOXHHXIBH-YFKPBYRVNA-N	KRPXSYLXONNDHS-WHFBIAKZNA-N	KRPXSYLXONNDHS-WHFBIAKZNA-N	I
540	1	0	0	TZOKHOHKIYBJGB-FGFFPOHCNA-N	PYLVBXRBUBBYCM-PJVXUWSXNA-N	QRAMHJBBMFNBFF-REOHCLBHNA-N	PHWPOFWROLBJDE-REOHCLBHNA-N	I	SWQSFEOXHHXIBH-YFKPBYRVNA-N	KRPXSYLXONNDHS-WHFBIAKZNA-N	KRPXSYLXONNDHS-WHFBIAKZNA-N	PHWPOFWROLBJDE-REOHCLBHNA-N	I
541	1	0	0	SWQSFEOXHHXIBH-YFKPBYRVNA-N	TZOKHOHKIYBJGB-FGFFPOHCNA-N	PYLVBXRBUBBYCM-PJVXUWSXNA-N	QRAMHJBBMFNBFF-REOHCLBHNA-N	I	KRPXSYLXONNDHS-WHFBIAKZNA-N	KRPXSYLXONNDHS-WHFBIAKZNA-N	PHWPOFWROLBJDE-REOHCLBHNA-N	LOGFATHAEPEIRL-QMMMGPOBNA-N	I
542	1	0	0	KRPXSYLXONNDHS-WHFBIAKZNA-N	SWQSFEOXHHXIBH-YFKPBYRVNA-N	TZOKHOHKIYBJGB-FGFFPOHCNA-N	PYLVBXRBUBBYCM-PJVXUWSXNA-N	I	KRPXSYLXONNDHS-WHFBIAKZNA-N	PHWPOFWROLBJDE-REOHCLBHNA-N	LOGFATHAEPEIRL-QMMMGPOBNA-N	SWQSFEOXHHXIBH-YFKPBYRVNA-N	I
543	1	0	0	KRPXSYLXONNDHS-WHFBIAKZNA-N	KRPXSYLXONNDHS-WHFBIAKZNA-N	SWQSFEOXHHXIBH-YFKPBYRVNA-N	TZOKHOHKIYBJGB-FGFFPOHCNA-N	I	PHWPOFWROLBJDE-REOHCLBHNA-N	LOGFATHAEPEIRL-QMMMGPOBNA-N	SWQSFEOXHHXIBH-YFKPBYRVNA-N	PYLVBXRBUBBYCM-PJVXUWSXNA-N	I
544	1	0	0	PHWPOFWROLBJDE-REOHCLBHNA-N	KRPXSYLXONNDHS-WHFBIAKZNA-N	KRPXSYLXONNDHS-WHFBIAKZNA-N	SWQSFEOXHHXIBH-YFKPBYRVNA-N	I	LOGFATHAEPEIRL-QMMMGPOBNA-N	SWQSFEOXHHXIBH-YFKPBYRVNA-N	PYLVBXRBUBBYCM-PJVXUWSXNA-N	LGNZILDXYHKHQR-BYPYZUCNNA-N	I
545	1	0	0	LOGFATHAEPEIRL-QMMMGPOBNA-N	PHWPOFWROLBJDE-REOHCLBHNA-N	KRPXSYLXONNDHS-WHFBIAKZNA-N	KRPXSYLXONNDHS-WHFBIAKZNA-N	I	SWQSFEOXHHXIBH-YFKPBYRVNA-N	PYLVBXRBUBBYCM-PJVXUWSXNA-N	LGNZILDXYHKHQR-BYPYZUCNNA-N	TZOKHOHKIYBJGB-FGFFPOHCNA-N	I
546	1	0	0	SWQSFEOXHHXIBH-YFKPBYRVNA-N	LOGFATHAEPEIRL-QMMMGPOBNA-N	PHWPOFWROLBJDE-REOHCLBHNA-N	KRPXSYLXONNDHS-WHFBIAKZNA-N	I	PYLVBXRBUBBYCM-PJVXUWSXNA-N	LGNZILDXYHKHQR-BYPYZUCNNA-N	TZOKHOHKIYBJGB-FGFFPOHCNA-N	ZFRRBGVVWUSIQU-BYPYZUCNNA-N	I
547	1	0	0	PYLVBXRBUBBYCM-PJVXUWSXNA-N	SWQSFEOXHHXIBH-YFKPBYRVNA-N	LOGFATHAEPEIRL-QMMMGPOBNA-N	PHWPOFWROLBJDE-REOHCLBHNA-N	I	LGNZILDXYHKHQR-BYPYZUCNNA-N	TZOKHOHKIYBJGB-FGFFPOHCNA-N	ZFRRBGVVWUSIQU-BYPYZUCNNA-N	ZFRRBGVVWUSIQU-BYPYZUCNNA-N	I
548	1	0	0	LGNZILDXYHKHQR-BYPYZUCNNA-N	PYLVBXRBUBBYCM-PJVXUWSXNA-N	SWQSFEOXHHXIBH-YFKPBYRVNA-N	LOGFATHAEPEIRL-QMMMGPOBNA-N	I	TZOKHOHKIYBJGB-FGFFPOHCNA-N	ZFRRBGVVWUSIQU-BYPYZUCNNA-N	ZFRRBGVVWUSIQU-BYPYZUCNNA-N	KJDGPBZOKRQRED-YKAAPSRENA-N	I
549	1	0	0	TZOKHOHKIYBJGB-FGFFPOHCNA-N	LGNZILDXYHKHQR-BYPYZUCNNA-N	PYLVBXRBUBBYCM-PJVXUWSXNA-N	SWQSFEOXHHXIBH-YFKPBYRVNA-N	I	ZFRRBGVVWUSIQU-BYPYZUCNNA-N	ZFRRBGVVWUSIQU-BYPYZUCNNA-N	KJDGPBZOKRQRED-YKAAPSRENA-N	TZOKHOHKIYBJGB-FGFFPOHCNA-N	I
550	1	0	0	ZFRRBGVVWUSIQU-BYPYZUCNNA-N	TZOKHOHKIYBJGB-FGFFPOHCNA-N	LGNZILDXYHKHQR-BYPYZUCNNA-N	PYLVBXRBUBBYCM-PJVXUWSXNA-N	I	ZFRRBGVVWUSIQU-BYPYZUCNNA-N	KJDGPBZOKRQRED-YKAAPSRENA-N	TZOKHOHKIYBJGB-FGFFPOHCNA-N	KRPXSYLXONNDHS-WHFBIAKZNA-N	I
551	1	0	0	ZFRRBGVVWUSIQU-BYPYZUCNNA-N	ZFRRBGVVWUSIQU-BYPYZUCNNA-N	TZOKHOHKIYBJGB-FGFFPOHCNA-N	LGNZILDXYHKHQR-BYPYZUCNNA-N	I	KJDGPBZOKRQRED-YKAAPSRENA-N	TZOKHOHKIYBJGB-FGFFPOHCNA-N	KRPXSYLXONNDHS-WHFBIAKZNA-N	SWQSFEOXHHXIBH-YFKPBYRVNA-N	I
552	1	0	0	KJDGPBZOKRQRED-YKAAPSRENA-N	ZFRRBGVVWUSIQU-BYPYZUCNNA-N	ZFRRBGVVWUSIQU-BYPYZUCNNA-N	TZOKHOHKIYBJGB-FGFFPOHCNA-N	I	TZOKHOHKIYBJGB-FGFFPOHCNA-N	KRPXSYLXONNDHS-WHFBIAKZNA-N	SWQSFEOXHHXIBH-YFKPBYRVNA-N	KJDGPBZOKRQRED-YKAAPSRENA-N	I
553	1	0	0	TZOKHOHKIYBJGB-FGFFPOHCNA-N	KJDGPBZOKRQRED-YKAAPSRENA-N	ZFRRBGVVWUSIQU-BYPYZUCNNA-N	ZFRRBGVVWUSIQU-BYPYZUCNNA-N	I	KRPXSYLXONNDHS-WHFBIAKZNA-N	SWQSFEOXHHXIBH-YFKPBYRVNA-N	KJDGPBZOKRQRED-YKAAPSRENA-N	UXRJSECEEUTNNE-GBXIJSLDNA-N	I
554	1	0	0	KRPXSYLXONNDHS-WHFBIAKZNA-N	TZOKHOHKIYBJGB-FGFFPOHCNA-N	KJDGPBZOKRQRED-YKAAPSRENA-N	ZFRRBGVVWUSIQU-BYPYZUCNNA-N	I	SWQSFEOXHHXIBH-YFKPBYRVNA-N	KJDGPBZOKRQRED-YKAAPSRENA-N	UXRJSECEEUTNNE-GBXIJSLDNA-N	SWQSFEOXHHXIBH-YFKPBYRVNA-N	I
555	1	0	0	SWQSFEOXHHXIBH-YFKPBYRVNA-N	KRPXSYLXONNDHS-WHFBIAKZNA-N	TZOKHOHKIYBJGB-FGFFPOHCNA-N	KJDGPBZOKRQRED-YKAAPSRENA-N	I	KJDGPBZOKRQRED-YKAAPSRENA-N	UXRJSECEEUTNNE-GBXIJSLDNA-N	SWQSFEOXHHXIBH-YFKPBYRVNA-N	PHWPOFWROLBJDE-REOHCLBHNA-N	I
556	1	0	0	KJDGPBZOKRQRED-YKAAPSRENA-N	SWQSFEOXHHXIBH-YFKPBYRVNA-N	KRPXSYLXONNDHS-WHFBIAKZNA-N	TZOKHOHKIYBJGB-FGFFPOHCNA-N	I	UXRJSECEEUTNNE-GBXIJSLDNA-N	SWQSFEOXHHXIBH-YFKPBYRVNA-N	PHWPOFWROLBJDE-REOHCLBHNA-N	KJDGPBZOKRQRED-YKAAPSRENA-N	I
557	1	0	0	UXRJSECEEUTNNE-GBXIJSLDNA-N	KJDGPBZOKRQRED-YKAAPSRENA-N	SWQSFEOXHHXIBH-YFKPBYRVNA-N	KRPXSYLXONNDHS-WHFBIAKZNA-N	I	SWQSFEOXHHXIBH-YFKPBYRVNA-N	PHWPOFWROLBJDE-REOHCLBHNA-N	KJDGPBZOKRQRED-YKAAPSRENA-N	KRPXSYLXONNDHS-WHFBIAKZNA-N	I
558	1	0	0	SWQSFEOXHHXIBH-YFKPBYRVNA-N	UXRJSECEEUTNNE-GBXIJSLDNA-N	KJDGPBZOKRQRED-YKAAPSRENA-N	SWQSFEOXHHXIBH-YFKPBYRVNA-N	I	PHWPOFWROLBJDE-REOHCLBHNA-N	KJDGPBZOKRQRED-YKAAPSRENA-N	KRPXSYLXONNDHS-WHFBIAKZNA-N	KRPXSYLXONNDHS-WHFBIAKZNA-N	I
559	1	0	0	PHWPOFWROLBJDE-REOHCLBHNA-N	SWQSFEOXHHXIBH-YFKPBYRVNA-N	UXRJSECEEUTNNE-GBXIJSLDNA-N	KJDGPBZOKRQRED-YKAAPSRENA-N	I	KJDGPBZOKRQRED-YKAAPSRENA-N	KRPXSYLXONNDHS-WHFBIAKZNA-N	KRPXSYLXONNDHS-WHFBIAKZNA-N	LOGFATHAEPEIRL-QMMMGPOBNA-N	I
560	1	0	0	KJDGPBZOKRQRED-YKAAPSRENA-N	PHWPOFWROLBJDE-REOHCLBHNA-N	SWQSFEOXHHXIBH-YFKPBYRVNA-N	UXRJSECEEUTNNE-GBXIJSLDNA-N	I	KRPXSYLXONNDHS-WHFBIAKZNA-N	KRPXSYLXONNDHS-WHFBIAKZNA-N	LOGFATHAEPEIRL-QMMMGPOBNA-N	LOGFATHAEPEIRL-QMMMGPOBNA-N	I
561	1	0	0	KRPXSYLXONNDHS-WHFBIAKZNA-N	KJDGPBZOKRQRED-YKAAPSRENA-N	PHWPOFWROLBJDE-REOHCLBHNA-N	SWQSFEOXHHXIBH-YFKPBYRVNA-N	I	KRPXSYLXONNDHS-WHFBIAKZNA-N	LOGFATHAEPEIRL-QMMMGPOBNA-N	LOGFATHAEPEIRL-QMMMGPOBNA-N	RIOGVSQWSYFYQB-DBLDWONGNA-N	I
562	1	0	0	KRPXSYLXONNDHS-WHFBIAKZNA-N	KRPXSYLXONNDHS-WHFBIAKZNA-N	KJDGPBZOKRQRED-YKAAPSRENA-N	PHWPOFWROLBJDE-REOHCLBHNA-N	I	LOGFATHAEPEIRL-QMMMGPOBNA-N	LOGFATHAEPEIRL-QMMMGPOBNA-N	RIOGVSQWSYFYQB-DBLDWONGNA-N	IDOSDTAHFWGHKV-AIINLQACNA-N	I
563	1	0	0	LOGFATHAEPEIRL-QMMMGPOBNA-N	KRPXSYLXONNDHS-WHFBIAKZNA-N	KRPXSYLXONNDHS-WHFBIAKZNA-N	KJDGPBZOKRQRED-YKAAPSRENA-N	I	LOGFATHAEPEIRL-QMMMGPOBNA-N	RIOGVSQWSYFYQB-DBLDWONGNA-N	IDOSDTAHFWGHKV-AIINLQACNA-N	PHWPOFWROLBJDE-REOHCLBHNA-N	I
564	1	0	0	LOGFATHAEPEIRL-QMMMGPOBNA-N	LOGFATHAEPEIRL-QMMMGPOBNA-N	KRPXSYLXONNDHS-WHFBIAKZNA-N	KRPXSYLXONNDHS-WHFBIAKZNA-N	I	RIOGVSQWSYFYQB-DBLDWONGNA-N	IDOSDTAHFWGHKV-AIINLQACNA-N	PHWPOFWROLBJDE-REOHCLBHNA-N	OMFHFMZWHRYLHY-BYPYZUCNNA-N	I
565	1	0	0	RIOGVSQWSYFYQB-DBLDWONGNA-N	LOGFATHAEPEIRL-QMMMGPOBNA-N	LOGFATHAEPEIRL-QMMMGPOBNA-N	KRPXSYLXONNDHS-WHFBIAKZNA-N	I	IDOSDTAHFWGHKV-AIINLQACNA-N	PHWPOFWROLBJDE-REOHCLBHNA-N	OMFHFMZWHRYLHY-BYPYZUCNNA-N	ZFRRBGVVWUSIQU-BYPYZUCNNA-N	I
566	1	0	0	IDOSDTAHFWGHKV-AIINLQACNA-N	RIOGVSQWSYFYQB-DBLDWONGNA-N	LOGFATHAEPEIRL-QMMMGPOBNA-N	LOGFATHAEPEIRL-QMMMGPOBNA-N	I	PHWPOFWROLBJDE-REOHCLBHNA-N	OMFHFMZWHRYLHY-BYPYZUCNNA-N	ZFRRBGVVWUSIQU-BYPYZUCNNA-N	KIDRGHLQSOLYTF-UHFFFAOYNA-N	I
567	1	0	0	PHWPOFWROLBJDE-REOHCLBHNA-N	IDOSDTAHFWGHKV-AIINLQACNA-N	RIOGVSQWSYFYQB-DBLDWONGNA-N	LOGFATHAEPEIRL-QMMMGPOBNA-N	I	OMFHFMZWHRYLHY-BYPYZUCNNA-N	ZFRRBGVVWUSIQU-BYPYZUCNNA-N	KIDRGHLQSOLYTF-UHFFFAOYNA-N	KMYCKZYTWWGFEW-RJFJIGAVNA-N	I
568	1	0	0	OMFHFMZWHRYLHY-BYPYZUCNNA-N	PHWPOFWROLBJDE-REOHCLBHNA-N	IDOSDTAHFWGHKV-AIINLQACNA-N	RIOGVSQWSYFYQB-DBLDWONGNA-N	I	ZFRRBGVVWUSIQU-BYPYZUCNNA-N	KIDRGHLQSOLYTF-UHFFFAOYNA-N	KMYCKZYTWWGFEW-RJFJIGAVNA-N	KJDGPBZOKRQRED-YKAAPSRENA-N	I
569	1	0	0	ZFRRBGVVWUSIQU-BYPYZUCNNA-N	OMFHFMZWHRYLHY-BYPYZUCNNA-N	PHWPOFWROLBJDE-REOHCLBHNA-N	IDOSDTAHFWGHKV-AIINLQACNA-N	I	KIDRGHLQSOLYTF-UHFFFAOYNA-N	KMYCKZYTWWGFEW-RJFJIGAVNA-N	KJDGPBZOKRQRED-YKAAPSRENA-N	TZOKHOHKIYBJGB-FGFFPOHCNA-N	I
570	1	0	0	KIDRGHLQSOLYTF-UHFFFAOYNA-N	ZFRRBGVVWUSIQU-BYPYZUCNNA-N	OMFHFMZWHRYLHY-BYPYZUCNNA-N	PHWPOFWROLBJDE-REOHCLBHNA-N	I	KMYCKZYTWWGFEW-RJFJIGAVNA-N	KJDGPBZOKRQRED-YKAAPSRENA-N	TZOKHOHKIYBJGB-FGFFPOHCNA-N	SWQSFEOXHHXIBH-YFKPBYRVNA-N	I
571	1	0	0	KMYCKZYTWWGFEW-RJFJIGAVNA-N	KIDRGHLQSOLYTF-UHFFFAOYNA-N	ZFRRBGVVWUSIQU-BYPYZUCNNA-N	OMFHFMZWHRYLHY-BYPYZUCNNA-N	I	KJDGPBZOKRQRED-YKAAPSRENA-N	TZOKHOHKIYBJGB-FGFFPOHCNA-N	SWQSFEOXHHXIBH-YFKPBYRVNA-N	LGNZILDXYHKHQR-BYPYZUCNNA-N	I
572	1	0	0	KJDGPBZOKRQRED-YKAAPSRENA-N	KMYCKZYTWWGFEW-RJFJIGAVNA-N	KIDRGHLQSOLYTF-UHFFFAOYNA-N	ZFRRBGVVWUSIQU-BYPYZUCNNA-N	I	TZOKHOHKIYBJGB-FGFFPOHCNA-N	SWQSFEOXHHXIBH-YFKPBYRVNA-N	LGNZILDXYHKHQR-BYPYZUCNNA-N	RIOGVSQWSYFYQB-DBLDWONGNA-N	I
573	1	0	0	TZOKHOHKIYBJGB-FGFFPOHCNA-N	KJDGPBZOKRQRED-YKAAPSRENA-N	KMYCKZYTWWGFEW-RJFJIGAVNA-N	KIDRGHLQSOLYTF-UHFFFAOYNA-N	I	SWQSFEOXHHXIBH-YFKPBYRVNA-N	LGNZILDXYHKHQR-BYPYZUCNNA-N	RIOGVSQWSYFYQB-DBLDWONGNA-N	LOGFATHAEPEIRL-QMMMGPOBNA-N	I
574	1	0	0	SWQSFEOXHHXIBH-YFKPBYRVNA-N	TZOKHOHKIYBJGB-FGFFPOHCNA-N	KJDGPBZOKRQRED-YKAAPSRENA-N	KMYCKZYTWWGFEW-RJFJIGAVNA-N	I	LGNZILDXYHKHQR-BYPYZUCNNA-N	RIOGVSQWSYFYQB-DBLDWONGNA-N	LOGFATHAEPEIRL-QMMMGPOBNA-N	PYLVBXRBUBBYCM-PJVXUWSXNA-N	I
575	1	0	0	LGNZILDXYHKHQR-BYPYZUCNNA-N	SWQSFEOXHHXIBH-YFKPBYRVNA-N	TZOKHOHKIYBJGB-FGFFPOHCNA-N	KJDGPBZOKRQRED-YKAAPSRENA-N	I	RIOGVSQWSYFYQB-DBLDWONGNA-N	LOGFATHAEPEIRL-QMMMGPOBNA-N	PYLVBXRBUBBYCM-PJVXUWSXNA-N	PHWPOFWROLBJDE-REOHCLBHNA-N	I
576	1	0	0	RIOGVSQWSYFYQB-DBLDWONGNA-N	LGNZILDXYHKHQR-BYPYZUCNNA-N	SWQSFEOXHHXIBH-YFKPBYRVNA-N	TZOKHOHKIYBJGB-FGFFPOHCNA-N	I	LOGFATHAEPEIRL-QMMMGPOBNA-N	PYLVBXRBUBBYCM-PJVXUWSXNA-N	PHWPOFWROLBJDE-REOHCLBHNA-N	PHWPOFWROLBJDE-REOHCLBHNA-N	I
577	1	0	0	LOGFATHAEPEIRL-QMMMGPOBNA-N	RIOGVSQWSYFYQB-DBLDWONGNA-N	LGNZILDXYHKHQR-BYPYZUCNNA-N	SWQSFEOXHHXIBH-YFKPBYRVNA-N	I	PYLVBXRBUBBYCM-PJVXUWSXNA-N	PHWPOFWROLBJDE-REOHCLBHNA-N	PHWPOFWROLBJDE-REOHCLBHNA-N	PHWPOFWROLBJDE-REOHCLBHNA-N	I
578	1	0	0	PYLVBXRBUBBYCM-PJVXUWSXNA-N	LOGFATHAEPEIRL-QMMMGPOBNA-N	RIOGVSQWSYFYQB-DBLDWONGNA-N	LGNZILDXYHKHQR-BYPYZUCNNA-N	I	PHWPOFWROLBJDE-REOHCLBHNA-N	PHWPOFWROLBJDE-REOHCLBHNA-N	PHWPOFWROLBJDE-REOHCLBHNA-N	CQRHONUIJHWWQQ-QMMMGPOBNA-N	I
579	1	0	0	PHWPOFWROLBJDE-REOHCLBHNA-N	PYLVBXRBUBBYCM-PJVXUWSXNA-N	LOGFATHAEPEIRL-QMMMGPOBNA-N	RIOGVSQWSYFYQB-DBLDWONGNA-N	I	PHWPOFWROLBJDE-REOHCLBHNA-N	PHWPOFWROLBJDE-REOHCLBHNA-N	CQRHONUIJHWWQQ-QMMMGPOBNA-N	PYLVBXRBUBBYCM-PJVXUWSXNA-N	I
580	1	0	0	PHWPOFWROLBJDE-REOHCLBHNA-N	PHWPOFWROLBJDE-REOHCLBHNA-N	PYLVBXRBUBBYCM-PJVXUWSXNA-N	LOGFATHAEPEIRL-QMMMGPOBNA-N	I	PHWPOFWROLBJDE-REOHCLBHNA-N	CQRHONUIJHWWQQ-QMMMGPOBNA-N	PYLVBXRBUBBYCM-PJVXUWSXNA-N	KIDRGHLQSOLYTF-UHFFFAOYNA-N	I
581	1	0	0	PHWPOFWROLBJDE-REOHCLBHNA-N	PHWPOFWROLBJDE-REOHCLBHNA-N	PHWPOFWROLBJDE-REOHCLBHNA-N	PYLVBXRBUBBYCM-PJVXUWSXNA-N	I	CQRHONUIJHWWQQ-QMMMGPOBNA-N	PYLVBXRBUBBYCM-PJVXUWSXNA-N	KIDRGHLQSOLYTF-UHFFFAOYNA-N	CQRHONUIJHWWQQ-QMMMGPOBNA-N	I
582	1	0	0	CQRHONUIJHWWQQ-QMMMGPOBNA-N	PHWPOFWROLBJDE-REOHCLBHNA-N	PHWPOFWROLBJDE-REOHCLBHNA-N	PHWPOFWROLBJDE-REOHCLBHNA-N	I	PYLVBXRBUBBYCM-PJVXUWSXNA-N	KIDRGHLQSOLYTF-UHFFFAOYNA-N	CQRHONUIJHWWQQ-QMMMGPOBNA-N	LOGFATHAEPEIRL-QMMMGPOBNA-N	I
583	1	0	0	PYLVBXRBUBBYCM-PJVXUWSXNA-N	CQRHONUIJHWWQQ-QMMMGPOBNA-N	PHWPOFWROLBJDE-REOHCLBHNA-N	PHWPOFWROLBJDE-REOHCLBHNA-N	I	KIDRGHLQSOLYTF-UHFFFAOYNA-N	CQRHONUIJHWWQQ-QMMMGPOBNA-N	LOGFATHAEPEIRL-QMMMGPOBNA-N	WCALZOILQXUVFC-YFKPBYRVNA-N	I
584	1	0	0	KIDRGHLQSOLYTF-UHFFFAOYNA-N	PYLVBXRBUBBYCM-PJVXUWSXNA-N	CQRHONUIJHWWQQ-QMMMGPOBNA-N	PHWPOFWROLBJDE-REOHCLBHNA-N	I	CQRHONUIJHWWQQ-QMMMGPOBNA-N	LOGFATHAEPEIRL-QMMMGPOBNA-N	WCALZOILQXUVFC-YFKPBYRVNA-N	VHTIJGPHKRJQGO-REOHCLBHNA-N	I
585	1	0	0	CQRHONUIJHWWQQ-QMMMGPOBNA-N	KIDRGHLQSOLYTF-UHFFFAOYNA-N	PYLVBXRBUBBYCM-PJVXUWSXNA-N	CQRHONUIJHWWQQ-QMMMGPOBNA-N	I	LOGFATHAEPEIRL-QMMMGPOBNA-N	WCALZOILQXUVFC-YFKPBYRVNA-N	VHTIJGPHKRJQGO-REOHCLBHNA-N	QRAMHJBBMFNBFF-REOHCLBHNA-N	I
586	1	0	0	LOGFATHAEPEIRL-QMMMGPOBNA-N	CQRHONUIJHWWQQ-QMMMGPOBNA-N	KIDRGHLQSOLYTF-UHFFFAOYNA-N	PYLVBXRBUBBYCM-PJVXUWSXNA-N	I	WCALZOILQXUVFC-YFKPBYRVNA-N	VHTIJGPHKRJQGO-REOHCLBHNA-N	QRAMHJBBMFNBFF-REOHCLBHNA-N	PYLVBXRBUBBYCM-PJVXUWSXNA-N	I
587	1	0	0	WCALZOILQXUVFC-YFKPBYRVNA-N	LOGFATHAEPEIRL-QMMMGPOBNA-N	CQRHONUIJHWWQQ-QMMMGPOBNA-N	KIDRGHLQSOLYTF-UHFFFAOYNA-N	I	VHTIJGPHKRJQGO-REOHCLBHNA-N	QRAMHJBBMFNBFF-REOHCLBHNA-N	PYLVBXRBUBBYCM-PJVXUWSXNA-N	SWQSFEOXHHXIBH-YFKPBYRVNA-N	I
588	1	0	0	VHTIJGPHKRJQGO-REOHCLBHNA-N	WCALZOILQXUVFC-YFKPBYRVNA-N	LOGFATHAEPEIRL-QMMMGPOBNA-N	CQRHONUIJHWWQQ-QMMMGPOBNA-N	I	QRAMHJBBMFNBFF-REOHCLBHNA-N	PYLVBXRBUBBYCM-PJVXUWSXNA-N	SWQSFEOXHHXIBH-YFKPBYRVNA-N	PYLVBXRBUBBYCM-PJVXUWSXNA-N	I
589	1	0	0	QRAMHJBBMFNBFF-REOHCLBHNA-N	VHTIJGPHKRJQGO-REOHCLBHNA-N	WCALZOILQXUVFC-YFKPBYRVNA-N	LOGFATHAEPEIRL-QMMMGPOBNA-N	I	PYLVBXRBUBBYCM-PJVXUWSXNA-N	SWQSFEOXHHXIBH-YFKPBYRVNA-N	PYLVBXRBUBBYCM-PJVXUWSXNA-N	IDOSDTAHFWGHKV-AIINLQACNA-N	I
590	1	0	0	PYLVBXRBUBBYCM-PJVXUWSXNA-N	QRAMHJBBMFNBFF-REOHCLBHNA-N	VHTIJGPHKRJQGO-REOHCLBHNA-N	WCALZOILQXUVFC-YFKPBYRVNA-N	I	SWQSFEOXHHXIBH-YFKPBYRVNA-N	PYLVBXRBUBBYCM-PJVXUWSXNA-N	IDOSDTAHFWGHKV-AIINLQACNA-N	KJDGPBZOKRQRED-YKAAPSRENA-N	I
591	1	0	0	SWQSFEOXHHXIBH-YFKPBYRVNA-N	PYLVBXRBUBBYCM-PJVXUWSXNA-N	QRAMHJBBMFNBFF-REOHCLBHNA-N	VHTIJGPHKRJQGO-REOHCLBHNA-N	I	PYLVBXRBUBBYCM-PJVXUWSXNA-N	IDOSDTAHFWGHKV-AIINLQACNA-N	KJDGPBZOKRQRED-YKAAPSRENA-N	WCALZOILQXUVFC-YFKPBYRVNA-N	I
592	1	0	0	PYLVBXRBUBBYCM-PJVXUWSXNA-N	SWQSFEOXHHXIBH-YFKPBYRVNA-N	PYLVBXRBUBBYCM-PJVXUWSXNA-N	QRAMHJBBMFNBFF-REOHCLBHNA-N	I	IDOSDTAHFWGHKV-AIINLQACNA-N	KJDGPBZOKRQRED-YKAAPSRENA-N	WCALZOILQXUVFC-YFKPBYRVNA-N	LOGFATHAEPEIRL-QMMMGPOBNA-N	I
593	1	0	0	IDOSDTAHFWGHKV-AIINLQACNA-N	PYLVBXRBUBBYCM-PJVXUWSXNA-N	SWQSFEOXHHXIBH-YFKPBYRVNA-N	PYLVBXRBUBBYCM-PJVXUWSXNA-N	I	KJDGPBZOKRQRED-YKAAPSRENA-N	WCALZOILQXUVFC-YFKPBYRVNA-N	LOGFATHAEPEIRL-QMMMGPOBNA-N	SWQSFEOXHHXIBH-YFKPBYRVNA-N	I
594	1	0	0	KJDGPBZOKRQRED-YKAAPSRENA-N	IDOSDTAHFWGHKV-AIINLQACNA-N	PYLVBXRBUBBYCM-PJVXUWSXNA-N	SWQSFEOXHHXIBH-YFKPBYRVNA-N	I	WCALZOILQXUVFC-YFKPBYRVNA-N	LOGFATHAEPEIRL-QMMMGPOBNA-N	SWQSFEOXHHXIBH-YFKPBYRVNA-N	WCALZOILQXUVFC-YFKPBYRVNA-N	I
595	1	0	0	WCALZOILQXUVFC-YFKPBYRVNA-N	KJDGPBZOKRQRED-YKAAPSRENA-N	IDOSDTAHFWGHKV-AIINLQACNA-N	PYLVBXRBUBBYCM-PJVXUWSXNA-N	I	LOGFATHAEPEIRL-QMMMGPOBNA-N	SWQSFEOXHHXIBH-YFKPBYRVNA-N	WCALZOILQXUVFC-YFKPBYRVNA-N	KRPXSYLXONNDHS-WHFBIAKZNA-N	I
596	1	0	0	LOGFATHAEPEIRL-QMMMGPOBNA-N	WCALZOILQXUVFC-YFKPBYRVNA-N	KJDGPBZOKRQRED-YKAAPSRENA-N	IDOSDTAHFWGHKV-AIINLQACNA-N	I	SWQSFEOXHHXIBH-YFKPBYRVNA-N	WCALZOILQXUVFC-YFKPBYRVNA-N	KRPXSYLXONNDHS-WHFBIAKZNA-N	WCALZOILQXUVFC-YFKPBYRVNA-N	I
597	1	0	0	SWQSFEOXHHXIBH-YFKPBYRVNA-N	LOGFATHAEPEIRL-QMMMGPOBNA-N	WCALZOILQXUVFC-YFKPBYRVNA-N	KJDGPBZOKRQRED-YKAAPSRENA-N	I	WCALZOILQXUVFC-YFKPBYRVNA-N	KRPXSYLXONNDHS-WHFBIAKZNA-N	WCALZOILQXUVFC-YFKPBYRVNA-N	SWQSFEOXHHXIBH-YFKPBYRVNA-N	I
598	1	0	0	WCALZOILQXUVFC-YFKPBYRVNA-N	SWQSFEOXHHXIBH-YFKPBYRVNA-N	LOGFATHAEPEIRL-QMMMGPOBNA-N	WCALZOILQXUVFC-YFKPBYRVNA-N	I	KRPXSYLXONNDHS-WHFBIAKZNA-N	WCALZOILQXUVFC-YFKPBYRVNA-N	SWQSFEOXHHXIBH-YFKPBYRVNA-N	SWQSFEOXHHXIBH-YFKPBYRVNA-N	I
599	1	0	0	KRPXSYLXONNDHS-WHFBIAKZNA-N	WCALZOILQXUVFC-YFKPBYRVNA-N	SWQSFEOXHHXIBH-YFKPBYRVNA-N	LOGFATHAEPEIRL-QMMMGPOBNA-N	I	WCALZOILQXUVFC-YFKPBYRVNA-N	SWQSFEOXHHXIBH-YFKPBYRVNA-N	SWQSFEOXHHXIBH-YFKPBYRVNA-N	PYLVBXRBUBBYCM-PJVXUWSXNA-N	I
600	1	0	0	WCALZOILQXUVFC-YFKPBYRVNA-N	KRPXSYLXONNDHS-WHFBIAKZNA-N	WCALZOILQXUVFC-YFKPBYRVNA-N	SWQSFEOXHHXIBH-YFKPBYRVNA-N	I	SWQSFEOXHHXIBH-YFKPBYRVNA-N	SWQSFEOXHHXIBH-YFKPBYRVNA-N	PYLVBXRBUBBYCM-PJVXUWSXNA-N	KJDGPBZOKRQRED-YKAAPSRENA-N	I
601	1	0	0	SWQSFEOXHHXIBH-YFKPBYRVNA-N	WCALZOILQXUVFC-YFKPBYRVNA-N	KRPXSYLXONNDHS-WHFBIAKZNA-N	WCALZOILQXUVFC-YFKPBYRVNA-N	I	SWQSFEOXHHXIBH-YFKPBYRVNA-N	PYLVBXRBUBBYCM-PJVXUWSXNA-N	KJDGPBZOKRQRED-YKAAPSRENA-N	PYLVBXRBUBBYCM-PJVXUWSXNA-N	I
602	1	0	0	SWQSFEOXHHXIBH-YFKPBYRVNA-N	SWQSFEOXHHXIBH-YFKPBYRVNA-N	WCALZOILQXUVFC-YFKPBYRVNA-N	KRPXSYLXONNDHS-WHFBIAKZNA-N	I	PYLVBXRBUBBYCM-PJVXUWSXNA-N	KJDGPBZOKRQRED-YKAAPSRENA-N	PYLVBXRBUBBYCM-PJVXUWSXNA-N	WCALZOILQXUVFC-YFKPBYRVNA-N	I
603	1	0	0	PYLVBXRBUBBYCM-PJVXUWSXNA-N	SWQSFEOXHHXIBH-YFKPBYRVNA-N	SWQSFEOXHHXIBH-YFKPBYRVNA-N	WCALZOILQXUVFC-YFKPBYRVNA-N	I	KJDGPBZOKRQRED-YKAAPSRENA-N	PYLVBXRBUBBYCM-PJVXUWSXNA-N	WCALZOILQXUVFC-YFKPBYRVNA-N	KIDRGHLQSOLYTF-UHFFFAOYNA-N	I
604	1	0	0	KJDGPBZOKRQRED-YKAAPSRENA-N	PYLVBXRBUBBYCM-PJVXUWSXNA-N	SWQSFEOXHHXIBH-YFKPBYRVNA-N	SWQSFEOXHHXIBH-YFKPBYRVNA-N	I	PYLVBXRBUBBYCM-PJVXUWSXNA-N	WCALZOILQXUVFC-YFKPBYRVNA-N	KIDRGHLQSOLYTF-UHFFFAOYNA-N	KJDGPBZOKRQRED-YKAAPSRENA-N	I
605	1	0	0	PYLVBXRBUBBYCM-PJVXUWSXNA-N	KJDGPBZOKRQRED-YKAAPSRENA-N	PYLVBXRBUBBYCM-PJVXUWSXNA-N	SWQSFEOXHHXIBH-YFKPBYRVNA-N	I	WCALZOILQXUVFC-YFKPBYRVNA-N	KIDRGHLQSOLYTF-UHFFFAOYNA-N	KJDGPBZOKRQRED-YKAAPSRENA-N	IDOSDTAHFWGHKV-AIINLQACNA-N	I
606	1	0	0	WCALZOILQXUVFC-YFKPBYRVNA-N	PYLVBXRBUBBYCM-PJVXUWSXNA-N	KJDGPBZOKRQRED-YKAAPSRENA-N	PYLVBXRBUBBYCM-PJVXUWSXNA-N	I	KIDRGHLQSOLYTF-UHFFFAOYNA-N	KJDGPBZOKRQRED-YKAAPSRENA-N	IDOSDTAHFWGHKV-AIINLQACNA-N	PHWPOFWROLBJDE-REOHCLBHNA-N	I
607	1	0	0	KIDRGHLQSOLYTF-UHFFFAOYNA-N	WCALZOILQXUVFC-YFKPBYRVNA-N	PYLVBXRBUBBYCM-PJVXUWSXNA-N	KJDGPBZOKRQRED-YKAAPSRENA-N	I	KJDGPBZOKRQRED-YKAAPSRENA-N	IDOSDTAHFWGHKV-AIINLQACNA-N	PHWPOFWROLBJDE-REOHCLBHNA-N	KRPXSYLXONNDHS-WHFBIAKZNA-N	I
608	1	0	0	KJDGPBZOKRQRED-YKAAPSRENA-N	KIDRGHLQSOLYTF-UHFFFAOYNA-N	WCALZOILQXUVFC-YFKPBYRVNA-N	PYLVBXRBUBBYCM-PJVXUWSXNA-N	I	IDOSDTAHFWGHKV-AIINLQACNA-N	PHWPOFWROLBJDE-REOHCLBHNA-N	KRPXSYLXONNDHS-WHFBIAKZNA-N	LGNZILDXYHKHQR-BYPYZUCNNA-N	I
609	1	0	0	IDOSDTAHFWGHKV-AIINLQACNA-N	KJDGPBZOKRQRED-YKAAPSRENA-N	KIDRGHLQSOLYTF-UHFFFAOYNA-N	WCALZOILQXUVFC-YFKPBYRVNA-N	I	PHWPOFWROLBJDE-REOHCLBHNA-N	KRPXSYLXONNDHS-WHFBIAKZNA-N	LGNZILDXYHKHQR-BYPYZUCNNA-N	LOGFATHAEPEIRL-QMMMGPOBNA-N	I
610	1	0	0	PHWPOFWROLBJDE-REOHCLBHNA-N	IDOSDTAHFWGHKV-AIINLQACNA-N	KJDGPBZOKRQRED-YKAAPSRENA-N	KIDRGHLQSOLYTF-UHFFFAOYNA-N	I	KRPXSYLXONNDHS-WHFBIAKZNA-N	LGNZILDXYHKHQR-BYPYZUCNNA-N	LOGFATHAEPEIRL-QMMMGPOBNA-N	UXRJSECEEUTNNE-GBXIJSLDNA-N	I
611	1	0	0	KRPXSYLXONNDHS-WHFBIAKZNA-N	PHWPOFWROLBJDE-REOHCLBHNA-N	IDOSDTAHFWGHKV-AIINLQACNA-N	KJDGPBZOKRQRED-YKAAPSRENA-N	I	LGNZILDXYHKHQR-BYPYZUCNNA-N	LOGFATHAEPEIRL-QMMMGPOBNA-N	UXRJSECEEUTNNE-GBXIJSLDNA-N	OMFHFMZWHRYLHY-BYPYZUCNNA-N	I
612	1	0	0	LGNZILDXYHKHQR-BYPYZUCNNA-N	KRPXSYLXONNDHS-WHFBIAKZNA-N	PHWPOFWROLBJDE-REOHCLBHNA-N	IDOSDTAHFWGHKV-AIINLQACNA-N	I	LOGFATHAEPEIRL-QMMMGPOBNA-N	UXRJSECEEUTNNE-GBXIJSLDNA-N	OMFHFMZWHRYLHY-BYPYZUCNNA-N	RIOGVSQWSYFYQB-DBLDWONGNA-N	I
613	1	0	0	LOGFATHAEPEIRL-QMMMGPOBNA-N	LGNZILDXYHKHQR-BYPYZUCNNA-N	KRPXSYLXONNDHS-WHFBIAKZNA-N	PHWPOFWROLBJDE-REOHCLBHNA-N	I	UXRJSECEEUTNNE-GBXIJSLDNA-N	OMFHFMZWHRYLHY-BYPYZUCNNA-N	RIOGVSQWSYFYQB-DBLDWONGNA-N	TZOKHOHKIYBJGB-FGFFPOHCNA-N	I
614	1	0	0	UXRJSECEEUTNNE-GBXIJSLDNA-N	LOGFATHAEPEIRL-QMMMGPOBNA-N	LGNZILDXYHKHQR-BYPYZUCNNA-N	KRPXSYLXONNDHS-WHFBIAKZNA-N	I	OMFHFMZWHRYLHY-BYPYZUCNNA-N	RIOGVSQWSYFYQB-DBLDWONGNA-N	TZOKHOHKIYBJGB-FGFFPOHCNA-N	PYLVBXRBUBBYCM-PJVXUWSXNA-N	I
615	1	0	0	OMFHFMZWHRYLHY-BYPYZUCNNA-N	UXRJSECEEUTNNE-GBXIJSLDNA-N	LOGFATHAEPEIRL-QMMMGPOBNA-N	LGNZILDXYHKHQR-BYPYZUCNNA-N	I	RIOGVSQWSYFYQB-DBLDWONGNA-N	TZOKHOHKIYBJGB-FGFFPOHCNA-N	PYLVBXRBUBBYCM-PJVXUWSXNA-N	WVRSOXYPKFVEFS-WIIKDUKVNA-N	C
616	1	0	0	VHTIJGPHKRJQGO-REOHCLBHNA-N	SWQSFEOXHHXIBH-YFKPBYRVNA-N	TZOKHOHKIYBJGB-FGFFPOHCNA-N	IBBBHYZJFMYJHI-REOHCLBHNA-N	N	WCALZOILQXUVFC-YFKPBYRVNA-N	QRAMHJBBMFNBFF-REOHCLBHNA-N	VHTIJGPHKRJQGO-REOHCLBHNA-N	PHWPOFWROLBJDE-REOHCLBHNA-N	I
617	1	0	0	WCALZOILQXUVFC-YFKPBYRVNA-N	VHTIJGPHKRJQGO-REOHCLBHNA-N	SWQSFEOXHHXIBH-YFKPBYRVNA-N	TZOKHOHKIYBJGB-FGFFPOHCNA-N	I	QRAMHJBBMFNBFF-REOHCLBHNA-N	VHTIJGPHKRJQGO-REOHCLBHNA-N	PHWPOFWROLBJDE-REOHCLBHNA-N	KJDGPBZOKRQRED-YKAAPSRENA-N	I
618	1	0	0	QRAMHJBBMFNBFF-REOHCLBHNA-N	WCALZOILQXUVFC-YFKPBYRVNA-N	VHTIJGPHKRJQGO-REOHCLBHNA-N	SWQSFEOXHHXIBH-YFKPBYRVNA-N	I	VHTIJGPHKRJQGO-REOHCLBHNA-N	PHWPOFWROLBJDE-REOHCLBHNA-N	KJDGPBZOKRQRED-YKAAPSRENA-N	OMFHFMZWHRYLHY-BYPYZUCNNA-N	I
619	1	0	0	VHTIJGPHKRJQGO-REOHCLBHNA-N	QRAMHJBBMFNBFF-REOHCLBHNA-N	WCALZOILQXUVFC-YFKPBYRVNA-N	VHTIJGPHKRJQGO-REOHCLBHNA-N	I	PHWPOFWROLBJDE-REOHCLBHNA-N	KJDGPBZOKRQRED-YKAAPSRENA-N	OMFHFMZWHRYLHY-BYPYZUCNNA-N	PHWPOFWROLBJDE-REOHCLBHNA-N	I
620	1	0	0	PHWPOFWROLBJDE-REOHCLBHNA-N	VHTIJGPHKRJQGO-REOHCLBHNA-N	QRAMHJBBMFNBFF-REOHCLBHNA-N	WCALZOILQXUVFC-YFKPBYRVNA-N	I	KJDGPBZOKRQRED-YKAAPSRENA-N	OMFHFMZWHRYLHY-BYPYZUCNNA-N	PHWPOFWROLBJDE-REOHCLBHNA-N	SWQSFEOXHHXIBH-YFKPBYRVNA-N	I
621	1	0	0	KJDGPBZOKRQRED-YKAAPSRENA-N	PHWPOFWROLBJDE-REOHCLBHNA-N	VHTIJGPHKRJQGO-REOHCLBHNA-N	QRAMHJBBMFNBFF-REOHCLBHNA-N	I	OMFHFMZWHRYLHY-BYPYZUCNNA-N	PHWPOFWROLBJDE-REOHCLBHNA-N	SWQSFEOXHHXIBH-YFKPBYRVNA-N	QRAMHJBBMFNBFF-REOHCLBHNA-N	I
622	1	0	0	OMFHFMZWHRYLHY-BYPYZUCNNA-N	KJDGPBZOKRQRED-YKAAPSRENA-N	PHWPOFWROLBJDE-REOHCLBHNA-N	VHTIJGPHKRJQGO-REOHCLBHNA-N	I	PHWPOFWROLBJDE-REOHCLBHNA-N	SWQSFEOXHHXIBH-YFKPBYRVNA-N	QRAMHJBBMFNBFF-REOHCLBHNA-N	WCALZOILQXUVFC-YFKPBYRVNA-N	I
623	1	0	0	PHWPOFWROLBJDE-REOHCLBHNA-N	OMFHFMZWHRYLHY-BYPYZUCNNA-N	KJDGPBZOKRQRED-YKAAPSRENA-N	PHWPOFWROLBJDE-REOHCLBHNA-N	I	SWQSFEOXHHXIBH-YFKPBYRVNA-N	QRAMHJBBMFNBFF-REOHCLBHNA-N	WCALZOILQXUVFC-YFKPBYRVNA-N	KRPXSYLXONNDHS-WHFBIAKZNA-N	I
624	1	0	0	SWQSFEOXHHXIBH-YFKPBYRVNA-N	PHWPOFWROLBJDE-REOHCLBHNA-N	OMFHFMZWHRYLHY-BYPYZUCNNA-N	KJDGPBZOKRQRED-YKAAPSRENA-N	I	QRAMHJBBMFNBFF-REOHCLBHNA-N	WCALZOILQXUVFC-YFKPBYRVNA-N	KRPXSYLXONNDHS-WHFBIAKZNA-N	RIOGVSQWSYFYQB-DBLDWONGNA-N	I
625	1	0	0	QRAMHJBBMFNBFF-REOHCLBHNA-N	SWQSFEOXHHXIBH-YFKPBYRVNA-N	PHWPOFWROLBJDE-REOHCLBHNA-N	OMFHFMZWHRYLHY-BYPYZUCNNA-N	I	WCALZOILQXUVFC-YFKPBYRVNA-N	KRPXSYLXONNDHS-WHFBIAKZNA-N	RIOGVSQWSYFYQB-DBLDWONGNA-N	PYLVBXRBUBBYCM-PJVXUWSXNA-N	I
626	1	0	0	WCALZOILQXUVFC-YFKPBYRVNA-N	QRAMHJBBMFNBFF-REOHCLBHNA-N	SWQSFEOXHHXIBH-YFKPBYRVNA-N	PHWPOFWROLBJDE-REOHCLBHNA-N	I	KRPXSYLXONNDHS-WHFBIAKZNA-N	RIOGVSQWSYFYQB-DBLDWONGNA-N	PYLVBXRBUBBYCM-PJVXUWSXNA-N	WCALZOILQXUVFC-YFKPBYRVNA-N	I
627	1	0	0	KRPXSYLXONNDHS-WHFBIAKZNA-N	WCALZOILQXUVFC-YFKPBYRVNA-N	QRAMHJBBMFNBFF-REOHCLBHNA-N	SWQSFEOXHHXIBH-YFKPBYRVNA-N	I	RIOGVSQWSYFYQB-DBLDWONGNA-N	PYLVBXRBUBBYCM-PJVXUWSXNA-N	WCALZOILQXUVFC-YFKPBYRVNA-N	QRAMHJBBMFNBFF-REOHCLBHNA-N	I
628	1	0	0	RIOGVSQWSYFYQB-DBLDWONGNA-N	KRPXSYLXONNDHS-WHFBIAKZNA-N	WCALZOILQXUVFC-YFKPBYRVNA-N	QRAMHJBBMFNBFF-REOHCLBHNA-N	I	PYLVBXRBUBBYCM-PJVXUWSXNA-N	WCALZOILQXUVFC-YFKPBYRVNA-N	QRAMHJBBMFNBFF-REOHCLBHNA-N	RIOGVSQWSYFYQB-DBLDWONGNA-N	I
629	1	0	0	PYLVBXRBUBBYCM-PJVXUWSXNA-N	RIOGVSQWSYFYQB-DBLDWONGNA-N	KRPXSYLXONNDHS-WHFBIAKZNA-N	WCALZOILQXUVFC-YFKPBYRVNA-N	I	WCALZOILQXUVFC-YFKPBYRVNA-N	QRAMHJBBMFNBFF-REOHCLBHNA-N	RIOGVSQWSYFYQB-DBLDWONGNA-N	QRAMHJBBMFNBFF-REOHCLBHNA-N	I
630	1	0	0	WCALZOILQXUVFC-YFKPBYRVNA-N	PYLVBXRBUBBYCM-PJVXUWSXNA-N	RIOGVSQWSYFYQB-DBLDWONGNA-N	KRPXSYLXONNDHS-WHFBIAKZNA-N	I	QRAMHJBBMFNBFF-REOHCLBHNA-N	RIOGVSQWSYFYQB-DBLDWONGNA-N	QRAMHJBBMFNBFF-REOHCLBHNA-N	IDOSDTAHFWGHKV-AIINLQACNA-N	I
631	1	0	0	QRAMHJBBMFNBFF-REOHCLBHNA-N	WCALZOILQXUVFC-YFKPBYRVNA-N	PYLVBXRBUBBYCM-PJVXUWSXNA-N	RIOGVSQWSYFYQB-DBLDWONGNA-N	I	RIOGVSQWSYFYQB-DBLDWONGNA-N	QRAMHJBBMFNBFF-REOHCLBHNA-N	IDOSDTAHFWGHKV-AIINLQACNA-N	ZFRRBGVVWUSIQU-BYPYZUCNNA-N	I
632	1	0	0	RIOGVSQWSYFYQB-DBLDWONGNA-N	QRAMHJBBMFNBFF-REOHCLBHNA-N	WCALZOILQXUVFC-YFKPBYRVNA-N	PYLVBXRBUBBYCM-PJVXUWSXNA-N	I	QRAMHJBBMFNBFF-REOHCLBHNA-N	IDOSDTAHFWGHKV-AIINLQACNA-N	ZFRRBGVVWUSIQU-BYPYZUCNNA-N	KIDRGHLQSOLYTF-UHFFFAOYNA-N	I
633	1	0	0	QRAMHJBBMFNBFF-REOHCLBHNA-N	RIOGVSQWSYFYQB-DBLDWONGNA-N	QRAMHJBBMFNBFF-REOHCLBHNA-N	WCALZOILQXUVFC-YFKPBYRVNA-N	I	IDOSDTAHFWGHKV-AIINLQACNA-N	ZFRRBGVVWUSIQU-BYPYZUCNNA-N	KIDRGHLQSOLYTF-UHFFFAOYNA-N	PYLVBXRBUBBYCM-PJVXUWSXNA-N	I
634	1	0	0	IDOSDTAHFWGHKV-AIINLQACNA-N	QRAMHJBBMFNBFF-REOHCLBHNA-N	RIOGVSQWSYFYQB-DBLDWONGNA-N	QRAMHJBBMFNBFF-REOHCLBHNA-N	I	ZFRRBGVVWUSIQU-BYPYZUCNNA-N	KIDRGHLQSOLYTF-UHFFFAOYNA-N	PYLVBXRBUBBYCM-PJVXUWSXNA-N	KIDRGHLQSOLYTF-UHFFFAOYNA-N	I
635	1	0	0	ZFRRBGVVWUSIQU-BYPYZUCNNA-N	IDOSDTAHFWGHKV-AIINLQACNA-N	QRAMHJBBMFNBFF-REOHCLBHNA-N	RIOGVSQWSYFYQB-DBLDWONGNA-N	I	KIDRGHLQSOLYTF-UHFFFAOYNA-N	PYLVBXRBUBBYCM-PJVXUWSXNA-N	KIDRGHLQSOLYTF-UHFFFAOYNA-N	TZOKHOHKIYBJGB-FGFFPOHCNA-N	I
636	1	0	0	KIDRGHLQSOLYTF-UHFFFAOYNA-N	ZFRRBGVVWUSIQU-BYPYZUCNNA-N	IDOSDTAHFWGHKV-AIINLQACNA-N	QRAMHJBBMFNBFF-REOHCLBHNA-N	I	PYLVBXRBUBBYCM-PJVXUWSXNA-N	KIDRGHLQSOLYTF-UHFFFAOYNA-N	TZOKHOHKIYBJGB-FGFFPOHCNA-N	QRAMHJBBMFNBFF-REOHCLBHNA-N	I
637	1	0	0	PYLVBXRBUBBYCM-PJVXUWSXNA-N	KIDRGHLQSOLYTF-UHFFFAOYNA-N	ZFRRBGVVWUSIQU-BYPYZUCNNA-N	IDOSDTAHFWGHKV-AIINLQACNA-N	I	KIDRGHLQSOLYTF-UHFFFAOYNA-N	TZOKHOHKIYBJGB-FGFFPOHCNA-N	QRAMHJBBMFNBFF-REOHCLBHNA-N	PHWPOFWROLBJDE-REOHCLBHNA-N	I
638	1	0	0	KIDRGHLQSOLYTF-UHFFFAOYNA-N	PYLVBXRBUBBYCM-PJVXUWSXNA-N	KIDRGHLQSOLYTF-UHFFFAOYNA-N	ZFRRBGVVWUSIQU-BYPYZUCNNA-N	I	TZOKHOHKIYBJGB-FGFFPOHCNA-N	QRAMHJBBMFNBFF-REOHCLBHNA-N	PHWPOFWROLBJDE-REOHCLBHNA-N	QRAMHJBBMFNBFF-REOHCLBHNA-N	I
639	1	0	0	TZOKHOHKIYBJGB-FGFFPOHCNA-N	KIDRGHLQSOLYTF-UHFFFAOYNA-N	PYLVBXRBUBBYCM-PJVXUWSXNA-N	KIDRGHLQSOLYTF-UHFFFAOYNA-N	I	QRAMHJBBMFNBFF-REOHCLBHNA-N	PHWPOFWROLBJDE-REOHCLBHNA-N	QRAMHJBBMFNBFF-REOHCLBHNA-N	QRAMHJBBMFNBFF-REOHCLBHNA-N	I
640	1	0	0	QRAMHJBBMFNBFF-REOHCLBHNA-N	TZOKHOHKIYBJGB-FGFFPOHCNA-N	KIDRGHLQSOLYTF-UHFFFAOYNA-N	PYLVBXRBUBBYCM-PJVXUWSXNA-N	I	PHWPOFWROLBJDE-REOHCLBHNA-N	QRAMHJBBMFNBFF-REOHCLBHNA-N	QRAMHJBBMFNBFF-REOHCLBHNA-N	SWQSFEOXHHXIBH-YFKPBYRVNA-N	I
641	1	0	0	PHWPOFWROLBJDE-REOHCLBHNA-N	QRAMHJBBMFNBFF-REOHCLBHNA-N	TZOKHOHKIYBJGB-FGFFPOHCNA-N	KIDRGHLQSOLYTF-UHFFFAOYNA-N	I	QRAMHJBBMFNBFF-REOHCLBHNA-N	QRAMHJBBMFNBFF-REOHCLBHNA-N	SWQSFEOXHHXIBH-YFKPBYRVNA-N	PYLVBXRBUBBYCM-PJVXUWSXNA-N	I
642	1	0	0	QRAMHJBBMFNBFF-REOHCLBHNA-N	PHWPOFWROLBJDE-REOHCLBHNA-N	QRAMHJBBMFNBFF-REOHCLBHNA-N	TZOKHOHKIYBJGB-FGFFPOHCNA-N	I	QRAMHJBBMFNBFF-REOHCLBHNA-N	SWQSFEOXHHXIBH-YFKPBYRVNA-N	PYLVBXRBUBBYCM-PJVXUWSXNA-N	QRAMHJBBMFNBFF-REOHCLBHNA-N	I
643	1	0	0	QRAMHJBBMFNBFF-REOHCLBHNA-N	QRAMHJBBMFNBFF-REOHCLBHNA-N	PHWPOFWROLBJDE-REOHCLBHNA-N	QRAMHJBBMFNBFF-REOHCLBHNA-N	I	SWQSFEOXHHXIBH-YFKPBYRVNA-N	PYLVBXRBUBBYCM-PJVXUWSXNA-N	QRAMHJBBMFNBFF-REOHCLBHNA-N	LGNZILDXYHKHQR-BYPYZUCNNA-N	I
644	1	0	0	SWQSFEOXHHXIBH-YFKPBYRVNA-N	QRAMHJBBMFNBFF-REOHCLBHNA-N	QRAMHJBBMFNBFF-REOHCLBHNA-N	PHWPOFWROLBJDE-REOHCLBHNA-N	I	PYLVBXRBUBBYCM-PJVXUWSXNA-N	QRAMHJBBMFNBFF-REOHCLBHNA-N	LGNZILDXYHKHQR-BYPYZUCNNA-N	WCALZOILQXUVFC-YFKPBYRVNA-N	I
645	1	0	0	PYLVBXRBUBBYCM-PJVXUWSXNA-N	SWQSFEOXHHXIBH-YFKPBYRVNA-N	QRAMHJBBMFNBFF-REOHCLBHNA-N	QRAMHJBBMFNBFF-REOHCLBHNA-N	I	QRAMHJBBMFNBFF-REOHCLBHNA-N	LGNZILDXYHKHQR-BYPYZUCNNA-N	WCALZOILQXUVFC-YFKPBYRVNA-N	QRAMHJBBMFNBFF-REOHCLBHNA-N	I
646	1	0	0	QRAMHJBBMFNBFF-REOHCLBHNA-N	PYLVBXRBUBBYCM-PJVXUWSXNA-N	SWQSFEOXHHXIBH-YFKPBYRVNA-N	QRAMHJBBMFNBFF-REOHCLBHNA-N	I	LGNZILDXYHKHQR-BYPYZUCNNA-N	WCALZOILQXUVFC-YFKPBYRVNA-N	QRAMHJBBMFNBFF-REOHCLBHNA-N	WCALZOILQXUVFC-YFKPBYRVNA-N	I
647	1	0	0	LGNZILDXYHKHQR-BYPYZUCNNA-N	QRAMHJBBMFNBFF-REOHCLBHNA-N	PYLVBXRBUBBYCM-PJVXUWSXNA-N	SWQSFEOXHHXIBH-YFKPBYRVNA-N	I	WCALZOILQXUVFC-YFKPBYRVNA-N	QRAMHJBBMFNBFF-REOHCLBHNA-N	WCALZOILQXUVFC-YFKPBYRVNA-N	KIDRGHLQSOLYTF-UHFFFAOYNA-N	I
648	1	0	0	WCALZOILQXUVFC-YFKPBYRVNA-N	LGNZILDXYHKHQR-BYPYZUCNNA-N	QRAMHJBBMFNBFF-REOHCLBHNA-N	PYLVBXRBUBBYCM-PJVXUWSXNA-N	I	QRAMHJBBMFNBFF-REOHCLBHNA-N	WCALZOILQXUVFC-YFKPBYRVNA-N	KIDRGHLQSOLYTF-UHFFFAOYNA-N	VHTIJGPHKRJQGO-REOHCLBHNA-N	I
649	1	0	0	QRAMHJBBMFNBFF-REOHCLBHNA-N	WCALZOILQXUVFC-YFKPBYRVNA-N	LGNZILDXYHKHQR-BYPYZUCNNA-N	QRAMHJBBMFNBFF-REOHCLBHNA-N	I	WCALZOILQXUVFC-YFKPBYRVNA-N	KIDRGHLQSOLYTF-UHFFFAOYNA-N	VHTIJGPHKRJQGO-REOHCLBHNA-N	WCALZOILQXUVFC-YFKPBYRVNA-N	I
650	1	0	0	WCALZOILQXUVFC-YFKPBYRVNA-N	QRAMHJBBMFNBFF-REOHCLBHNA-N	WCALZOILQXUVFC-YFKPBYRVNA-N	LGNZILDXYHKHQR-BYPYZUCNNA-N	I	KIDRGHLQSOLYTF-UHFFFAOYNA-N	VHTIJGPHKRJQGO-REOHCLBHNA-N	WCALZOILQXUVFC-YFKPBYRVNA-N	NXFZNQJWFVCTOM-JTQLQIEINA-N	I
651	1	0	0	KIDRGHLQSOLYTF-UHFFFAOYNA-N	WCALZOILQXUVFC-YFKPBYRVNA-N	QRAMHJBBMFNBFF-REOHCLBHNA-N	WCALZOILQXUVFC-YFKPBYRVNA-N	I	VHTIJGPHKRJQGO-REOHCLBHNA-N	WCALZOILQXUVFC-YFKPBYRVNA-N	NXFZNQJWFVCTOM-JTQLQIEINA-N	KJDGPBZOKRQRED-YKAAPSRENA-N	I
652	1	0	0	VHTIJGPHKRJQGO-REOHCLBHNA-N	KIDRGHLQSOLYTF-UHFFFAOYNA-N	WCALZOILQXUVFC-YFKPBYRVNA-N	QRAMHJBBMFNBFF-REOHCLBHNA-N	I	WCALZOILQXUVFC-YFKPBYRVNA-N	NXFZNQJWFVCTOM-JTQLQIEINA-N	KJDGPBZOKRQRED-YKAAPSRENA-N	PYLVBXRBUBBYCM-PJVXUWSXNA-N	I
653	1	0	0	WCALZOILQXUVFC-YFKPBYRVNA-N	VHTIJGPHKRJQGO-REOHCLBHNA-N	KIDRGHLQSOLYTF-UHFFFAOYNA-N	WCALZOILQXUVFC-YFKPBYRVNA-N	I	NXFZNQJWFVCTOM-JTQLQIEINA-N	KJDGPBZOKRQRED-YKAAPSRENA-N	PYLVBXRBUBBYCM-PJVXUWSXNA-N	QRAMHJBBMFNBFF-REOHCLBHNA-N	I
654	1	0	0	NXFZNQJWFVCTOM-JTQLQIEINA-N	WCALZOILQXUVFC-YFKPBYRVNA-N	VHTIJGPHKRJQGO-REOHCLBHNA-N	KIDRGHLQSOLYTF-UHFFFAOYNA-N	I	KJDGPBZOKRQRED-YKAAPSRENA-N	PYLVBXRBUBBYCM-PJVXUWSXNA-N	QRAMHJBBMFNBFF-REOHCLBHNA-N	QRAMHJBBMFNBFF-REOHCLBHNA-N	I
655	1	0	0	KJDGPBZOKRQRED-YKAAPSRENA-N	NXFZNQJWFVCTOM-JTQLQIEINA-N	WCALZOILQXUVFC-YFKPBYRVNA-N	VHTIJGPHKRJQGO-REOHCLBHNA-N	I	PYLVBXRBUBBYCM-PJVXUWSXNA-N	QRAMHJBBMFNBFF-REOHCLBHNA-N	QRAMHJBBMFNBFF-REOHCLBHNA-N	KJDGPBZOKRQRED-YKAAPSRENA-N	I
656	1	0	0	PYLVBXRBUBBYCM-PJVXUWSXNA-N	KJDGPBZOKRQRED-YKAAPSRENA-N	NXFZNQJWFVCTOM-JTQLQIEINA-N	WCALZOILQXUVFC-YFKPBYRVNA-N	I	QRAMHJBBMFNBFF-REOHCLBHNA-N	QRAMHJBBMFNBFF-REOHCLBHNA-N	KJDGPBZOKRQRED-YKAAPSRENA-N	QRAMHJBBMFNBFF-REOHCLBHNA-N	I
657	1	0	0	QRAMHJBBMFNBFF-REOHCLBHNA-N	PYLVBXRBUBBYCM-PJVXUWSXNA-N	KJDGPBZOKRQRED-YKAAPSRENA-N	NXFZNQJWFVCTOM-JTQLQIEINA-N	I	QRAMHJBBMFNBFF-REOHCLBHNA-N	KJDGPBZOKRQRED-YKAAPSRENA-N	QRAMHJBBMFNBFF-REOHCLBHNA-N	OMFHFMZWHRYLHY-BYPYZUCNNA-N	I
658	1	0	0	QRAMHJBBMFNBFF-REOHCLBHNA-N	QRAMHJBBMFNBFF-REOHCLBHNA-N	PYLVBXRBUBBYCM-PJVXUWSXNA-N	KJDGPBZOKRQRED-YKAAPSRENA-N	I	KJDGPBZOKRQRED-YKAAPSRENA-N	QRAMHJBBMFNBFF-REOHCLBHNA-N	OMFHFMZWHRYLHY-BYPYZUCNNA-N	KIDRGHLQSOLYTF-UHFFFAOYNA-N	I
659	1	1	1	KJDGPBZOKRQRED-YKAAPSRENA-N	QRAMHJBBMFNBFF-REOHCLBHNA-N	QRAMHJBBMFNBFF-REOHCLBHNA-N	PYLVBXRBUBBYCM-PJVXUWSXNA-N	I	QRAMHJBBMFNBFF-REOHCLBHNA-N	OMFHFMZWHRYLHY-BYPYZUCNNA-N	KIDRGHLQSOLYTF-UHFFFAOYNA-N	LGNZILDXYHKHQR-BYPYZUCNNA-N	I
660	1	0	0	QRAMHJBBMFNBFF-REOHCLBHNA-N	KJDGPBZOKRQRED-YKAAPSRENA-N	QRAMHJBBMFNBFF-REOHCLBHNA-N	QRAMHJBBMFNBFF-REOHCLBHNA-N	I	OMFHFMZWHRYLHY-BYPYZUCNNA-N	KIDRGHLQSOLYTF-UHFFFAOYNA-N	LGNZILDXYHKHQR-BYPYZUCNNA-N	QRAMHJBBMFNBFF-REOHCLBHNA-N	I
661	1	0	0	OMFHFMZWHRYLHY-BYPYZUCNNA-N	QRAMHJBBMFNBFF-REOHCLBHNA-N	KJDGPBZOKRQRED-YKAAPSRENA-N	QRAMHJBBMFNBFF-REOHCLBHNA-N	I	KIDRGHLQSOLYTF-UHFFFAOYNA-N	LGNZILDXYHKHQR-BYPYZUCNNA-N	QRAMHJBBMFNBFF-REOHCLBHNA-N	TZOKHOHKIYBJGB-FGFFPOHCNA-N	I
662	1	0	0	KIDRGHLQSOLYTF-UHFFFAOYNA-N	OMFHFMZWHRYLHY-BYPYZUCNNA-N	QRAMHJBBMFNBFF-REOHCLBHNA-N	KJDGPBZOKRQRED-YKAAPSRENA-N	I	LGNZILDXYHKHQR-BYPYZUCNNA-N	QRAMHJBBMFNBFF-REOHCLBHNA-N	TZOKHOHKIYBJGB-FGFFPOHCNA-N	ZFRRBGVVWUSIQU-BYPYZUCNNA-N	I
663	1	0	0	LGNZILDXYHKHQR-BYPYZUCNNA-N	KIDRGHLQSOLYTF-UHFFFAOYNA-N	OMFHFMZWHRYLHY-BYPYZUCNNA-N	QRAMHJBBMFNBFF-REOHCLBHNA-N	I	QRAMHJBBMFNBFF-REOHCLBHNA-N	TZOKHOHKIYBJGB-FGFFPOHCNA-N	ZFRRBGVVWUSIQU-BYPYZUCNNA-N	IDOSDTAHFWGHKV-AIINLQACNA-N	I
664	1	0	0	QRAMHJBBMFNBFF-REOHCLBHNA-N	LGNZILDXYHKHQR-BYPYZUCNNA-N	KIDRGHLQSOLYTF-UHFFFAOYNA-N	OMFHFMZWHRYLHY-BYPYZUCNNA-N	I	TZOKHOHKIYBJGB-FGFFPOHCNA-N	ZFRRBGVVWUSIQU-BYPYZUCNNA-N	IDOSDTAHFWGHKV-AIINLQACNA-N	TZOKHOHKIYBJGB-FGFFPOHCNA-N	I
665	1	0	0	TZOKHOHKIYBJGB-FGFFPOHCNA-N	QRAMHJBBMFNBFF-REOHCLBHNA-N	LGNZILDXYHKHQR-BYPYZUCNNA-N	KIDRGHLQSOLYTF-UHFFFAOYNA-N	I	ZFRRBGVVWUSIQU-BYPYZUCNNA-N	IDOSDTAHFWGHKV-AIINLQACNA-N	TZOKHOHKIYBJGB-FGFFPOHCNA-N	CQRHONUIJHWWQQ-QMMMGPOBNA-N	I
666	1	0	0	ZFRRBGVVWUSIQU-BYPYZUCNNA-N	TZOKHOHKIYBJGB-FGFFPOHCNA-N	QRAMHJBBMFNBFF-REOHCLBHNA-N	LGNZILDXYHKHQR-BYPYZUCNNA-N	I	IDOSDTAHFWGHKV-AIINLQACNA-N	TZOKHOHKIYBJGB-FGFFPOHCNA-N	CQRHONUIJHWWQQ-QMMMGPOBNA-N	PHWPOFWROLBJDE-REOHCLBHNA-N	I
667	1	0	0	IDOSDTAHFWGHKV-AIINLQACNA-N	ZFRRBGVVWUSIQU-BYPYZUCNNA-N	TZOKHOHKIYBJGB-FGFFPOHCNA-N	QRAMHJBBMFNBFF-REOHCLBHNA-N	I	TZOKHOHKIYBJGB-FGFFPOHCNA-N	CQRHONUIJHWWQQ-QMMMGPOBNA-N	PHWPOFWROLBJDE-REOHCLBHNA-N	KJDGPBZOKRQRED-YKAAPSRENA-N	I
668	1	0	0	TZOKHOHKIYBJGB-FGFFPOHCNA-N	IDOSDTAHFWGHKV-AIINLQACNA-N	ZFRRBGVVWUSIQU-BYPYZUCNNA-N	TZOKHOHKIYBJGB-FGFFPOHCNA-N	I	CQRHONUIJHWWQQ-QMMMGPOBNA-N	PHWPOFWROLBJDE-REOHCLBHNA-N	KJDGPBZOKRQRED-YKAAPSRENA-N	UXRJSECEEUTNNE-GBXIJSLDNA-N	I
669	1	0	0	CQRHONUIJHWWQQ-QMMMGPOBNA-N	TZOKHOHKIYBJGB-FGFFPOHCNA-N	IDOSDTAHFWGHKV-AIINLQACNA-N	ZFRRBGVVWUSIQU-BYPYZUCNNA-N	I	PHWPOFWROLBJDE-REOHCLBHNA-N	KJDGPBZOKRQRED-YKAAPSRENA-N	UXRJSECEEUTNNE-GBXIJSLDNA-N	ZFRRBGVVWUSIQU-BYPYZUCNNA-N	I
670	1	0	0	PHWPOFWROLBJDE-REOHCLBHNA-N	CQRHONUIJHWWQQ-QMMMGPOBNA-N	TZOKHOHKIYBJGB-FGFFPOHCNA-N	IDOSDTAHFWGHKV-AIINLQACNA-N	I	KJDGPBZOKRQRED-YKAAPSRENA-N	UXRJSECEEUTNNE-GBXIJSLDNA-N	ZFRRBGVVWUSIQU-BYPYZUCNNA-N	ZFRRBGVVWUSIQU-BYPYZUCNNA-N	I
671	1	0	0	KJDGPBZOKRQRED-YKAAPSRENA-N	PHWPOFWROLBJDE-REOHCLBHNA-N	CQRHONUIJHWWQQ-QMMMGPOBNA-N	TZOKHOHKIYBJGB-FGFFPOHCNA-N	I	UXRJSECEEUTNNE-GBXIJSLDNA-N	ZFRRBGVVWUSIQU-BYPYZUCNNA-N	ZFRRBGVVWUSIQU-BYPYZUCNNA-N	UXRJSECEEUTNNE-GBXIJSLDNA-N	I
672	1	0	0	UXRJSECEEUTNNE-GBXIJSLDNA-N	KJDGPBZOKRQRED-YKAAPSRENA-N	PHWPOFWROLBJDE-REOHCLBHNA-N	CQRHONUIJHWWQQ-QMMMGPOBNA-N	I	ZFRRBGVVWUSIQU-BYPYZUCNNA-N	ZFRRBGVVWUSIQU-BYPYZUCNNA-N	UXRJSECEEUTNNE-GBXIJSLDNA-N	PHWPOFWROLBJDE-REOHCLBHNA-N	I
673	1	0	0	ZFRRBGVVWUSIQU-BYPYZUCNNA-N	UXRJSECEEUTNNE-GBXIJSLDNA-N	KJDGPBZOKRQRED-YKAAPSRENA-N	PHWPOFWROLBJDE-REOHCLBHNA-N	I	ZFRRBGVVWUSIQU-BYPYZUCNNA-N	UXRJSECEEUTNNE-GBXIJSLDNA-N	PHWPOFWROLBJDE-REOHCLBHNA-N	SWQSFEOXHHXIBH-YFKPBYRVNA-N	I
674	1	0	0	ZFRRBGVVWUSIQU-BYPYZUCNNA-N	ZFRRBGVVWUSIQU-BYPYZUCNNA-N	UXRJSECEEUTNNE-GBXIJSLDNA-N	KJDGPBZOKRQRED-YKAAPSRENA-N	I	UXRJSECEEUTNNE-GBXIJSLDNA-N	PHWPOFWROLBJDE-REOHCLBHNA-N	SWQSFEOXHHXIBH-YFKPBYRVNA-N	PHWPOFWROLBJDE-REOHCLBHNA-N	I
675	1	0	0	UXRJSECEEUTNNE-GBXIJSLDNA-N	ZFRRBGVVWUSIQU-BYPYZUCNNA-N	ZFRRBGVVWUSIQU-BYPYZUCNNA-N	UXRJSECEEUTNNE-GBXIJSLDNA-N	I	PHWPOFWROLBJDE-REOHCLBHNA-N	SWQSFEOXHHXIBH-YFKPBYRVNA-N	PHWPOFWROLBJDE-REOHCLBHNA-N	UXRJSECEEUTNNE-GBXIJSLDNA-N	I
676	1	0	0	PHWPOFWROLBJDE-REOHCLBHNA-N	UXRJSECEEUTNNE-GBXIJSLDNA-N	ZFRRBGVVWUSIQU-BYPYZUCNNA-N	ZFRRBGVVWUSIQU-BYPYZUCNNA-N	I	SWQSFEOXHHXIBH-YFKPBYRVNA-N	PHWPOFWROLBJDE-REOHCLBHNA-N	UXRJSECEEUTNNE-GBXIJSLDNA-N	OMFHFMZWHRYLHY-BYPYZUCNNA-N	I
677	1	0	0	SWQSFEOXHHXIBH-YFKPBYRVNA-N	PHWPOFWROLBJDE-REOHCLBHNA-N	UXRJSECEEUTNNE-GBXIJSLDNA-N	ZFRRBGVVWUSIQU-BYPYZUCNNA-N	I	PHWPOFWROLBJDE-REOHCLBHNA-N	UXRJSECEEUTNNE-GBXIJSLDNA-N	OMFHFMZWHRYLHY-BYPYZUCNNA-N	PYLVBXRBUBBYCM-PJVXUWSXNA-N	I
678	1	0	0	PHWPOFWROLBJDE-REOHCLBHNA-N	SWQSFEOXHHXIBH-YFKPBYRVNA-N	PHWPOFWROLBJDE-REOHCLBHNA-N	UXRJSECEEUTNNE-GBXIJSLDNA-N	I	UXRJSECEEUTNNE-GBXIJSLDNA-N	OMFHFMZWHRYLHY-BYPYZUCNNA-N	PYLVBXRBUBBYCM-PJVXUWSXNA-N	PYLVBXRBUBBYCM-PJVXUWSXNA-N	I
679	1	0	0	UXRJSECEEUTNNE-GBXIJSLDNA-N	PHWPOFWROLBJDE-REOHCLBHNA-N	SWQSFEOXHHXIBH-YFKPBYRVNA-N	PHWPOFWROLBJDE-REOHCLBHNA-N	I	OMFHFMZWHRYLHY-BYPYZUCNNA-N	PYLVBXRBUBBYCM-PJVXUWSXNA-N	PYLVBXRBUBBYCM-PJVXUWSXNA-N	WCALZOILQXUVFC-YFKPBYRVNA-N	I
680	1	0	0	OMFHFMZWHRYLHY-BYPYZUCNNA-N	UXRJSECEEUTNNE-GBXIJSLDNA-N	PHWPOFWROLBJDE-REOHCLBHNA-N	SWQSFEOXHHXIBH-YFKPBYRVNA-N	I	PYLVBXRBUBBYCM-PJVXUWSXNA-N	PYLVBXRBUBBYCM-PJVXUWSXNA-N	WCALZOILQXUVFC-YFKPBYRVNA-N	KMYCKZYTWWGFEW-RJFJIGAVNA-N	I
681	1	0	0	PYLVBXRBUBBYCM-PJVXUWSXNA-N	OMFHFMZWHRYLHY-BYPYZUCNNA-N	UXRJSECEEUTNNE-GBXIJSLDNA-N	PHWPOFWROLBJDE-REOHCLBHNA-N	I	PYLVBXRBUBBYCM-PJVXUWSXNA-N	WCALZOILQXUVFC-YFKPBYRVNA-N	KMYCKZYTWWGFEW-RJFJIGAVNA-N	PYLVBXRBUBBYCM-PJVXUWSXNA-N	I
682	1	0	0	PYLVBXRBUBBYCM-PJVXUWSXNA-N	PYLVBXRBUBBYCM-PJVXUWSXNA-N	OMFHFMZWHRYLHY-BYPYZUCNNA-N	UXRJSECEEUTNNE-GBXIJSLDNA-N	I	WCALZOILQXUVFC-YFKPBYRVNA-N	KMYCKZYTWWGFEW-RJFJIGAVNA-N	PYLVBXRBUBBYCM-PJVXUWSXNA-N	ZFRRBGVVWUSIQU-BYPYZUCNNA-N	I
683	1	0	0	WCALZOILQXUVFC-YFKPBYRVNA-N	PYLVBXRBUBBYCM-PJVXUWSXNA-N	PYLVBXRBUBBYCM-PJVXUWSXNA-N	OMFHFMZWHRYLHY-BYPYZUCNNA-N	I	KMYCKZYTWWGFEW-RJFJIGAVNA-N	PYLVBXRBUBBYCM-PJVXUWSXNA-N	ZFRRBGVVWUSIQU-BYPYZUCNNA-N	KRPXSYLXONNDHS-WHFBIAKZNA-N	I
684	1	0	0	KMYCKZYTWWGFEW-RJFJIGAVNA-N	WCALZOILQXUVFC-YFKPBYRVNA-N	PYLVBXRBUBBYCM-PJVXUWSXNA-N	PYLVBXRBUBBYCM-PJVXUWSXNA-N	I	PYLVBXRBUBBYCM-PJVXUWSXNA-N	ZFRRBGVVWUSIQU-BYPYZUCNNA-N	KRPXSYLXONNDHS-WHFBIAKZNA-N	ZFRRBGVVWUSIQU-BYPYZUCNNA-N	I
685	1	0	0	PYLVBXRBUBBYCM-PJVXUWSXNA-N	KMYCKZYTWWGFEW-RJFJIGAVNA-N	WCALZOILQXUVFC-YFKPBYRVNA-N	PYLVBXRBUBBYCM-PJVXUWSXNA-N	I	ZFRRBGVVWUSIQU-BYPYZUCNNA-N	KRPXSYLXONNDHS-WHFBIAKZNA-N	ZFRRBGVVWUSIQU-BYPYZUCNNA-N	PHWPOFWROLBJDE-REOHCLBHNA-N	I
686	1	0	0	ZFRRBGVVWUSIQU-BYPYZUCNNA-N	PYLVBXRBUBBYCM-PJVXUWSXNA-N	KMYCKZYTWWGFEW-RJFJIGAVNA-N	WCALZOILQXUVFC-YFKPBYRVNA-N	I	KRPXSYLXONNDHS-WHFBIAKZNA-N	ZFRRBGVVWUSIQU-BYPYZUCNNA-N	PHWPOFWROLBJDE-REOHCLBHNA-N	WCALZOILQXUVFC-YFKPBYRVNA-N	I
687	1	0	0	KRPXSYLXONNDHS-WHFBIAKZNA-N	ZFRRBGVVWUSIQU-BYPYZUCNNA-N	PYLVBXRBUBBYCM-PJVXUWSXNA-N	KMYCKZYTWWGFEW-RJFJIGAVNA-N	I	ZFRRBGVVWUSIQU-BYPYZUCNNA-N	PHWPOFWROLBJDE-REOHCLBHNA-N	WCALZOILQXUVFC-YFKPBYRVNA-N	LOGFATHAEPEIRL-QMMMGPOBNA-N	I
688	1	0	0	ZFRRBGVVWUSIQU-BYPYZUCNNA-N	KRPXSYLXONNDHS-WHFBIAKZNA-N	ZFRRBGVVWUSIQU-BYPYZUCNNA-N	PYLVBXRBUBBYCM-PJVXUWSXNA-N	I	PHWPOFWROLBJDE-REOHCLBHNA-N	WCALZOILQXUVFC-YFKPBYRVNA-N	LOGFATHAEPEIRL-QMMMGPOBNA-N	IDOSDTAHFWGHKV-AIINLQACNA-N	I
689	1	0	0	PHWPOFWROLBJDE-REOHCLBHNA-N	ZFRRBGVVWUSIQU-BYPYZUCNNA-N	KRPXSYLXONNDHS-WHFBIAKZNA-N	ZFRRBGVVWUSIQU-BYPYZUCNNA-N	I	WCALZOILQXUVFC-YFKPBYRVNA-N	LOGFATHAEPEIRL-QMMMGPOBNA-N	IDOSDTAHFWGHKV-AIINLQACNA-N	VHTIJGPHKRJQGO-REOHCLBHNA-N	I
690	1	0	0	WCALZOILQXUVFC-YFKPBYRVNA-N	PHWPOFWROLBJDE-REOHCLBHNA-N	ZFRRBGVVWUSIQU-BYPYZUCNNA-N	KRPXSYLXONNDHS-WHFBIAKZNA-N	I	LOGFATHAEPEIRL-QMMMGPOBNA-N	IDOSDTAHFWGHKV-AIINLQACNA-N	VHTIJGPHKRJQGO-REOHCLBHNA-N	WCALZOILQXUVFC-YFKPBYRVNA-N	I
691	1	0	0	LOGFATHAEPEIRL-QMMMGPOBNA-N	WCALZOILQXUVFC-YFKPBYRVNA-N	PHWPOFWROLBJDE-REOHCLBHNA-N	ZFRRBGVVWUSIQU-BYPYZUCNNA-N	I	IDOSDTAHFWGHKV-AIINLQACNA-N	VHTIJGPHKRJQGO-REOHCLBHNA-N	WCALZOILQXUVFC-YFKPBYRVNA-N	UXRJSECEEUTNNE-GBXIJSLDNA-N	I
692	1	0	0	IDOSDTAHFWGHKV-AIINLQACNA-N	LOGFATHAEPEIRL-QMMMGPOBNA-N	WCALZOILQXUVFC-YFKPBYRVNA-N	PHWPOFWROLBJDE-REOHCLBHNA-N	I	VHTIJGPHKRJQGO-REOHCLBHNA-N	WCALZOILQXUVFC-YFKPBYRVNA-N	UXRJSECEEUTNNE-GBXIJSLDNA-N	PYLVBXRBUBBYCM-PJVXUWSXNA-N	I
693	1	0	0	VHTIJGPHKRJQGO-REOHCLBHNA-N	IDOSDTAHFWGHKV-AIINLQACNA-N	LOGFATHAEPEIRL-QMMMGPOBNA-N	WCALZOILQXUVFC-YFKPBYRVNA-N	I	WCALZOILQXUVFC-YFKPBYRVNA-N	UXRJSECEEUTNNE-GBXIJSLDNA-N	PYLVBXRBUBBYCM-PJVXUWSXNA-N	KIDRGHLQSOLYTF-UHFFFAOYNA-N	I
694	1	0	0	WCALZOILQXUVFC-YFKPBYRVNA-N	VHTIJGPHKRJQGO-REOHCLBHNA-N	IDOSDTAHFWGHKV-AIINLQACNA-N	LOGFATHAEPEIRL-QMMMGPOBNA-N	I	UXRJSECEEUTNNE-GBXIJSLDNA-N	PYLVBXRBUBBYCM-PJVXUWSXNA-N	KIDRGHLQSOLYTF-UHFFFAOYNA-N	KJDGPBZOKRQRED-YKAAPSRENA-N	I
695	1	0	0	UXRJSECEEUTNNE-GBXIJSLDNA-N	WCALZOILQXUVFC-YFKPBYRVNA-N	VHTIJGPHKRJQGO-REOHCLBHNA-N	IDOSDTAHFWGHKV-AIINLQACNA-N	I	PYLVBXRBUBBYCM-PJVXUWSXNA-N	KIDRGHLQSOLYTF-UHFFFAOYNA-N	KJDGPBZOKRQRED-YKAAPSRENA-N	UXRJSECEEUTNNE-GBXIJSLDNA-N	I
696	1	0	0	PYLVBXRBUBBYCM-PJVXUWSXNA-N	UXRJSECEEUTNNE-GBXIJSLDNA-N	WCALZOILQXUVFC-YFKPBYRVNA-N	VHTIJGPHKRJQGO-REOHCLBHNA-N	I	KIDRGHLQSOLYTF-UHFFFAOYNA-N	KJDGPBZOKRQRED-YKAAPSRENA-N	UXRJSECEEUTNNE-GBXIJSLDNA-N	RIOGVSQWSYFYQB-DBLDWONGNA-N	I
697	1	0	0	KIDRGHLQSOLYTF-UHFFFAOYNA-N	PYLVBXRBUBBYCM-PJVXUWSXNA-N	UXRJSECEEUTNNE-GBXIJSLDNA-N	WCALZOILQXUVFC-YFKPBYRVNA-N	I	KJDGPBZOKRQRED-YKAAPSRENA-N	UXRJSECEEUTNNE-GBXIJSLDNA-N	RIOGVSQWSYFYQB-DBLDWONGNA-N	WCALZOILQXUVFC-YFKPBYRVNA-N	I
698	1	0	0	KJDGPBZOKRQRED-YKAAPSRENA-N	KIDRGHLQSOLYTF-UHFFFAOYNA-N	PYLVBXRBUBBYCM-PJVXUWSXNA-N	UXRJSECEEUTNNE-GBXIJSLDNA-N	I	UXRJSECEEUTNNE-GBXIJSLDNA-N	RIOGVSQWSYFYQB-DBLDWONGNA-N	WCALZOILQXUVFC-YFKPBYRVNA-N	TZOKHOHKIYBJGB-FGFFPOHCNA-N	I
699	1	0	0	UXRJSECEEUTNNE-GBXIJSLDNA-N	KJDGPBZOKRQRED-YKAAPSRENA-N	KIDRGHLQSOLYTF-UHFFFAOYNA-N	PYLVBXRBUBBYCM-PJVXUWSXNA-N	I	RIOGVSQWSYFYQB-DBLDWONGNA-N	WCALZOILQXUVFC-YFKPBYRVNA-N	TZOKHOHKIYBJGB-FGFFPOHCNA-N	NXFZNQJWFVCTOM-JTQLQIEINA-N	I
700	1	0	0	RIOGVSQWSYFYQB-DBLDWONGNA-N	UXRJSECEEUTNNE-GBXIJSLDNA-N	KJDGPBZOKRQRED-YKAAPSRENA-N	KIDRGHLQSOLYTF-UHFFFAOYNA-N	I	WCALZOILQXUVFC-YFKPBYRVNA-N	TZOKHOHKIYBJGB-FGFFPOHCNA-N	NXFZNQJWFVCTOM-JTQLQIEINA-N	TZOKHOHKIYBJGB-FGFFPOHCNA-N	I
701	1	0	0	WCALZOILQXUVFC-YFKPBYRVNA-N	RIOGVSQWSYFYQB-DBLDWONGNA-N	UXRJSECEEUTNNE-GBXIJSLDNA-N	KJDGPBZOKRQRED-YKAAPSRENA-N	I	TZOKHOHKIYBJGB-FGFFPOHCNA-N	NXFZNQJWFVCTOM-JTQLQIEINA-N	TZOKHOHKIYBJGB-FGFFPOHCNA-N	KRPXSYLXONNDHS-WHFBIAKZNA-N	I
702	1	0	0	TZOKHOHKIYBJGB-FGFFPOHCNA-N	WCALZOILQXUVFC-YFKPBYRVNA-N	RIOGVSQWSYFYQB-DBLDWONGNA-N	UXRJSECEEUTNNE-GBXIJSLDNA-N	I	NXFZNQJWFVCTOM-JTQLQIEINA-N	TZOKHOHKIYBJGB-FGFFPOHCNA-N	KRPXSYLXONNDHS-WHFBIAKZNA-N	OMFHFMZWHRYLHY-BYPYZUCNNA-N	I
703	1	0	0	NXFZNQJWFVCTOM-JTQLQIEINA-N	TZOKHOHKIYBJGB-FGFFPOHCNA-N	WCALZOILQXUVFC-YFKPBYRVNA-N	RIOGVSQWSYFYQB-DBLDWONGNA-N	I	TZOKHOHKIYBJGB-FGFFPOHCNA-N	KRPXSYLXONNDHS-WHFBIAKZNA-N	OMFHFMZWHRYLHY-BYPYZUCNNA-N	PHWPOFWROLBJDE-REOHCLBHNA-N	I
704	1	0	0	TZOKHOHKIYBJGB-FGFFPOHCNA-N	NXFZNQJWFVCTOM-JTQLQIEINA-N	TZOKHOHKIYBJGB-FGFFPOHCNA-N	WCALZOILQXUVFC-YFKPBYRVNA-N	I	KRPXSYLXONNDHS-WHFBIAKZNA-N	OMFHFMZWHRYLHY-BYPYZUCNNA-N	PHWPOFWROLBJDE-REOHCLBHNA-N	LOGFATHAEPEIRL-QMMMGPOBNA-N	I
705	1	0	0	KRPXSYLXONNDHS-WHFBIAKZNA-N	TZOKHOHKIYBJGB-FGFFPOHCNA-N	NXFZNQJWFVCTOM-JTQLQIEINA-N	TZOKHOHKIYBJGB-FGFFPOHCNA-N	I	OMFHFMZWHRYLHY-BYPYZUCNNA-N	PHWPOFWROLBJDE-REOHCLBHNA-N	LOGFATHAEPEIRL-QMMMGPOBNA-N	ZFRRBGVVWUSIQU-BYPYZUCNNA-N	I
706	1	0	0	OMFHFMZWHRYLHY-BYPYZUCNNA-N	KRPXSYLXONNDHS-WHFBIAKZNA-N	TZOKHOHKIYBJGB-FGFFPOHCNA-N	NXFZNQJWFVCTOM-JTQLQIEINA-N	I	PHWPOFWROLBJDE-REOHCLBHNA-N	LOGFATHAEPEIRL-QMMMGPOBNA-N	ZFRRBGVVWUSIQU-BYPYZUCNNA-N	OMFHFMZWHRYLHY-BYPYZUCNNA-N	I
707	1	0	0	PHWPOFWROLBJDE-REOHCLBHNA-N	OMFHFMZWHRYLHY-BYPYZUCNNA-N	KRPXSYLXONNDHS-WHFBIAKZNA-N	TZOKHOHKIYBJGB-FGFFPOHCNA-N	I	LOGFATHAEPEIRL-QMMMGPOBNA-N	ZFRRBGVVWUSIQU-BYPYZUCNNA-N	OMFHFMZWHRYLHY-BYPYZUCNNA-N	VHTIJGPHKRJQGO-REOHCLBHNA-N	I
708	1	0	0	LOGFATHAEPEIRL-QMMMGPOBNA-N	PHWPOFWROLBJDE-REOHCLBHNA-N	OMFHFMZWHRYLHY-BYPYZUCNNA-N	KRPXSYLXONNDHS-WHFBIAKZNA-N	I	ZFRRBGVVWUSIQU-BYPYZUCNNA-N	OMFHFMZWHRYLHY-BYPYZUCNNA-N	VHTIJGPHKRJQGO-REOHCLBHNA-N	PYLVBXRBUBBYCM-PJVXUWSXNA-N	I
709	1	0	0	ZFRRBGVVWUSIQU-BYPYZUCNNA-N	LOGFATHAEPEIRL-QMMMGPOBNA-N	PHWPOFWROLBJDE-REOHCLBHNA-N	OMFHFMZWHRYLHY-BYPYZUCNNA-N	I	OMFHFMZWHRYLHY-BYPYZUCNNA-N	VHTIJGPHKRJQGO-REOHCLBHNA-N	PYLVBXRBUBBYCM-PJVXUWSXNA-N	PYLVBXRBUBBYCM-PJVXUWSXNA-N	I
710	1	0	0	OMFHFMZWHRYLHY-BYPYZUCNNA-N	ZFRRBGVVWUSIQU-BYPYZUCNNA-N	LOGFATHAEPEIRL-QMMMGPOBNA-N	PHWPOFWROLBJDE-REOHCLBHNA-N	I	VHTIJGPHKRJQGO-REOHCLBHNA-N	PYLVBXRBUBBYCM-PJVXUWSXNA-N	PYLVBXRBUBBYCM-PJVXUWSXNA-N	WCALZOILQXUVFC-YFKPBYRVNA-N	I
711	1	0	0	VHTIJGPHKRJQGO-REOHCLBHNA-N	OMFHFMZWHRYLHY-BYPYZUCNNA-N	ZFRRBGVVWUSIQU-BYPYZUCNNA-N	LOGFATHAEPEIRL-QMMMGPOBNA-N	I	PYLVBXRBUBBYCM-PJVXUWSXNA-N	PYLVBXRBUBBYCM-PJVXUWSXNA-N	WCALZOILQXUVFC-YFKPBYRVNA-N	PHWPOFWROLBJDE-REOHCLBHNA-N	I
712	1	0	0	PYLVBXRBUBBYCM-PJVXUWSXNA-N	VHTIJGPHKRJQGO-REOHCLBHNA-N	OMFHFMZWHRYLHY-BYPYZUCNNA-N	ZFRRBGVVWUSIQU-BYPYZUCNNA-N	I	PYLVBXRBUBBYCM-PJVXUWSXNA-N	WCALZOILQXUVFC-YFKPBYRVNA-N	PHWPOFWROLBJDE-REOHCLBHNA-N	KMYCKZYTWWGFEW-RJFJIGAVNA-N	I
713	1	0	0	PYLVBXRBUBBYCM-PJVXUWSXNA-N	PYLVBXRBUBBYCM-PJVXUWSXNA-N	VHTIJGPHKRJQGO-REOHCLBHNA-N	OMFHFMZWHRYLHY-BYPYZUCNNA-N	I	WCALZOILQXUVFC-YFKPBYRVNA-N	PHWPOFWROLBJDE-REOHCLBHNA-N	KMYCKZYTWWGFEW-RJFJIGAVNA-N	KMYCKZYTWWGFEW-RJFJIGAVNA-N	I
714	1	0	0	WCALZOILQXUVFC-YFKPBYRVNA-N	PYLVBXRBUBBYCM-PJVXUWSXNA-N	PYLVBXRBUBBYCM-PJVXUWSXNA-N	VHTIJGPHKRJQGO-REOHCLBHNA-N	I	PHWPOFWROLBJDE-REOHCLBHNA-N	KMYCKZYTWWGFEW-RJFJIGAVNA-N	KMYCKZYTWWGFEW-RJFJIGAVNA-N	PYLVBXRBUBBYCM-PJVXUWSXNA-N	I
715	1	0	0	PHWPOFWROLBJDE-REOHCLBHNA-N	WCALZOILQXUVFC-YFKPBYRVNA-N	PYLVBXRBUBBYCM-PJVXUWSXNA-N	PYLVBXRBUBBYCM-PJVXUWSXNA-N	I	KMYCKZYTWWGFEW-RJFJIGAVNA-N	KMYCKZYTWWGFEW-RJFJIGAVNA-N	PYLVBXRBUBBYCM-PJVXUWSXNA-N	TZOKHOHKIYBJGB-FGFFPOHCNA-N	I
716	1	0	0	KMYCKZYTWWGFEW-RJFJIGAVNA-N	PHWPOFWROLBJDE-REOHCLBHNA-N	WCALZOILQXUVFC-YFKPBYRVNA-N	PYLVBXRBUBBYCM-PJVXUWSXNA-N	I	KMYCKZYTWWGFEW-RJFJIGAVNA-N	PYLVBXRBUBBYCM-PJVXUWSXNA-N	TZOKHOHKIYBJGB-FGFFPOHCNA-N	WCALZOILQXUVFC-YFKPBYRVNA-N	I
717	1	0	0	KMYCKZYTWWGFEW-RJFJIGAVNA-N	KMYCKZYTWWGFEW-RJFJIGAVNA-N	PHWPOFWROLBJDE-REOHCLBHNA-N	WCALZOILQXUVFC-YFKPBYRVNA-N	I	PYLVBXRBUBBYCM-PJVXUWSXNA-N	TZOKHOHKIYBJGB-FGFFPOHCNA-N	WCALZOILQXUVFC-YFKPBYRVNA-N	OMFHFMZWHRYLHY-BYPYZUCNNA-N	I
718	1	0	0	PYLVBXRBUBBYCM-PJVXUWSXNA-N	KMYCKZYTWWGFEW-RJFJIGAVNA-N	KMYCKZYTWWGFEW-RJFJIGAVNA-N	PHWPOFWROLBJDE-REOHCLBHNA-N	I	TZOKHOHKIYBJGB-FGFFPOHCNA-N	WCALZOILQXUVFC-YFKPBYRVNA-N	OMFHFMZWHRYLHY-BYPYZUCNNA-N	PHWPOFWROLBJDE-REOHCLBHNA-N	I
719	1	0	0	TZOKHOHKIYBJGB-FGFFPOHCNA-N	PYLVBXRBUBBYCM-PJVXUWSXNA-N	KMYCKZYTWWGFEW-RJFJIGAVNA-N	KMYCKZYTWWGFEW-RJFJIGAVNA-N	I	WCALZOILQXUVFC-YFKPBYRVNA-N	OMFHFMZWHRYLHY-BYPYZUCNNA-N	PHWPOFWROLBJDE-REOHCLBHNA-N	LOGFATHAEPEIRL-QMMMGPOBNA-N	I
720	1	0	0	WCALZOILQXUVFC-YFKPBYRVNA-N	TZOKHOHKIYBJGB-FGFFPOHCNA-N	PYLVBXRBUBBYCM-PJVXUWSXNA-N	KMYCKZYTWWGFEW-RJFJIGAVNA-N	I	OMFHFMZWHRYLHY-BYPYZUCNNA-N	PHWPOFWROLBJDE-REOHCLBHNA-N	LOGFATHAEPEIRL-QMMMGPOBNA-N	WCALZOILQXUVFC-YFKPBYRVNA-N	I
721	1	0	0	OMFHFMZWHRYLHY-BYPYZUCNNA-N	WCALZOILQXUVFC-YFKPBYRVNA-N	TZOKHOHKIYBJGB-FGFFPOHCNA-N	PYLVBXRBUBBYCM-PJVXUWSXNA-N	I	PHWPOFWROLBJDE-REOHCLBHNA-N	LOGFATHAEPEIRL-QMMMGPOBNA-N	WCALZOILQXUVFC-YFKPBYRVNA-N	PYLVBXRBUBBYCM-PJVXUWSXNA-N	I
722	1	0	0	PHWPOFWROLBJDE-REOHCLBHNA-N	OMFHFMZWHRYLHY-BYPYZUCNNA-N	WCALZOILQXUVFC-YFKPBYRVNA-N	TZOKHOHKIYBJGB-FGFFPOHCNA-N	I	LOGFATHAEPEIRL-QMMMGPOBNA-N	WCALZOILQXUVFC-YFKPBYRVNA-N	PYLVBXRBUBBYCM-PJVXUWSXNA-N	UXRJSECEEUTNNE-GBXIJSLDNA-N	I
723	1	0	0	LOGFATHAEPEIRL-QMMMGPOBNA-N	PHWPOFWROLBJDE-REOHCLBHNA-N	OMFHFMZWHRYLHY-BYPYZUCNNA-N	WCALZOILQXUVFC-YFKPBYRVNA-N	I	WCALZOILQXUVFC-YFKPBYRVNA-N	PYLVBXRBUBBYCM-PJVXUWSXNA-N	UXRJSECEEUTNNE-GBXIJSLDNA-N	OMFHFMZWHRYLHY-BYPYZUCNNA-N	I
724	1	0	0	WCALZOILQXUVFC-YFKPBYRVNA-N	LOGFATHAEPEIRL-QMMMGPOBNA-N	PHWPOFWROLBJDE-REOHCLBHNA-N	OMFHFMZWHRYLHY-BYPYZUCNNA-N	I	PYLVBXRBUBBYCM-PJVXUWSXNA-N	UXRJSECEEUTNNE-GBXIJSLDNA-N	OMFHFMZWHRYLHY-BYPYZUCNNA-N	TZOKHOHKIYBJGB-FGFFPOHCNA-N	I
725	1	0	0	PYLVBXRBUBBYCM-PJVXUWSXNA-N	WCALZOILQXUVFC-YFKPBYRVNA-N	LOGFATHAEPEIRL-QMMMGPOBNA-N	PHWPOFWROLBJDE-REOHCLBHNA-N	I	UXRJSECEEUTNNE-GBXIJSLDNA-N	OMFHFMZWHRYLHY-BYPYZUCNNA-N	TZOKHOHKIYBJGB-FGFFPOHCNA-N	RIOGVSQWSYFYQB-DBLDWONGNA-N	I
726	1	0	0	UXRJSECEEUTNNE-GBXIJSLDNA-N	PYLVBXRBUBBYCM-PJVXUWSXNA-N	WCALZOILQXUVFC-YFKPBYRVNA-N	LOGFATHAEPEIRL-QMMMGPOBNA-N	I	OMFHFMZWHRYLHY-BYPYZUCNNA-N	TZOKHOHKIYBJGB-FGFFPOHCNA-N	RIOGVSQWSYFYQB-DBLDWONGNA-N	ZFRRBGVVWUSIQU-BYPYZUCNNA-N	I
727	1	0	0	OMFHFMZWHRYLHY-BYPYZUCNNA-N	UXRJSECEEUTNNE-GBXIJSLDNA-N	PYLVBXRBUBBYCM-PJVXUWSXNA-N	WCALZOILQXUVFC-YFKPBYRVNA-N	I	TZOKHOHKIYBJGB-FGFFPOHCNA-N	RIOGVSQWSYFYQB-DBLDWONGNA-N	ZFRRBGVVWUSIQU-BYPYZUCNNA-N	KMYCKZYTWWGFEW-RJFJIGAVNA-N	I
728	1	0	0	TZOKHOHKIYBJGB-FGFFPOHCNA-N	OMFHFMZWHRYLHY-BYPYZUCNNA-N	UXRJSECEEUTNNE-GBXIJSLDNA-N	PYLVBXRBUBBYCM-PJVXUWSXNA-N	I	RIOGVSQWSYFYQB-DBLDWONGNA-N	ZFRRBGVVWUSIQU-BYPYZUCNNA-N	KMYCKZYTWWGFEW-RJFJIGAVNA-N	KMYCKZYTWWGFEW-RJFJIGAVNA-N	I
729	1	0	0	RIOGVSQWSYFYQB-DBLDWONGNA-N	TZOKHOHKIYBJGB-FGFFPOHCNA-N	OMFHFMZWHRYLHY-BYPYZUCNNA-N	UXRJSECEEUTNNE-GBXIJSLDNA-N	I	ZFRRBGVVWUSIQU-BYPYZUCNNA-N	KMYCKZYTWWGFEW-RJFJIGAVNA-N	KMYCKZYTWWGFEW-RJFJIGAVNA-N	RIOGVSQWSYFYQB-DBLDWONGNA-N	I
730	1	0	0	ZFRRBGVVWUSIQU-BYPYZUCNNA-N	RIOGVSQWSYFYQB-DBLDWONGNA-N	TZOKHOHKIYBJGB-FGFFPOHCNA-N	OMFHFMZWHRYLHY-BYPYZUCNNA-N	I	KMYCKZYTWWGFEW-RJFJIGAVNA-N	KMYCKZYTWWGFEW-RJFJIGAVNA-N	RIOGVSQWSYFYQB-DBLDWONGNA-N	TZOKHOHKIYBJGB-FGFFPOHCNA-N	I
731	1	0	0	KMYCKZYTWWGFEW-RJFJIGAVNA-N	ZFRRBGVVWUSIQU-BYPYZUCNNA-N	RIOGVSQWSYFYQB-DBLDWONGNA-N	TZOKHOHKIYBJGB-FGFFPOHCNA-N	I	KMYCKZYTWWGFEW-RJFJIGAVNA-N	RIOGVSQWSYFYQB-DBLDWONGNA-N	TZOKHOHKIYBJGB-FGFFPOHCNA-N	OMFHFMZWHRYLHY-BYPYZUCNNA-N	I
732	1	0	0	KMYCKZYTWWGFEW-RJFJIGAVNA-N	KMYCKZYTWWGFEW-RJFJIGAVNA-N	ZFRRBGVVWUSIQU-BYPYZUCNNA-N	RIOGVSQWSYFYQB-DBLDWONGNA-N	I	RIOGVSQWSYFYQB-DBLDWONGNA-N	TZOKHOHKIYBJGB-FGFFPOHCNA-N	OMFHFMZWHRYLHY-BYPYZUCNNA-N	PHWPOFWROLBJDE-REOHCLBHNA-N	I
733	1	0	0	RIOGVSQWSYFYQB-DBLDWONGNA-N	KMYCKZYTWWGFEW-RJFJIGAVNA-N	KMYCKZYTWWGFEW-RJFJIGAVNA-N	ZFRRBGVVWUSIQU-BYPYZUCNNA-N	I	TZOKHOHKIYBJGB-FGFFPOHCNA-N	OMFHFMZWHRYLHY-BYPYZUCNNA-N	PHWPOFWROLBJDE-REOHCLBHNA-N	OMFHFMZWHRYLHY-BYPYZUCNNA-N	I
734	1	0	0	TZOKHOHKIYBJGB-FGFFPOHCNA-N	RIOGVSQWSYFYQB-DBLDWONGNA-N	KMYCKZYTWWGFEW-RJFJIGAVNA-N	KMYCKZYTWWGFEW-RJFJIGAVNA-N	I	OMFHFMZWHRYLHY-BYPYZUCNNA-N	PHWPOFWROLBJDE-REOHCLBHNA-N	OMFHFMZWHRYLHY-BYPYZUCNNA-N	ZFRRBGVVWUSIQU-BYPYZUCNNA-N	I
735	1	0	0	OMFHFMZWHRYLHY-BYPYZUCNNA-N	TZOKHOHKIYBJGB-FGFFPOHCNA-N	RIOGVSQWSYFYQB-DBLDWONGNA-N	KMYCKZYTWWGFEW-RJFJIGAVNA-N	I	PHWPOFWROLBJDE-REOHCLBHNA-N	OMFHFMZWHRYLHY-BYPYZUCNNA-N	ZFRRBGVVWUSIQU-BYPYZUCNNA-N	PHWPOFWROLBJDE-REOHCLBHNA-N	I
736	1	0	0	PHWPOFWROLBJDE-REOHCLBHNA-N	OMFHFMZWHRYLHY-BYPYZUCNNA-N	TZOKHOHKIYBJGB-FGFFPOHCNA-N	RIOGVSQWSYFYQB-DBLDWONGNA-N	I	OMFHFMZWHRYLHY-BYPYZUCNNA-N	ZFRRBGVVWUSIQU-BYPYZUCNNA-N	PHWPOFWROLBJDE-REOHCLBHNA-N	TZOKHOHKIYBJGB-FGFFPOHCNA-N	I
737	1	0	0	OMFHFMZWHRYLHY-BYPYZUCNNA-N	PHWPOFWROLBJDE-REOHCLBHNA-N	OMFHFMZWHRYLHY-BYPYZUCNNA-N	TZOKHOHKIYBJGB-FGFFPOHCNA-N	I	ZFRRBGVVWUSIQU-BYPYZUCNNA-N	PHWPOFWROLBJDE-REOHCLBHNA-N	TZOKHOHKIYBJGB-FGFFPOHCNA-N	TZOKHOHKIYBJGB-FGFFPOHCNA-N	I
738	1	0	0	ZFRRBGVVWUSIQU-BYPYZUCNNA-N	OMFHFMZWHRYLHY-BYPYZUCNNA-N	PHWPOFWROLBJDE-REOHCLBHNA-N	OMFHFMZWHRYLHY-BYPYZUCNNA-N	I	PHWPOFWROLBJDE-REOHCLBHNA-N	TZOKHOHKIYBJGB-FGFFPOHCNA-N	TZOKHOHKIYBJGB-FGFFPOHCNA-N	OMFHFMZWHRYLHY-BYPYZUCNNA-N	I
739	1	0	0	PHWPOFWROLBJDE-REOHCLBHNA-N	ZFRRBGVVWUSIQU-BYPYZUCNNA-N	OMFHFMZWHRYLHY-BYPYZUCNNA-N	PHWPOFWROLBJDE-REOHCLBHNA-N	I	TZOKHOHKIYBJGB-FGFFPOHCNA-N	TZOKHOHKIYBJGB-FGFFPOHCNA-N	OMFHFMZWHRYLHY-BYPYZUCNNA-N	KMYCKZYTWWGFEW-RJFJIGAVNA-N	I
740	1	0	0	TZOKHOHKIYBJGB-FGFFPOHCNA-N	PHWPOFWROLBJDE-REOHCLBHNA-N	ZFRRBGVVWUSIQU-BYPYZUCNNA-N	OMFHFMZWHRYLHY-BYPYZUCNNA-N	I	TZOKHOHKIYBJGB-FGFFPOHCNA-N	OMFHFMZWHRYLHY-BYPYZUCNNA-N	KMYCKZYTWWGFEW-RJFJIGAVNA-N	VHTIJGPHKRJQGO-REOHCLBHNA-N	I
741	1	0	0	TZOKHOHKIYBJGB-FGFFPOHCNA-N	TZOKHOHKIYBJGB-FGFFPOHCNA-N	PHWPOFWROLBJDE-REOHCLBHNA-N	ZFRRBGVVWUSIQU-BYPYZUCNNA-N	I	OMFHFMZWHRYLHY-BYPYZUCNNA-N	KMYCKZYTWWGFEW-RJFJIGAVNA-N	VHTIJGPHKRJQGO-REOHCLBHNA-N	ZFRRBGVVWUSIQU-BYPYZUCNNA-N	I
742	1	0	0	OMFHFMZWHRYLHY-BYPYZUCNNA-N	TZOKHOHKIYBJGB-FGFFPOHCNA-N	TZOKHOHKIYBJGB-FGFFPOHCNA-N	PHWPOFWROLBJDE-REOHCLBHNA-N	I	KMYCKZYTWWGFEW-RJFJIGAVNA-N	VHTIJGPHKRJQGO-REOHCLBHNA-N	ZFRRBGVVWUSIQU-BYPYZUCNNA-N	CQRHONUIJHWWQQ-QMMMGPOBNA-N	I
743	1	0	0	KMYCKZYTWWGFEW-RJFJIGAVNA-N	OMFHFMZWHRYLHY-BYPYZUCNNA-N	TZOKHOHKIYBJGB-FGFFPOHCNA-N	TZOKHOHKIYBJGB-FGFFPOHCNA-N	I	VHTIJGPHKRJQGO-REOHCLBHNA-N	ZFRRBGVVWUSIQU-BYPYZUCNNA-N	CQRHONUIJHWWQQ-QMMMGPOBNA-N	PHWPOFWROLBJDE-REOHCLBHNA-N	I
744	1	0	0	VHTIJGPHKRJQGO-REOHCLBHNA-N	KMYCKZYTWWGFEW-RJFJIGAVNA-N	OMFHFMZWHRYLHY-BYPYZUCNNA-N	TZOKHOHKIYBJGB-FGFFPOHCNA-N	I	ZFRRBGVVWUSIQU-BYPYZUCNNA-N	CQRHONUIJHWWQQ-QMMMGPOBNA-N	PHWPOFWROLBJDE-REOHCLBHNA-N	PHWPOFWROLBJDE-REOHCLBHNA-N	I
745	1	0	0	ZFRRBGVVWUSIQU-BYPYZUCNNA-N	VHTIJGPHKRJQGO-REOHCLBHNA-N	KMYCKZYTWWGFEW-RJFJIGAVNA-N	OMFHFMZWHRYLHY-BYPYZUCNNA-N	I	CQRHONUIJHWWQQ-QMMMGPOBNA-N	PHWPOFWROLBJDE-REOHCLBHNA-N	PHWPOFWROLBJDE-REOHCLBHNA-N	KJDGPBZOKRQRED-YKAAPSRENA-N	I
746	1	0	0	CQRHONUIJHWWQQ-QMMMGPOBNA-N	ZFRRBGVVWUSIQU-BYPYZUCNNA-N	VHTIJGPHKRJQGO-REOHCLBHNA-N	KMYCKZYTWWGFEW-RJFJIGAVNA-N	I	PHWPOFWROLBJDE-REOHCLBHNA-N	PHWPOFWROLBJDE-REOHCLBHNA-N	KJDGPBZOKRQRED-YKAAPSRENA-N	SWQSFEOXHHXIBH-YFKPBYRVNA-N	I
747	1	0	0	PHWPOFWROLBJDE-REOHCLBHNA-N	CQRHONUIJHWWQQ-QMMMGPOBNA-N	ZFRRBGVVWUSIQU-BYPYZUCNNA-N	VHTIJGPHKRJQGO-REOHCLBHNA-N	I	PHWPOFWROLBJDE-REOHCLBHNA-N	KJDGPBZOKRQRED-YKAAPSRENA-N	SWQSFEOXHHXIBH-YFKPBYRVNA-N	PYLVBXRBUBBYCM-PJVXUWSXNA-N	I
748	1	0	0	PHWPOFWROLBJDE-REOHCLBHNA-N	PHWPOFWROLBJDE-REOHCLBHNA-N	CQRHONUIJHWWQQ-QMMMGPOBNA-N	ZFRRBGVVWUSIQU-BYPYZUCNNA-N	I	KJDGPBZOKRQRED-YKAAPSRENA-N	SWQSFEOXHHXIBH-YFKPBYRVNA-N	PYLVBXRBUBBYCM-PJVXUWSXNA-N	KMYCKZYTWWGFEW-RJFJIGAVNA-N	I
749	1	0	0	KJDGPBZOKRQRED-YKAAPSRENA-N	PHWPOFWROLBJDE-REOHCLBHNA-N	PHWPOFWROLBJDE-REOHCLBHNA-N	CQRHONUIJHWWQQ-QMMMGPOBNA-N	I	SWQSFEOXHHXIBH-YFKPBYRVNA-N	PYLVBXRBUBBYCM-PJVXUWSXNA-N	KMYCKZYTWWGFEW-RJFJIGAVNA-N	LGNZILDXYHKHQR-BYPYZUCNNA-N	I
750	1	0	0	SWQSFEOXHHXIBH-YFKPBYRVNA-N	KJDGPBZOKRQRED-YKAAPSRENA-N	PHWPOFWROLBJDE-REOHCLBHNA-N	PHWPOFWROLBJDE-REOHCLBHNA-N	I	PYLVBXRBUBBYCM-PJVXUWSXNA-N	KMYCKZYTWWGFEW-RJFJIGAVNA-N	LGNZILDXYHKHQR-BYPYZUCNNA-N	QRAMHJBBMFNBFF-REOHCLBHNA-N	I
751	1	0	0	PYLVBXRBUBBYCM-PJVXUWSXNA-N	SWQSFEOXHHXIBH-YFKPBYRVNA-N	KJDGPBZOKRQRED-YKAAPSRENA-N	PHWPOFWROLBJDE-REOHCLBHNA-N	I	KMYCKZYTWWGFEW-RJFJIGAVNA-N	LGNZILDXYHKHQR-BYPYZUCNNA-N	QRAMHJBBMFNBFF-REOHCLBHNA-N	UXRJSECEEUTNNE-GBXIJSLDNA-N	I
752	1	0	0	KMYCKZYTWWGFEW-RJFJIGAVNA-N	PYLVBXRBUBBYCM-PJVXUWSXNA-N	SWQSFEOXHHXIBH-YFKPBYRVNA-N	KJDGPBZOKRQRED-YKAAPSRENA-N	I	LGNZILDXYHKHQR-BYPYZUCNNA-N	QRAMHJBBMFNBFF-REOHCLBHNA-N	UXRJSECEEUTNNE-GBXIJSLDNA-N	OMFHFMZWHRYLHY-BYPYZUCNNA-N	I
753	1	0	0	LGNZILDXYHKHQR-BYPYZUCNNA-N	KMYCKZYTWWGFEW-RJFJIGAVNA-N	PYLVBXRBUBBYCM-PJVXUWSXNA-N	SWQSFEOXHHXIBH-YFKPBYRVNA-N	I	QRAMHJBBMFNBFF-REOHCLBHNA-N	UXRJSECEEUTNNE-GBXIJSLDNA-N	OMFHFMZWHRYLHY-BYPYZUCNNA-N	OMFHFMZWHRYLHY-BYPYZUCNNA-N	I
754	1	0	0	QRAMHJBBMFNBFF-REOHCLBHNA-N	LGNZILDXYHKHQR-BYPYZUCNNA-N	KMYCKZYTWWGFEW-RJFJIGAVNA-N	PYLVBXRBUBBYCM-PJVXUWSXNA-N	I	UXRJSECEEUTNNE-GBXIJSLDNA-N	OMFHFMZWHRYLHY-BYPYZUCNNA-N	OMFHFMZWHRYLHY-BYPYZUCNNA-N	CQRHONUIJHWWQQ-QMMMGPOBNA-N	I
755	1	0	0	UXRJSECEEUTNNE-GBXIJSLDNA-N	QRAMHJBBMFNBFF-REOHCLBHNA-N	LGNZILDXYHKHQR-BYPYZUCNNA-N	KMYCKZYTWWGFEW-RJFJIGAVNA-N	I	OMFHFMZWHRYLHY-BYPYZUCNNA-N	OMFHFMZWHRYLHY-BYPYZUCNNA-N	CQRHONUIJHWWQQ-QMMMGPOBNA-N	LOGFATHAEPEIRL-QMMMGPOBNA-N	I
756	1	0	0	OMFHFMZWHRYLHY-BYPYZUCNNA-N	UXRJSECEEUTNNE-GBXIJSLDNA-N	QRAMHJBBMFNBFF-REOHCLBHNA-N	LGNZILDXYHKHQR-BYPYZUCNNA-N	I	OMFHFMZWHRYLHY-BYPYZUCNNA-N	CQRHONUIJHWWQQ-QMMMGPOBNA-N	LOGFATHAEPEIRL-QMMMGPOBNA-N	KJDGPBZOKRQRED-YKAAPSRENA-N	I
757	1	0	0	OMFHFMZWHRYLHY-BYPYZUCNNA-N	OMFHFMZWHRYLHY-BYPYZUCNNA-N	UXRJSECEEUTNNE-GBXIJSLDNA-N	QRAMHJBBMFNBFF-REOHCLBHNA-N	I	CQRHONUIJHWWQQ-QMMMGPOBNA-N	LOGFATHAEPEIRL-QMMMGPOBNA-N	KJDGPBZOKRQRED-YKAAPSRENA-N	KJDGPBZOKRQRED-YKAAPSRENA-N	I
758	1	0	0	CQRHONUIJHWWQQ-QMMMGPOBNA-N	OMFHFMZWHRYLHY-BYPYZUCNNA-N	OMFHFMZWHRYLHY-BYPYZUCNNA-N	UXRJSECEEUTNNE-GBXIJSLDNA-N	I	LOGFATHAEPEIRL-QMMMGPOBNA-N	KJDGPBZOKRQRED-YKAAPSRENA-N	KJDGPBZOKRQRED-YKAAPSRENA-N	QRAMHJBBMFNBFF-REOHCLBHNA-N	I
759	1	0	0	LOGFATHAEPEIRL-QMMMGPOBNA-N	CQRHONUIJHWWQQ-QMMMGPOBNA-N	OMFHFMZWHRYLHY-BYPYZUCNNA-N	OMFHFMZWHRYLHY-BYPYZUCNNA-N	I	KJDGPBZOKRQRED-YKAAPSRENA-N	KJDGPBZOKRQRED-YKAAPSRENA-N	QRAMHJBBMFNBFF-REOHCLBHNA-N	LGNZILDXYHKHQR-BYPYZUCNNA-N	I
760	1	0	0	KJDGPBZOKRQRED-YKAAPSRENA-N	LOGFATHAEPEIRL-QMMMGPOBNA-N	CQRHONUIJHWWQQ-QMMMGPOBNA-N	OMFHFMZWHRYLHY-BYPYZUCNNA-N	I	KJDGPBZOKRQRED-YKAAPSRENA-N	QRAMHJBBMFNBFF-REOHCLBHNA-N	LGNZILDXYHKHQR-BYPYZUCNNA-N	PHWPOFWROLBJDE-REOHCLBHNA-N	I
761	1	0	0	KJDGPBZOKRQRED-YKAAPSRENA-N	KJDGPBZOKRQRED-YKAAPSRENA-N	LOGFATHAEPEIRL-QMMMGPOBNA-N	CQRHONUIJHWWQQ-QMMMGPOBNA-N	I	QRAMHJBBMFNBFF-REOHCLBHNA-N	LGNZILDXYHKHQR-BYPYZUCNNA-N	PHWPOFWROLBJDE-REOHCLBHNA-N	KRPXSYLXONNDHS-WHFBIAKZNA-N	I
762	1	0	0	QRAMHJBBMFNBFF-REOHCLBHNA-N	KJDGPBZOKRQRED-YKAAPSRENA-N	KJDGPBZOKRQRED-YKAAPSRENA-N	LOGFATHAEPEIRL-QMMMGPOBNA-N	I	LGNZILDXYHKHQR-BYPYZUCNNA-N	PHWPOFWROLBJDE-REOHCLBHNA-N	KRPXSYLXONNDHS-WHFBIAKZNA-N	KMYCKZYTWWGFEW-RJFJIGAVNA-N	I
763	1	0	0	LGNZILDXYHKHQR-BYPYZUCNNA-N	QRAMHJBBMFNBFF-REOHCLBHNA-N	KJDGPBZOKRQRED-YKAAPSRENA-N	KJDGPBZOKRQRED-YKAAPSRENA-N	I	PHWPOFWROLBJDE-REOHCLBHNA-N	KRPXSYLXONNDHS-WHFBIAKZNA-N	KMYCKZYTWWGFEW-RJFJIGAVNA-N	RIOGVSQWSYFYQB-DBLDWONGNA-N	I
764	1	0	0	PHWPOFWROLBJDE-REOHCLBHNA-N	LGNZILDXYHKHQR-BYPYZUCNNA-N	QRAMHJBBMFNBFF-REOHCLBHNA-N	KJDGPBZOKRQRED-YKAAPSRENA-N	I	KRPXSYLXONNDHS-WHFBIAKZNA-N	KMYCKZYTWWGFEW-RJFJIGAVNA-N	RIOGVSQWSYFYQB-DBLDWONGNA-N	QRAMHJBBMFNBFF-REOHCLBHNA-N	I
765	1	0	0	KRPXSYLXONNDHS-WHFBIAKZNA-N	PHWPOFWROLBJDE-REOHCLBHNA-N	LGNZILDXYHKHQR-BYPYZUCNNA-N	QRAMHJBBMFNBFF-REOHCLBHNA-N	I	KMYCKZYTWWGFEW-RJFJIGAVNA-N	RIOGVSQWSYFYQB-DBLDWONGNA-N	QRAMHJBBMFNBFF-REOHCLBHNA-N	SWQSFEOXHHXIBH-YFKPBYRVNA-N	I
766	1	0	0	KMYCKZYTWWGFEW-RJFJIGAVNA-N	KRPXSYLXONNDHS-WHFBIAKZNA-N	PHWPOFWROLBJDE-REOHCLBHNA-N	LGNZILDXYHKHQR-BYPYZUCNNA-N	I	RIOGVSQWSYFYQB-DBLDWONGNA-N	QRAMHJBBMFNBFF-REOHCLBHNA-N	SWQSFEOXHHXIBH-YFKPBYRVNA-N	KRPXSYLXONNDHS-WHFBIAKZNA-N	I
767	1	0	0	RIOGVSQWSYFYQB-DBLDWONGNA-N	KMYCKZYTWWGFEW-RJFJIGAVNA-N	KRPXSYLXONNDHS-WHFBIAKZNA-N	PHWPOFWROLBJDE-REOHCLBHNA-N	I	QRAMHJBBMFNBFF-REOHCLBHNA-N	SWQSFEOXHHXIBH-YFKPBYRVNA-N	KRPXSYLXONNDHS-WHFBIAKZNA-N	PHWPOFWROLBJDE-REOHCLBHNA-N	I
768	1	0	0	QRAMHJBBMFNBFF-REOHCLBHNA-N	RIOGVSQWSYFYQB-DBLDWONGNA-N	KMYCKZYTWWGFEW-RJFJIGAVNA-N	KRPXSYLXONNDHS-WHFBIAKZNA-N	I	SWQSFEOXHHXIBH-YFKPBYRVNA-N	KRPXSYLXONNDHS-WHFBIAKZNA-N	PHWPOFWROLBJDE-REOHCLBHNA-N	QRAMHJBBMFNBFF-REOHCLBHNA-N	I
769	1	0	0	SWQSFEOXHHXIBH-YFKPBYRVNA-N	QRAMHJBBMFNBFF-REOHCLBHNA-N	RIOGVSQWSYFYQB-DBLDWONGNA-N	KMYCKZYTWWGFEW-RJFJIGAVNA-N	I	KRPXSYLXONNDHS-WHFBIAKZNA-N	PHWPOFWROLBJDE-REOHCLBHNA-N	QRAMHJBBMFNBFF-REOHCLBHNA-N	PYLVBXRBUBBYCM-PJVXUWSXNA-N	I
770	1	0	0	KRPXSYLXONNDHS-WHFBIAKZNA-N	SWQSFEOXHHXIBH-YFKPBYRVNA-N	QRAMHJBBMFNBFF-REOHCLBHNA-N	RIOGVSQWSYFYQB-DBLDWONGNA-N	I	PHWPOFWROLBJDE-REOHCLBHNA-N	QRAMHJBBMFNBFF-REOHCLBHNA-N	PYLVBXRBUBBYCM-PJVXUWSXNA-N	PHWPOFWROLBJDE-REOHCLBHNA-N	I
771	1	0	0	PHWPOFWROLBJDE-REOHCLBHNA-N	KRPXSYLXONNDHS-WHFBIAKZNA-N	SWQSFEOXHHXIBH-YFKPBYRVNA-N	QRAMHJBBMFNBFF-REOHCLBHNA-N	I	QRAMHJBBMFNBFF-REOHCLBHNA-N	PYLVBXRBUBBYCM-PJVXUWSXNA-N	PHWPOFWROLBJDE-REOHCLBHNA-N	LGNZILDXYHKHQR-BYPYZUCNNA-N	I
772	1	0	0	QRAMHJBBMFNBFF-REOHCLBHNA-N	PHWPOFWROLBJDE-REOHCLBHNA-N	KRPXSYLXONNDHS-WHFBIAKZNA-N	SWQSFEOXHHXIBH-YFKPBYRVNA-N	I	PYLVBXRBUBBYCM-PJVXUWSXNA-N	PHWPOFWROLBJDE-REOHCLBHNA-N	LGNZILDXYHKHQR-BYPYZUCNNA-N	KIDRGHLQSOLYTF-UHFFFAOYNA-N	I
773	1	0	0	PYLVBXRBUBBYCM-PJVXUWSXNA-N	QRAMHJBBMFNBFF-REOHCLBHNA-N	PHWPOFWROLBJDE-REOHCLBHNA-N	KRPXSYLXONNDHS-WHFBIAKZNA-N	I	PHWPOFWROLBJDE-REOHCLBHNA-N	LGNZILDXYHKHQR-BYPYZUCNNA-N	KIDRGHLQSOLYTF-UHFFFAOYNA-N	VHTIJGPHKRJQGO-REOHCLBHNA-N	I
774	1	0	0	PHWPOFWROLBJDE-REOHCLBHNA-N	PYLVBXRBUBBYCM-PJVXUWSXNA-N	QRAMHJBBMFNBFF-REOHCLBHNA-N	PHWPOFWROLBJDE-REOHCLBHNA-N	I	LGNZILDXYHKHQR-BYPYZUCNNA-N	KIDRGHLQSOLYTF-UHFFFAOYNA-N	VHTIJGPHKRJQGO-REOHCLBHNA-N	PHWPOFWROLBJDE-REOHCLBHNA-N	I
775	1	0	0	LGNZILDXYHKHQR-BYPYZUCNNA-N	PHWPOFWROLBJDE-REOHCLBHNA-N	PYLVBXRBUBBYCM-PJVXUWSXNA-N	QRAMHJBBMFNBFF-REOHCLBHNA-N	I	KIDRGHLQSOLYTF-UHFFFAOYNA-N	VHTIJGPHKRJQGO-REOHCLBHNA-N	PHWPOFWROLBJDE-REOHCLBHNA-N	SWQSFEOXHHXIBH-YFKPBYRVNA-N	I
776	1	0	0	KIDRGHLQSOLYTF-UHFFFAOYNA-N	LGNZILDXYHKHQR-BYPYZUCNNA-N	PHWPOFWROLBJDE-REOHCLBHNA-N	PYLVBXRBUBBYCM-PJVXUWSXNA-N	I	VHTIJGPHKRJQGO-REOHCLBHNA-N	PHWPOFWROLBJDE-REOHCLBHNA-N	SWQSFEOXHHXIBH-YFKPBYRVNA-N	CQRHONUIJHWWQQ-QMMMGPOBNA-N	I
777	1	0	0	VHTIJGPHKRJQGO-REOHCLBHNA-N	KIDRGHLQSOLYTF-UHFFFAOYNA-N	LGNZILDXYHKHQR-BYPYZUCNNA-N	PHWPOFWROLBJDE-REOHCLBHNA-N	I	PHWPOFWROLBJDE-REOHCLBHNA-N	SWQSFEOXHHXIBH-YFKPBYRVNA-N	CQRHONUIJHWWQQ-QMMMGPOBNA-N	IDOSDTAHFWGHKV-AIINLQACNA-N	I
778	1	0	0	PHWPOFWROLBJDE-REOHCLBHNA-N	VHTIJGPHKRJQGO-REOHCLBHNA-N	KIDRGHLQSOLYTF-UHFFFAOYNA-N	LGNZILDXYHKHQR-BYPYZUCNNA-N	I	SWQSFEOXHHXIBH-YFKPBYRVNA-N	CQRHONUIJHWWQQ-QMMMGPOBNA-N	IDOSDTAHFWGHKV-AIINLQACNA-N	NXFZNQJWFVCTOM-JTQLQIEINA-N	I
779	1	0	0	SWQSFEOXHHXIBH-YFKPBYRVNA-N	PHWPOFWROLBJDE-REOHCLBHNA-N	VHTIJGPHKRJQGO-REOHCLBHNA-N	KIDRGHLQSOLYTF-UHFFFAOYNA-N	I	CQRHONUIJHWWQQ-QMMMGPOBNA-N	IDOSDTAHFWGHKV-AIINLQACNA-N	NXFZNQJWFVCTOM-JTQLQIEINA-N	LOGFATHAEPEIRL-QMMMGPOBNA-N	I
780	1	0	0	CQRHONUIJHWWQQ-QMMMGPOBNA-N	SWQSFEOXHHXIBH-YFKPBYRVNA-N	PHWPOFWROLBJDE-REOHCLBHNA-N	VHTIJGPHKRJQGO-REOHCLBHNA-N	I	IDOSDTAHFWGHKV-AIINLQACNA-N	NXFZNQJWFVCTOM-JTQLQIEINA-N	LOGFATHAEPEIRL-QMMMGPOBNA-N	KMYCKZYTWWGFEW-RJFJIGAVNA-N	I
781	1	0	0	IDOSDTAHFWGHKV-AIINLQACNA-N	CQRHONUIJHWWQQ-QMMMGPOBNA-N	SWQSFEOXHHXIBH-YFKPBYRVNA-N	PHWPOFWROLBJDE-REOHCLBHNA-N	I	NXFZNQJWFVCTOM-JTQLQIEINA-N	LOGFATHAEPEIRL-QMMMGPOBNA-N	KMYCKZYTWWGFEW-RJFJIGAVNA-N	TZOKHOHKIYBJGB-FGFFPOHCNA-N	I
782	1	0	0	NXFZNQJWFVCTOM-JTQLQIEINA-N	IDOSDTAHFWGHKV-AIINLQACNA-N	CQRHONUIJHWWQQ-QMMMGPOBNA-N	SWQSFEOXHHXIBH-YFKPBYRVNA-N	I	LOGFATHAEPEIRL-QMMMGPOBNA-N	KMYCKZYTWWGFEW-RJFJIGAVNA-N	TZOKHOHKIYBJGB-FGFFPOHCNA-N	VHTIJGPHKRJQGO-REOHCLBHNA-N	I
783	1	0	0	LOGFATHAEPEIRL-QMMMGPOBNA-N	NXFZNQJWFVCTOM-JTQLQIEINA-N	IDOSDTAHFWGHKV-AIINLQACNA-N	CQRHONUIJHWWQQ-QMMMGPOBNA-N	I	KMYCKZYTWWGFEW-RJFJIGAVNA-N	TZOKHOHKIYBJGB-FGFFPOHCNA-N	VHTIJGPHKRJQGO-REOHCLBHNA-N	QRAMHJBBMFNBFF-REOHCLBHNA-N	I
784	1	0	0	KMYCKZYTWWGFEW-RJFJIGAVNA-N	LOGFATHAEPEIRL-QMMMGPOBNA-N	NXFZNQJWFVCTOM-JTQLQIEINA-N	IDOSDTAHFWGHKV-AIINLQACNA-N	I	TZOKHOHKIYBJGB-FGFFPOHCNA-N	VHTIJGPHKRJQGO-REOHCLBHNA-N	QRAMHJBBMFNBFF-REOHCLBHNA-N	QRAMHJBBMFNBFF-REOHCLBHNA-N	I
785	1	0	0	TZOKHOHKIYBJGB-FGFFPOHCNA-N	KMYCKZYTWWGFEW-RJFJIGAVNA-N	LOGFATHAEPEIRL-QMMMGPOBNA-N	NXFZNQJWFVCTOM-JTQLQIEINA-N	I	VHTIJGPHKRJQGO-REOHCLBHNA-N	QRAMHJBBMFNBFF-REOHCLBHNA-N	QRAMHJBBMFNBFF-REOHCLBHNA-N	PYLVBXRBUBBYCM-PJVXUWSXNA-N	I
786	1	0	0	VHTIJGPHKRJQGO-REOHCLBHNA-N	TZOKHOHKIYBJGB-FGFFPOHCNA-N	KMYCKZYTWWGFEW-RJFJIGAVNA-N	LOGFATHAEPEIRL-QMMMGPOBNA-N	I	QRAMHJBBMFNBFF-REOHCLBHNA-N	QRAMHJBBMFNBFF-REOHCLBHNA-N	PYLVBXRBUBBYCM-PJVXUWSXNA-N	QRAMHJBBMFNBFF-REOHCLBHNA-N	I
787	1	0	0	QRAMHJBBMFNBFF-REOHCLBHNA-N	VHTIJGPHKRJQGO-REOHCLBHNA-N	TZOKHOHKIYBJGB-FGFFPOHCNA-N	KMYCKZYTWWGFEW-RJFJIGAVNA-N	I	QRAMHJBBMFNBFF-REOHCLBHNA-N	PYLVBXRBUBBYCM-PJVXUWSXNA-N	QRAMHJBBMFNBFF-REOHCLBHNA-N	KRPXSYLXONNDHS-WHFBIAKZNA-N	I
788	1	0	0	QRAMHJBBMFNBFF-REOHCLBHNA-N	QRAMHJBBMFNBFF-REOHCLBHNA-N	VHTIJGPHKRJQGO-REOHCLBHNA-N	TZOKHOHKIYBJGB-FGFFPOHCNA-N	I	PYLVBXRBUBBYCM-PJVXUWSXNA-N	QRAMHJBBMFNBFF-REOHCLBHNA-N	KRPXSYLXONNDHS-WHFBIAKZNA-N	KIDRGHLQSOLYTF-UHFFFAOYNA-N	I
789	1	0	0	PYLVBXRBUBBYCM-PJVXUWSXNA-N	QRAMHJBBMFNBFF-REOHCLBHNA-N	QRAMHJBBMFNBFF-REOHCLBHNA-N	VHTIJGPHKRJQGO-REOHCLBHNA-N	I	QRAMHJBBMFNBFF-REOHCLBHNA-N	KRPXSYLXONNDHS-WHFBIAKZNA-N	KIDRGHLQSOLYTF-UHFFFAOYNA-N	ZFRRBGVVWUSIQU-BYPYZUCNNA-N	I
790	1	0	0	QRAMHJBBMFNBFF-REOHCLBHNA-N	PYLVBXRBUBBYCM-PJVXUWSXNA-N	QRAMHJBBMFNBFF-REOHCLBHNA-N	QRAMHJBBMFNBFF-REOHCLBHNA-N	I	KRPXSYLXONNDHS-WHFBIAKZNA-N	KIDRGHLQSOLYTF-UHFFFAOYNA-N	ZFRRBGVVWUSIQU-BYPYZUCNNA-N	PYLVBXRBUBBYCM-PJVXUWSXNA-N	I
791	1	0	0	KRPXSYLXONNDHS-WHFBIAKZNA-N	QRAMHJBBMFNBFF-REOHCLBHNA-N	PYLVBXRBUBBYCM-PJVXUWSXNA-N	QRAMHJBBMFNBFF-REOHCLBHNA-N	I	KIDRGHLQSOLYTF-UHFFFAOYNA-N	ZFRRBGVVWUSIQU-BYPYZUCNNA-N	PYLVBXRBUBBYCM-PJVXUWSXNA-N	QRAMHJBBMFNBFF-REOHCLBHNA-N	I
792	1	0	0	KIDRGHLQSOLYTF-UHFFFAOYNA-N	KRPXSYLXONNDHS-WHFBIAKZNA-N	QRAMHJBBMFNBFF-REOHCLBHNA-N	PYLVBXRBUBBYCM-PJVXUWSXNA-N	I	ZFRRBGVVWUSIQU-BYPYZUCNNA-N	PYLVBXRBUBBYCM-PJVXUWSXNA-N	QRAMHJBBMFNBFF-REOHCLBHNA-N	KRPXSYLXONNDHS-WHFBIAKZNA-N	I
793	1	0	0	ZFRRBGVVWUSIQU-BYPYZUCNNA-N	KIDRGHLQSOLYTF-UHFFFAOYNA-N	KRPXSYLXONNDHS-WHFBIAKZNA-N	QRAMHJBBMFNBFF-REOHCLBHNA-N	I	PYLVBXRBUBBYCM-PJVXUWSXNA-N	QRAMHJBBMFNBFF-REOHCLBHNA-N	KRPXSYLXONNDHS-WHFBIAKZNA-N	KJDGPBZOKRQRED-YKAAPSRENA-N	I
794	1	0	0	PYLVBXRBUBBYCM-PJVXUWSXNA-N	ZFRRBGVVWUSIQU-BYPYZUCNNA-N	KIDRGHLQSOLYTF-UHFFFAOYNA-N	KRPXSYLXONNDHS-WHFBIAKZNA-N	I	QRAMHJBBMFNBFF-REOHCLBHNA-N	KRPXSYLXONNDHS-WHFBIAKZNA-N	KJDGPBZOKRQRED-YKAAPSRENA-N	CQRHONUIJHWWQQ-QMMMGPOBNA-N	I
795	1	0	0	QRAMHJBBMFNBFF-REOHCLBHNA-N	PYLVBXRBUBBYCM-PJVXUWSXNA-N	ZFRRBGVVWUSIQU-BYPYZUCNNA-N	KIDRGHLQSOLYTF-UHFFFAOYNA-N	I	KRPXSYLXONNDHS-WHFBIAKZNA-N	KJDGPBZOKRQRED-YKAAPSRENA-N	CQRHONUIJHWWQQ-QMMMGPOBNA-N	KIDRGHLQSOLYTF-UHFFFAOYNA-N	I
796	1	0	0	KRPXSYLXONNDHS-WHFBIAKZNA-N	QRAMHJBBMFNBFF-REOHCLBHNA-N	PYLVBXRBUBBYCM-PJVXUWSXNA-N	ZFRRBGVVWUSIQU-BYPYZUCNNA-N	I	KJDGPBZOKRQRED-YKAAPSRENA-N	CQRHONUIJHWWQQ-QMMMGPOBNA-N	KIDRGHLQSOLYTF-UHFFFAOYNA-N	PHWPOFWROLBJDE-REOHCLBHNA-N	I
797	1	0	0	KJDGPBZOKRQRED-YKAAPSRENA-N	KRPXSYLXONNDHS-WHFBIAKZNA-N	QRAMHJBBMFNBFF-REOHCLBHNA-N	PYLVBXRBUBBYCM-PJVXUWSXNA-N	I	CQRHONUIJHWWQQ-QMMMGPOBNA-N	KIDRGHLQSOLYTF-UHFFFAOYNA-N	PHWPOFWROLBJDE-REOHCLBHNA-N	SWQSFEOXHHXIBH-YFKPBYRVNA-N	I
798	1	0	0	CQRHONUIJHWWQQ-QMMMGPOBNA-N	KJDGPBZOKRQRED-YKAAPSRENA-N	KRPXSYLXONNDHS-WHFBIAKZNA-N	QRAMHJBBMFNBFF-REOHCLBHNA-N	I	KIDRGHLQSOLYTF-UHFFFAOYNA-N	PHWPOFWROLBJDE-REOHCLBHNA-N	SWQSFEOXHHXIBH-YFKPBYRVNA-N	UXRJSECEEUTNNE-GBXIJSLDNA-N	I
799	1	0	0	KIDRGHLQSOLYTF-UHFFFAOYNA-N	CQRHONUIJHWWQQ-QMMMGPOBNA-N	KJDGPBZOKRQRED-YKAAPSRENA-N	KRPXSYLXONNDHS-WHFBIAKZNA-N	I	PHWPOFWROLBJDE-REOHCLBHNA-N	SWQSFEOXHHXIBH-YFKPBYRVNA-N	UXRJSECEEUTNNE-GBXIJSLDNA-N	OMFHFMZWHRYLHY-BYPYZUCNNA-N	I
800	1	0	0	PHWPOFWROLBJDE-REOHCLBHNA-N	KIDRGHLQSOLYTF-UHFFFAOYNA-N	CQRHONUIJHWWQQ-QMMMGPOBNA-N	KJDGPBZOKRQRED-YKAAPSRENA-N	I	SWQSFEOXHHXIBH-YFKPBYRVNA-N	UXRJSECEEUTNNE-GBXIJSLDNA-N	OMFHFMZWHRYLHY-BYPYZUCNNA-N	SWQSFEOXHHXIBH-YFKPBYRVNA-N	I
801	1	0	0	SWQSFEOXHHXIBH-YFKPBYRVNA-N	PHWPOFWROLBJDE-REOHCLBHNA-N	KIDRGHLQSOLYTF-UHFFFAOYNA-N	CQRHONUIJHWWQQ-QMMMGPOBNA-N	I	UXRJSECEEUTNNE-GBXIJSLDNA-N	OMFHFMZWHRYLHY-BYPYZUCNNA-N	SWQSFEOXHHXIBH-YFKPBYRVNA-N	QRAMHJBBMFNBFF-REOHCLBHNA-N	I
802	1	0	0	UXRJSECEEUTNNE-GBXIJSLDNA-N	SWQSFEOXHHXIBH-YFKPBYRVNA-N	PHWPOFWROLBJDE-REOHCLBHNA-N	KIDRGHLQSOLYTF-UHFFFAOYNA-N	I	OMFHFMZWHRYLHY-BYPYZUCNNA-N	SWQSFEOXHHXIBH-YFKPBYRVNA-N	QRAMHJBBMFNBFF-REOHCLBHNA-N	LGNZILDXYHKHQR-BYPYZUCNNA-N	I
803	1	0	0	OMFHFMZWHRYLHY-BYPYZUCNNA-N	UXRJSECEEUTNNE-GBXIJSLDNA-N	SWQSFEOXHHXIBH-YFKPBYRVNA-N	PHWPOFWROLBJDE-REOHCLBHNA-N	I	SWQSFEOXHHXIBH-YFKPBYRVNA-N	QRAMHJBBMFNBFF-REOHCLBHNA-N	LGNZILDXYHKHQR-BYPYZUCNNA-N	TZOKHOHKIYBJGB-FGFFPOHCNA-N	I
804	1	0	0	SWQSFEOXHHXIBH-YFKPBYRVNA-N	OMFHFMZWHRYLHY-BYPYZUCNNA-N	UXRJSECEEUTNNE-GBXIJSLDNA-N	SWQSFEOXHHXIBH-YFKPBYRVNA-N	I	QRAMHJBBMFNBFF-REOHCLBHNA-N	LGNZILDXYHKHQR-BYPYZUCNNA-N	TZOKHOHKIYBJGB-FGFFPOHCNA-N	QRAMHJBBMFNBFF-REOHCLBHNA-N	I
805	1	0	0	QRAMHJBBMFNBFF-REOHCLBHNA-N	SWQSFEOXHHXIBH-YFKPBYRVNA-N	OMFHFMZWHRYLHY-BYPYZUCNNA-N	UXRJSECEEUTNNE-GBXIJSLDNA-N	I	LGNZILDXYHKHQR-BYPYZUCNNA-N	TZOKHOHKIYBJGB-FGFFPOHCNA-N	QRAMHJBBMFNBFF-REOHCLBHNA-N	LGNZILDXYHKHQR-BYPYZUCNNA-N	I
806	1	0	0	LGNZILDXYHKHQR-BYPYZUCNNA-N	QRAMHJBBMFNBFF-REOHCLBHNA-N	SWQSFEOXHHXIBH-YFKPBYRVNA-N	OMFHFMZWHRYLHY-BYPYZUCNNA-N	I	TZOKHOHKIYBJGB-FGFFPOHCNA-N	QRAMHJBBMFNBFF-REOHCLBHNA-N	LGNZILDXYHKHQR-BYPYZUCNNA-N	IEYWDCFROXJWLY-QAXLLPJCNA-N	C
807	1	0	0	WCALZOILQXUVFC-YFKPBYRVNA-N	ZFRRBGVVWUSIQU-BYPYZUCNNA-N	WCALZOILQXUVFC-YFKPBYRVNA-N	QFEPZWWUKVQJJU-REOHCLBHNA-N	N	TZOKHOHKIYBJGB-FGFFPOHCNA-N	ZFRRBGVVWUSIQU-BYPYZUCNNA-N	SWQSFEOXHHXIBH-YFKPBYRVNA-N	ZFRRBGVVWUSIQU-BYPYZUCNNA-N	I
808	1	0	0	TZOKHOHKIYBJGB-FGFFPOHCNA-N	WCALZOILQXUVFC-YFKPBYRVNA-N	ZFRRBGVVWUSIQU-BYPYZUCNNA-N	WCALZOILQXUVFC-YFKPBYRVNA-N	I	ZFRRBGVVWUSIQU-BYPYZUCNNA-N	SWQSFEOXHHXIBH-YFKPBYRVNA-N	ZFRRBGVVWUSIQU-BYPYZUCNNA-N	LOGFATHAEPEIRL-QMMMGPOBNA-N	I
809	1	0	0	ZFRRBGVVWUSIQU-BYPYZUCNNA-N	TZOKHOHKIYBJGB-FGFFPOHCNA-N	WCALZOILQXUVFC-YFKPBYRVNA-N	ZFRRBGVVWUSIQU-BYPYZUCNNA-N	I	SWQSFEOXHHXIBH-YFKPBYRVNA-N	ZFRRBGVVWUSIQU-BYPYZUCNNA-N	LOGFATHAEPEIRL-QMMMGPOBNA-N	WCALZOILQXUVFC-YFKPBYRVNA-N	I
810	1	0	0	SWQSFEOXHHXIBH-YFKPBYRVNA-N	ZFRRBGVVWUSIQU-BYPYZUCNNA-N	TZOKHOHKIYBJGB-FGFFPOHCNA-N	WCALZOILQXUVFC-YFKPBYRVNA-N	I	ZFRRBGVVWUSIQU-BYPYZUCNNA-N	LOGFATHAEPEIRL-QMMMGPOBNA-N	WCALZOILQXUVFC-YFKPBYRVNA-N	TZOKHOHKIYBJGB-FGFFPOHCNA-N	I
811	1	0	0	ZFRRBGVVWUSIQU-BYPYZUCNNA-N	SWQSFEOXHHXIBH-YFKPBYRVNA-N	ZFRRBGVVWUSIQU-BYPYZUCNNA-N	TZOKHOHKIYBJGB-FGFFPOHCNA-N	I	LOGFATHAEPEIRL-QMMMGPOBNA-N	WCALZOILQXUVFC-YFKPBYRVNA-N	TZOKHOHKIYBJGB-FGFFPOHCNA-N	KIDRGHLQSOLYTF-UHFFFAOYNA-N	I
812	1	0	0	LOGFATHAEPEIRL-QMMMGPOBNA-N	ZFRRBGVVWUSIQU-BYPYZUCNNA-N	SWQSFEOXHHXIBH-YFKPBYRVNA-N	ZFRRBGVVWUSIQU-BYPYZUCNNA-N	I	WCALZOILQXUVFC-YFKPBYRVNA-N	TZOKHOHKIYBJGB-FGFFPOHCNA-N	KIDRGHLQSOLYTF-UHFFFAOYNA-N	WCALZOILQXUVFC-YFKPBYRVNA-N	I
813	1	0	0	WCALZOILQXUVFC-YFKPBYRVNA-N	LOGFATHAEPEIRL-QMMMGPOBNA-N	ZFRRBGVVWUSIQU-BYPYZUCNNA-N	SWQSFEOXHHXIBH-YFKPBYRVNA-N	I	TZOKHOHKIYBJGB-FGFFPOHCNA-N	KIDRGHLQSOLYTF-UHFFFAOYNA-N	WCALZOILQXUVFC-YFKPBYRVNA-N	UXRJSECEEUTNNE-GBXIJSLDNA-N	I
814	1	0	0	TZOKHOHKIYBJGB-FGFFPOHCNA-N	WCALZOILQXUVFC-YFKPBYRVNA-N	LOGFATHAEPEIRL-QMMMGPOBNA-N	ZFRRBGVVWUSIQU-BYPYZUCNNA-N	I	KIDRGHLQSOLYTF-UHFFFAOYNA-N	WCALZOILQXUVFC-YFKPBYRVNA-N	UXRJSECEEUTNNE-GBXIJSLDNA-N	KIDRGHLQSOLYTF-UHFFFAOYNA-N	I
815	1	0	0	KIDRGHLQSOLYTF-UHFFFAOYNA-N	TZOKHOHKIYBJGB-FGFFPOHCNA-N	WCALZOILQXUVFC-YFKPBYRVNA-N	LOGFATHAEPEIRL-QMMMGPOBNA-N	I	WCALZOILQXUVFC-YFKPBYRVNA-N	UXRJSECEEUTNNE-GBXIJSLDNA-N	KIDRGHLQSOLYTF-UHFFFAOYNA-N	SWQSFEOXHHXIBH-YFKPBYRVNA-N	I
816	1	0	0	WCALZOILQXUVFC-YFKPBYRVNA-N	KIDRGHLQSOLYTF-UHFFFAOYNA-N	TZOKHOHKIYBJGB-FGFFPOHCNA-N	WCALZOILQXUVFC-YFKPBYRVNA-N	I	UXRJSECEEUTNNE-GBXIJSLDNA-N	KIDRGHLQSOLYTF-UHFFFAOYNA-N	SWQSFEOXHHXIBH-YFKPBYRVNA-N	ZFRRBGVVWUSIQU-BYPYZUCNNA-N	I
817	1	0	0	UXRJSECEEUTNNE-GBXIJSLDNA-N	WCALZOILQXUVFC-YFKPBYRVNA-N	KIDRGHLQSOLYTF-UHFFFAOYNA-N	TZOKHOHKIYBJGB-FGFFPOHCNA-N	I	KIDRGHLQSOLYTF-UHFFFAOYNA-N	SWQSFEOXHHXIBH-YFKPBYRVNA-N	ZFRRBGVVWUSIQU-BYPYZUCNNA-N	OMFHFMZWHRYLHY-BYPYZUCNNA-N	I
818	1	0	0	KIDRGHLQSOLYTF-UHFFFAOYNA-N	UXRJSECEEUTNNE-GBXIJSLDNA-N	WCALZOILQXUVFC-YFKPBYRVNA-N	KIDRGHLQSOLYTF-UHFFFAOYNA-N	I	SWQSFEOXHHXIBH-YFKPBYRVNA-N	ZFRRBGVVWUSIQU-BYPYZUCNNA-N	OMFHFMZWHRYLHY-BYPYZUCNNA-N	LGNZILDXYHKHQR-BYPYZUCNNA-N	I
819	1	0	0	SWQSFEOXHHXIBH-YFKPBYRVNA-N	KIDRGHLQSOLYTF-UHFFFAOYNA-N	UXRJSECEEUTNNE-GBXIJSLDNA-N	WCALZOILQXUVFC-YFKPBYRVNA-N	I	ZFRRBGVVWUSIQU-BYPYZUCNNA-N	OMFHFMZWHRYLHY-BYPYZUCNNA-N	LGNZILDXYHKHQR-BYPYZUCNNA-N	OMFHFMZWHRYLHY-BYPYZUCNNA-N	I
820	1	0	0	ZFRRBGVVWUSIQU-BYPYZUCNNA-N	SWQSFEOXHHXIBH-YFKPBYRVNA-N	KIDRGHLQSOLYTF-UHFFFAOYNA-N	UXRJSECEEUTNNE-GBXIJSLDNA-N	I	OMFHFMZWHRYLHY-BYPYZUCNNA-N	LGNZILDXYHKHQR-BYPYZUCNNA-N	OMFHFMZWHRYLHY-BYPYZUCNNA-N	SWQSFEOXHHXIBH-YFKPBYRVNA-N	I
821	1	0	0	OMFHFMZWHRYLHY-BYPYZUCNNA-N	ZFRRBGVVWUSIQU-BYPYZUCNNA-N	SWQSFEOXHHXIBH-YFKPBYRVNA-N	KIDRGHLQSOLYTF-UHFFFAOYNA-N	I	LGNZILDXYHKHQR-BYPYZUCNNA-N	OMFHFMZWHRYLHY-BYPYZUCNNA-N	SWQSFEOXHHXIBH-YFKPBYRVNA-N	WCALZOILQXUVFC-YFKPBYRVNA-N	I
822	1	0	0	LGNZILDXYHKHQR-BYPYZUCNNA-N	OMFHFMZWHRYLHY-BYPYZUCNNA-N	ZFRRBGVVWUSIQU-BYPYZUCNNA-N	SWQSFEOXHHXIBH-YFKPBYRVNA-N	I	OMFHFMZWHRYLHY-BYPYZUCNNA-N	SWQSFEOXHHXIBH-YFKPBYRVNA-N	WCALZOILQXUVFC-YFKPBYRVNA-N	SWQSFEOXHHXIBH-YFKPBYRVNA-N	I
823	1	0	0	OMFHFMZWHRYLHY-BYPYZUCNNA-N	LGNZILDXYHKHQR-BYPYZUCNNA-N	OMFHFMZWHRYLHY-BYPYZUCNNA-N	ZFRRBGVVWUSIQU-BYPYZUCNNA-N	I	SWQSFEOXHHXIBH-YFKPBYRVNA-N	WCALZOILQXUVFC-YFKPBYRVNA-N	SWQSFEOXHHXIBH-YFKPBYRVNA-N	NXFZNQJWFVCTOM-JTQLQIEINA-N	I
824	1	0	0	SWQSFEOXHHXIBH-YFKPBYRVNA-N	OMFHFMZWHRYLHY-BYPYZUCNNA-N	LGNZILDXYHKHQR-BYPYZUCNNA-N	OMFHFMZWHRYLHY-BYPYZUCNNA-N	I	WCALZOILQXUVFC-YFKPBYRVNA-N	SWQSFEOXHHXIBH-YFKPBYRVNA-N	NXFZNQJWFVCTOM-JTQLQIEINA-N	KIDRGHLQSOLYTF-UHFFFAOYNA-N	I
825	1	0	0	WCALZOILQXUVFC-YFKPBYRVNA-N	SWQSFEOXHHXIBH-YFKPBYRVNA-N	OMFHFMZWHRYLHY-BYPYZUCNNA-N	LGNZILDXYHKHQR-BYPYZUCNNA-N	I	SWQSFEOXHHXIBH-YFKPBYRVNA-N	NXFZNQJWFVCTOM-JTQLQIEINA-N	KIDRGHLQSOLYTF-UHFFFAOYNA-N	LGNZILDXYHKHQR-BYPYZUCNNA-N	I
826	1	0	0	SWQSFEOXHHXIBH-YFKPBYRVNA-N	WCALZOILQXUVFC-YFKPBYRVNA-N	SWQSFEOXHHXIBH-YFKPBYRVNA-N	OMFHFMZWHRYLHY-BYPYZUCNNA-N	I	NXFZNQJWFVCTOM-JTQLQIEINA-N	KIDRGHLQSOLYTF-UHFFFAOYNA-N	LGNZILDXYHKHQR-BYPYZUCNNA-N	PYLVBXRBUBBYCM-PJVXUWSXNA-N	I
827	1	0	0	NXFZNQJWFVCTOM-JTQLQIEINA-N	SWQSFEOXHHXIBH-YFKPBYRVNA-N	WCALZOILQXUVFC-YFKPBYRVNA-N	SWQSFEOXHHXIBH-YFKPBYRVNA-N	I	KIDRGHLQSOLYTF-UHFFFAOYNA-N	LGNZILDXYHKHQR-BYPYZUCNNA-N	PYLVBXRBUBBYCM-PJVXUWSXNA-N	CQRHONUIJHWWQQ-QMMMGPOBNA-N	I
828	1	0	0	KIDRGHLQSOLYTF-UHFFFAOYNA-N	NXFZNQJWFVCTOM-JTQLQIEINA-N	SWQSFEOXHHXIBH-YFKPBYRVNA-N	WCALZOILQXUVFC-YFKPBYRVNA-N	I	LGNZILDXYHKHQR-BYPYZUCNNA-N	PYLVBXRBUBBYCM-PJVXUWSXNA-N	CQRHONUIJHWWQQ-QMMMGPOBNA-N	SWQSFEOXHHXIBH-YFKPBYRVNA-N	I
829	1	0	0	LGNZILDXYHKHQR-BYPYZUCNNA-N	KIDRGHLQSOLYTF-UHFFFAOYNA-N	NXFZNQJWFVCTOM-JTQLQIEINA-N	SWQSFEOXHHXIBH-YFKPBYRVNA-N	I	PYLVBXRBUBBYCM-PJVXUWSXNA-N	CQRHONUIJHWWQQ-QMMMGPOBNA-N	SWQSFEOXHHXIBH-YFKPBYRVNA-N	KIDRGHLQSOLYTF-UHFFFAOYNA-N	I
830	1	0	0	PYLVBXRBUBBYCM-PJVXUWSXNA-N	LGNZILDXYHKHQR-BYPYZUCNNA-N	KIDRGHLQSOLYTF-UHFFFAOYNA-N	NXFZNQJWFVCTOM-JTQLQIEINA-N	I	CQRHONUIJHWWQQ-QMMMGPOBNA-N	SWQSFEOXHHXIBH-YFKPBYRVNA-N	KIDRGHLQSOLYTF-UHFFFAOYNA-N	CQRHONUIJHWWQQ-QMMMGPOBNA-N	I
831	1	0	0	CQRHONUIJHWWQQ-QMMMGPOBNA-N	PYLVBXRBUBBYCM-PJVXUWSXNA-N	LGNZILDXYHKHQR-BYPYZUCNNA-N	KIDRGHLQSOLYTF-UHFFFAOYNA-N	I	SWQSFEOXHHXIBH-YFKPBYRVNA-N	KIDRGHLQSOLYTF-UHFFFAOYNA-N	CQRHONUIJHWWQQ-QMMMGPOBNA-N	WCALZOILQXUVFC-YFKPBYRVNA-N	I
832	1	0	0	SWQSFEOXHHXIBH-YFKPBYRVNA-N	CQRHONUIJHWWQQ-QMMMGPOBNA-N	PYLVBXRBUBBYCM-PJVXUWSXNA-N	LGNZILDXYHKHQR-BYPYZUCNNA-N	I	KIDRGHLQSOLYTF-UHFFFAOYNA-N	CQRHONUIJHWWQQ-QMMMGPOBNA-N	WCALZOILQXUVFC-YFKPBYRVNA-N	OMFHFMZWHRYLHY-BYPYZUCNNA-N	I
833	1	0	0	KIDRGHLQSOLYTF-UHFFFAOYNA-N	SWQSFEOXHHXIBH-YFKPBYRVNA-N	CQRHONUIJHWWQQ-QMMMGPOBNA-N	PYLVBXRBUBBYCM-PJVXUWSXNA-N	I	CQRHONUIJHWWQQ-QMMMGPOBNA-N	WCALZOILQXUVFC-YFKPBYRVNA-N	OMFHFMZWHRYLHY-BYPYZUCNNA-N	PHWPOFWROLBJDE-REOHCLBHNA-N	I
834	1	0	0	CQRHONUIJHWWQQ-QMMMGPOBNA-N	KIDRGHLQSOLYTF-UHFFFAOYNA-N	SWQSFEOXHHXIBH-YFKPBYRVNA-N	CQRHONUIJHWWQQ-QMMMGPOBNA-N	I	WCALZOILQXUVFC-YFKPBYRVNA-N	OMFHFMZWHRYLHY-BYPYZUCNNA-N	PHWPOFWROLBJDE-REOHCLBHNA-N	OMFHFMZWHRYLHY-BYPYZUCNNA-N	I
835	1	0	0	WCALZOILQXUVFC-YFKPBYRVNA-N	CQRHONUIJHWWQQ-QMMMGPOBNA-N	KIDRGHLQSOLYTF-UHFFFAOYNA-N	SWQSFEOXHHXIBH-YFKPBYRVNA-N	I	OMFHFMZWHRYLHY-BYPYZUCNNA-N	PHWPOFWROLBJDE-REOHCLBHNA-N	OMFHFMZWHRYLHY-BYPYZUCNNA-N	KJDGPBZOKRQRED-YKAAPSRENA-N	I
836	1	0	0	OMFHFMZWHRYLHY-BYPYZUCNNA-N	WCALZOILQXUVFC-YFKPBYRVNA-N	CQRHONUIJHWWQQ-QMMMGPOBNA-N	KIDRGHLQSOLYTF-UHFFFAOYNA-N	I	PHWPOFWROLBJDE-REOHCLBHNA-N	OMFHFMZWHRYLHY-BYPYZUCNNA-N	KJDGPBZOKRQRED-YKAAPSRENA-N	KIDRGHLQSOLYTF-UHFFFAOYNA-N	I
837	1	0	0	PHWPOFWROLBJDE-REOHCLBHNA-N	OMFHFMZWHRYLHY-BYPYZUCNNA-N	WCALZOILQXUVFC-YFKPBYRVNA-N	CQRHONUIJHWWQQ-QMMMGPOBNA-N	I	OMFHFMZWHRYLHY-BYPYZUCNNA-N	KJDGPBZOKRQRED-YKAAPSRENA-N	KIDRGHLQSOLYTF-UHFFFAOYNA-N	CQRHONUIJHWWQQ-QMMMGPOBNA-N	I
838	1	0	0	OMFHFMZWHRYLHY-BYPYZUCNNA-N	PHWPOFWROLBJDE-REOHCLBHNA-N	OMFHFMZWHRYLHY-BYPYZUCNNA-N	WCALZOILQXUVFC-YFKPBYRVNA-N	I	KJDGPBZOKRQRED-YKAAPSRENA-N	KIDRGHLQSOLYTF-UHFFFAOYNA-N	CQRHONUIJHWWQQ-QMMMGPOBNA-N	LGNZILDXYHKHQR-BYPYZUCNNA-N	I
839	1	0	0	KJDGPBZOKRQRED-YKAAPSRENA-N	OMFHFMZWHRYLHY-BYPYZUCNNA-N	PHWPOFWROLBJDE-REOHCLBHNA-N	OMFHFMZWHRYLHY-BYPYZUCNNA-N	I	KIDRGHLQSOLYTF-UHFFFAOYNA-N	CQRHONUIJHWWQQ-QMMMGPOBNA-N	LGNZILDXYHKHQR-BYPYZUCNNA-N	TZOKHOHKIYBJGB-FGFFPOHCNA-N	I
840	1	0	0	KIDRGHLQSOLYTF-UHFFFAOYNA-N	KJDGPBZOKRQRED-YKAAPSRENA-N	OMFHFMZWHRYLHY-BYPYZUCNNA-N	PHWPOFWROLBJDE-REOHCLBHNA-N	I	CQRHONUIJHWWQQ-QMMMGPOBNA-N	LGNZILDXYHKHQR-BYPYZUCNNA-N	TZOKHOHKIYBJGB-FGFFPOHCNA-N	LGNZILDXYHKHQR-BYPYZUCNNA-N	I
841	1	0	0	CQRHONUIJHWWQQ-QMMMGPOBNA-N	KIDRGHLQSOLYTF-UHFFFAOYNA-N	KJDGPBZOKRQRED-YKAAPSRENA-N	OMFHFMZWHRYLHY-BYPYZUCNNA-N	I	LGNZILDXYHKHQR-BYPYZUCNNA-N	TZOKHOHKIYBJGB-FGFFPOHCNA-N	LGNZILDXYHKHQR-BYPYZUCNNA-N	RIOGVSQWSYFYQB-DBLDWONGNA-N	I
842	1	0	0	LGNZILDXYHKHQR-BYPYZUCNNA-N	CQRHONUIJHWWQQ-QMMMGPOBNA-N	KIDRGHLQSOLYTF-UHFFFAOYNA-N	KJDGPBZOKRQRED-YKAAPSRENA-N	I	TZOKHOHKIYBJGB-FGFFPOHCNA-N	LGNZILDXYHKHQR-BYPYZUCNNA-N	RIOGVSQWSYFYQB-DBLDWONGNA-N	WCALZOILQXUVFC-YFKPBYRVNA-N	I
843	1	0	0	TZOKHOHKIYBJGB-FGFFPOHCNA-N	LGNZILDXYHKHQR-BYPYZUCNNA-N	CQRHONUIJHWWQQ-QMMMGPOBNA-N	KIDRGHLQSOLYTF-UHFFFAOYNA-N	I	LGNZILDXYHKHQR-BYPYZUCNNA-N	RIOGVSQWSYFYQB-DBLDWONGNA-N	WCALZOILQXUVFC-YFKPBYRVNA-N	VHTIJGPHKRJQGO-REOHCLBHNA-N	I
844	1	0	0	LGNZILDXYHKHQR-BYPYZUCNNA-N	TZOKHOHKIYBJGB-FGFFPOHCNA-N	LGNZILDXYHKHQR-BYPYZUCNNA-N	CQRHONUIJHWWQQ-QMMMGPOBNA-N	I	RIOGVSQWSYFYQB-DBLDWONGNA-N	WCALZOILQXUVFC-YFKPBYRVNA-N	VHTIJGPHKRJQGO-REOHCLBHNA-N	TZOKHOHKIYBJGB-FGFFPOHCNA-N	I
845	1	0	0	RIOGVSQWSYFYQB-DBLDWONGNA-N	LGNZILDXYHKHQR-BYPYZUCNNA-N	TZOKHOHKIYBJGB-FGFFPOHCNA-N	LGNZILDXYHKHQR-BYPYZUCNNA-N	I	WCALZOILQXUVFC-YFKPBYRVNA-N	VHTIJGPHKRJQGO-REOHCLBHNA-N	TZOKHOHKIYBJGB-FGFFPOHCNA-N	UXRJSECEEUTNNE-GBXIJSLDNA-N	I
846	1	0	0	WCALZOILQXUVFC-YFKPBYRVNA-N	RIOGVSQWSYFYQB-DBLDWONGNA-N	LGNZILDXYHKHQR-BYPYZUCNNA-N	TZOKHOHKIYBJGB-FGFFPOHCNA-N	I	VHTIJGPHKRJQGO-REOHCLBHNA-N	TZOKHOHKIYBJGB-FGFFPOHCNA-N	UXRJSECEEUTNNE-GBXIJSLDNA-N	PYLVBXRBUBBYCM-PJVXUWSXNA-N	I
847	1	0	0	VHTIJGPHKRJQGO-REOHCLBHNA-N	WCALZOILQXUVFC-YFKPBYRVNA-N	RIOGVSQWSYFYQB-DBLDWONGNA-N	LGNZILDXYHKHQR-BYPYZUCNNA-N	I	TZOKHOHKIYBJGB-FGFFPOHCNA-N	UXRJSECEEUTNNE-GBXIJSLDNA-N	PYLVBXRBUBBYCM-PJVXUWSXNA-N	PYLVBXRBUBBYCM-PJVXUWSXNA-N	I
848	1	0	0	TZOKHOHKIYBJGB-FGFFPOHCNA-N	VHTIJGPHKRJQGO-REOHCLBHNA-N	WCALZOILQXUVFC-YFKPBYRVNA-N	RIOGVSQWSYFYQB-DBLDWONGNA-N	I	UXRJSECEEUTNNE-GBXIJSLDNA-N	PYLVBXRBUBBYCM-PJVXUWSXNA-N	PYLVBXRBUBBYCM-PJVXUWSXNA-N	CQRHONUIJHWWQQ-QMMMGPOBNA-N	I
849	1	0	0	UXRJSECEEUTNNE-GBXIJSLDNA-N	TZOKHOHKIYBJGB-FGFFPOHCNA-N	VHTIJGPHKRJQGO-REOHCLBHNA-N	WCALZOILQXUVFC-YFKPBYRVNA-N	I	PYLVBXRBUBBYCM-PJVXUWSXNA-N	PYLVBXRBUBBYCM-PJVXUWSXNA-N	CQRHONUIJHWWQQ-QMMMGPOBNA-N	KRPXSYLXONNDHS-WHFBIAKZNA-N	I
850	1	0	0	PYLVBXRBUBBYCM-PJVXUWSXNA-N	UXRJSECEEUTNNE-GBXIJSLDNA-N	TZOKHOHKIYBJGB-FGFFPOHCNA-N	VHTIJGPHKRJQGO-REOHCLBHNA-N	I	PYLVBXRBUBBYCM-PJVXUWSXNA-N	CQRHONUIJHWWQQ-QMMMGPOBNA-N	KRPXSYLXONNDHS-WHFBIAKZNA-N	KJDGPBZOKRQRED-YKAAPSRENA-N	I
851	1	0	0	PYLVBXRBUBBYCM-PJVXUWSXNA-N	PYLVBXRBUBBYCM-PJVXUWSXNA-N	UXRJSECEEUTNNE-GBXIJSLDNA-N	TZOKHOHKIYBJGB-FGFFPOHCNA-N	I	CQRHONUIJHWWQQ-QMMMGPOBNA-N	KRPXSYLXONNDHS-WHFBIAKZNA-N	KJDGPBZOKRQRED-YKAAPSRENA-N	KIDRGHLQSOLYTF-UHFFFAOYNA-N	I
852	1	0	0	CQRHONUIJHWWQQ-QMMMGPOBNA-N	PYLVBXRBUBBYCM-PJVXUWSXNA-N	PYLVBXRBUBBYCM-PJVXUWSXNA-N	UXRJSECEEUTNNE-GBXIJSLDNA-N	I	KRPXSYLXONNDHS-WHFBIAKZNA-N	KJDGPBZOKRQRED-YKAAPSRENA-N	KIDRGHLQSOLYTF-UHFFFAOYNA-N	VHTIJGPHKRJQGO-REOHCLBHNA-N	I
853	1	0	0	KRPXSYLXONNDHS-WHFBIAKZNA-N	CQRHONUIJHWWQQ-QMMMGPOBNA-N	PYLVBXRBUBBYCM-PJVXUWSXNA-N	PYLVBXRBUBBYCM-PJVXUWSXNA-N	I	KJDGPBZOKRQRED-YKAAPSRENA-N	KIDRGHLQSOLYTF-UHFFFAOYNA-N	VHTIJGPHKRJQGO-REOHCLBHNA-N	WCALZOILQXUVFC-YFKPBYRVNA-N	I
854	1	0	0	KJDGPBZOKRQRED-YKAAPSRENA-N	KRPXSYLXONNDHS-WHFBIAKZNA-N	CQRHONUIJHWWQQ-QMMMGPOBNA-N	PYLVBXRBUBBYCM-PJVXUWSXNA-N	I	KIDRGHLQSOLYTF-UHFFFAOYNA-N	VHTIJGPHKRJQGO-REOHCLBHNA-N	WCALZOILQXUVFC-YFKPBYRVNA-N	PHWPOFWROLBJDE-REOHCLBHNA-N	I
855	1	0	0	KIDRGHLQSOLYTF-UHFFFAOYNA-N	KJDGPBZOKRQRED-YKAAPSRENA-N	KRPXSYLXONNDHS-WHFBIAKZNA-N	CQRHONUIJHWWQQ-QMMMGPOBNA-N	I	VHTIJGPHKRJQGO-REOHCLBHNA-N	WCALZOILQXUVFC-YFKPBYRVNA-N	PHWPOFWROLBJDE-REOHCLBHNA-N	KIDRGHLQSOLYTF-UHFFFAOYNA-N	I
856	1	0	0	VHTIJGPHKRJQGO-REOHCLBHNA-N	KIDRGHLQSOLYTF-UHFFFAOYNA-N	KJDGPBZOKRQRED-YKAAPSRENA-N	KRPXSYLXONNDHS-WHFBIAKZNA-N	I	WCALZOILQXUVFC-YFKPBYRVNA-N	PHWPOFWROLBJDE-REOHCLBHNA-N	KIDRGHLQSOLYTF-UHFFFAOYNA-N	KMYCKZYTWWGFEW-RJFJIGAVNA-N	I
857	1	0	0	WCALZOILQXUVFC-YFKPBYRVNA-N	VHTIJGPHKRJQGO-REOHCLBHNA-N	KIDRGHLQSOLYTF-UHFFFAOYNA-N	KJDGPBZOKRQRED-YKAAPSRENA-N	I	PHWPOFWROLBJDE-REOHCLBHNA-N	KIDRGHLQSOLYTF-UHFFFAOYNA-N	KMYCKZYTWWGFEW-RJFJIGAVNA-N	WCALZOILQXUVFC-YFKPBYRVNA-N	I
858	1	0	0	PHWPOFWROLBJDE-REOHCLBHNA-N	WCALZOILQXUVFC-YFKPBYRVNA-N	VHTIJGPHKRJQGO-REOHCLBHNA-N	KIDRGHLQSOLYTF-UHFFFAOYNA-N	I	KIDRGHLQSOLYTF-UHFFFAOYNA-N	KMYCKZYTWWGFEW-RJFJIGAVNA-N	WCALZOILQXUVFC-YFKPBYRVNA-N	KIDRGHLQSOLYTF-UHFFFAOYNA-N	I
859	1	0	0	KIDRGHLQSOLYTF-UHFFFAOYNA-N	PHWPOFWROLBJDE-REOHCLBHNA-N	WCALZOILQXUVFC-YFKPBYRVNA-N	VHTIJGPHKRJQGO-REOHCLBHNA-N	I	KMYCKZYTWWGFEW-RJFJIGAVNA-N	WCALZOILQXUVFC-YFKPBYRVNA-N	KIDRGHLQSOLYTF-UHFFFAOYNA-N	PYLVBXRBUBBYCM-PJVXUWSXNA-N	I
860	1	0	0	KMYCKZYTWWGFEW-RJFJIGAVNA-N	KIDRGHLQSOLYTF-UHFFFAOYNA-N	PHWPOFWROLBJDE-REOHCLBHNA-N	WCALZOILQXUVFC-YFKPBYRVNA-N	I	WCALZOILQXUVFC-YFKPBYRVNA-N	KIDRGHLQSOLYTF-UHFFFAOYNA-N	PYLVBXRBUBBYCM-PJVXUWSXNA-N	OMFHFMZWHRYLHY-BYPYZUCNNA-N	I
861	1	0	0	WCALZOILQXUVFC-YFKPBYRVNA-N	KMYCKZYTWWGFEW-RJFJIGAVNA-N	KIDRGHLQSOLYTF-UHFFFAOYNA-N	PHWPOFWROLBJDE-REOHCLBHNA-N	I	KIDRGHLQSOLYTF-UHFFFAOYNA-N	PYLVBXRBUBBYCM-PJVXUWSXNA-N	OMFHFMZWHRYLHY-BYPYZUCNNA-N	WCALZOILQXUVFC-YFKPBYRVNA-N	I
862	1	0	0	KIDRGHLQSOLYTF-UHFFFAOYNA-N	WCALZOILQXUVFC-YFKPBYRVNA-N	KMYCKZYTWWGFEW-RJFJIGAVNA-N	KIDRGHLQSOLYTF-UHFFFAOYNA-N	I	PYLVBXRBUBBYCM-PJVXUWSXNA-N	OMFHFMZWHRYLHY-BYPYZUCNNA-N	WCALZOILQXUVFC-YFKPBYRVNA-N	KRPXSYLXONNDHS-WHFBIAKZNA-N	I
863	1	0	0	PYLVBXRBUBBYCM-PJVXUWSXNA-N	KIDRGHLQSOLYTF-UHFFFAOYNA-N	WCALZOILQXUVFC-YFKPBYRVNA-N	KMYCKZYTWWGFEW-RJFJIGAVNA-N	I	OMFHFMZWHRYLHY-BYPYZUCNNA-N	WCALZOILQXUVFC-YFKPBYRVNA-N	KRPXSYLXONNDHS-WHFBIAKZNA-N	IDOSDTAHFWGHKV-AIINLQACNA-N	I
864	1	0	0	OMFHFMZWHRYLHY-BYPYZUCNNA-N	PYLVBXRBUBBYCM-PJVXUWSXNA-N	KIDRGHLQSOLYTF-UHFFFAOYNA-N	WCALZOILQXUVFC-YFKPBYRVNA-N	I	WCALZOILQXUVFC-YFKPBYRVNA-N	KRPXSYLXONNDHS-WHFBIAKZNA-N	IDOSDTAHFWGHKV-AIINLQACNA-N	QRAMHJBBMFNBFF-REOHCLBHNA-N	I
865	1	0	0	WCALZOILQXUVFC-YFKPBYRVNA-N	OMFHFMZWHRYLHY-BYPYZUCNNA-N	PYLVBXRBUBBYCM-PJVXUWSXNA-N	KIDRGHLQSOLYTF-UHFFFAOYNA-N	I	KRPXSYLXONNDHS-WHFBIAKZNA-N	IDOSDTAHFWGHKV-AIINLQACNA-N	QRAMHJBBMFNBFF-REOHCLBHNA-N	TZOKHOHKIYBJGB-FGFFPOHCNA-N	I
866	1	0	0	KRPXSYLXONNDHS-WHFBIAKZNA-N	WCALZOILQXUVFC-YFKPBYRVNA-N	OMFHFMZWHRYLHY-BYPYZUCNNA-N	PYLVBXRBUBBYCM-PJVXUWSXNA-N	I	IDOSDTAHFWGHKV-AIINLQACNA-N	QRAMHJBBMFNBFF-REOHCLBHNA-N	TZOKHOHKIYBJGB-FGFFPOHCNA-N	TZOKHOHKIYBJGB-FGFFPOHCNA-N	I
867	1	0	0	IDOSDTAHFWGHKV-AIINLQACNA-N	KRPXSYLXONNDHS-WHFBIAKZNA-N	WCALZOILQXUVFC-YFKPBYRVNA-N	OMFHFMZWHRYLHY-BYPYZUCNNA-N	I	QRAMHJBBMFNBFF-REOHCLBHNA-N	TZOKHOHKIYBJGB-FGFFPOHCNA-N	TZOKHOHKIYBJGB-FGFFPOHCNA-N	OMFHFMZWHRYLHY-BYPYZUCNNA-N	I
868	1	0	0	QRAMHJBBMFNBFF-REOHCLBHNA-N	IDOSDTAHFWGHKV-AIINLQACNA-N	KRPXSYLXONNDHS-WHFBIAKZNA-N	WCALZOILQXUVFC-YFKPBYRVNA-N	I	TZOKHOHKIYBJGB-FGFFPOHCNA-N	TZOKHOHKIYBJGB-FGFFPOHCNA-N	OMFHFMZWHRYLHY-BYPYZUCNNA-N	WCALZOILQXUVFC-YFKPBYRVNA-N	I
869	1	0	0	TZOKHOHKIYBJGB-FGFFPOHCNA-N	QRAMHJBBMFNBFF-REOHCLBHNA-N	IDOSDTAHFWGHKV-AIINLQACNA-N	KRPXSYLXONNDHS-WHFBIAKZNA-N	I	TZOKHOHKIYBJGB-FGFFPOHCNA-N	OMFHFMZWHRYLHY-BYPYZUCNNA-N	WCALZOILQXUVFC-YFKPBYRVNA-N	CQRHONUIJHWWQQ-QMMMGPOBNA-N	I
870	1	0	0	TZOKHOHKIYBJGB-FGFFPOHCNA-N	TZOKHOHKIYBJGB-FGFFPOHCNA-N	QRAMHJBBMFNBFF-REOHCLBHNA-N	IDOSDTAHFWGHKV-AIINLQACNA-N	I	OMFHFMZWHRYLHY-BYPYZUCNNA-N	WCALZOILQXUVFC-YFKPBYRVNA-N	CQRHONUIJHWWQQ-QMMMGPOBNA-N	KRPXSYLXONNDHS-WHFBIAKZNA-N	I
871	1	0	0	OMFHFMZWHRYLHY-BYPYZUCNNA-N	TZOKHOHKIYBJGB-FGFFPOHCNA-N	TZOKHOHKIYBJGB-FGFFPOHCNA-N	QRAMHJBBMFNBFF-REOHCLBHNA-N	I	WCALZOILQXUVFC-YFKPBYRVNA-N	CQRHONUIJHWWQQ-QMMMGPOBNA-N	KRPXSYLXONNDHS-WHFBIAKZNA-N	IDOSDTAHFWGHKV-AIINLQACNA-N	I
872	1	0	0	WCALZOILQXUVFC-YFKPBYRVNA-N	OMFHFMZWHRYLHY-BYPYZUCNNA-N	TZOKHOHKIYBJGB-FGFFPOHCNA-N	TZOKHOHKIYBJGB-FGFFPOHCNA-N	I	CQRHONUIJHWWQQ-QMMMGPOBNA-N	KRPXSYLXONNDHS-WHFBIAKZNA-N	IDOSDTAHFWGHKV-AIINLQACNA-N	KIDRGHLQSOLYTF-UHFFFAOYNA-N	I
873	1	0	0	CQRHONUIJHWWQQ-QMMMGPOBNA-N	WCALZOILQXUVFC-YFKPBYRVNA-N	OMFHFMZWHRYLHY-BYPYZUCNNA-N	TZOKHOHKIYBJGB-FGFFPOHCNA-N	I	KRPXSYLXONNDHS-WHFBIAKZNA-N	IDOSDTAHFWGHKV-AIINLQACNA-N	KIDRGHLQSOLYTF-UHFFFAOYNA-N	OMFHFMZWHRYLHY-BYPYZUCNNA-N	I
874	1	0	0	KRPXSYLXONNDHS-WHFBIAKZNA-N	CQRHONUIJHWWQQ-QMMMGPOBNA-N	WCALZOILQXUVFC-YFKPBYRVNA-N	OMFHFMZWHRYLHY-BYPYZUCNNA-N	I	IDOSDTAHFWGHKV-AIINLQACNA-N	KIDRGHLQSOLYTF-UHFFFAOYNA-N	OMFHFMZWHRYLHY-BYPYZUCNNA-N	PYLVBXRBUBBYCM-PJVXUWSXNA-N	I
875	1	0	0	IDOSDTAHFWGHKV-AIINLQACNA-N	KRPXSYLXONNDHS-WHFBIAKZNA-N	CQRHONUIJHWWQQ-QMMMGPOBNA-N	WCALZOILQXUVFC-YFKPBYRVNA-N	I	KIDRGHLQSOLYTF-UHFFFAOYNA-N	OMFHFMZWHRYLHY-BYPYZUCNNA-N	PYLVBXRBUBBYCM-PJVXUWSXNA-N	PYLVBXRBUBBYCM-PJVXUWSXNA-N	I
876	1	0	0	KIDRGHLQSOLYTF-UHFFFAOYNA-N	IDOSDTAHFWGHKV-AIINLQACNA-N	KRPXSYLXONNDHS-WHFBIAKZNA-N	CQRHONUIJHWWQQ-QMMMGPOBNA-N	I	OMFHFMZWHRYLHY-BYPYZUCNNA-N	PYLVBXRBUBBYCM-PJVXUWSXNA-N	PYLVBXRBUBBYCM-PJVXUWSXNA-N	PYLVBXRBUBBYCM-PJVXUWSXNA-N	I
877	1	0	0	OMFHFMZWHRYLHY-BYPYZUCNNA-N	KIDRGHLQSOLYTF-UHFFFAOYNA-N	IDOSDTAHFWGHKV-AIINLQACNA-N	KRPXSYLXONNDHS-WHFBIAKZNA-N	I	PYLVBXRBUBBYCM-PJVXUWSXNA-N	PYLVBXRBUBBYCM-PJVXUWSXNA-N	PYLVBXRBUBBYCM-PJVXUWSXNA-N	PYLVBXRBUBBYCM-PJVXUWSXNA-N	I
878	1	0	0	PYLVBXRBUBBYCM-PJVXUWSXNA-N	OMFHFMZWHRYLHY-BYPYZUCNNA-N	KIDRGHLQSOLYTF-UHFFFAOYNA-N	IDOSDTAHFWGHKV-AIINLQACNA-N	I	PYLVBXRBUBBYCM-PJVXUWSXNA-N	PYLVBXRBUBBYCM-PJVXUWSXNA-N	PYLVBXRBUBBYCM-PJVXUWSXNA-N	PYLVBXRBUBBYCM-PJVXUWSXNA-N	I
879	1	0	0	PYLVBXRBUBBYCM-PJVXUWSXNA-N	PYLVBXRBUBBYCM-PJVXUWSXNA-N	OMFHFMZWHRYLHY-BYPYZUCNNA-N	KIDRGHLQSOLYTF-UHFFFAOYNA-N	I	PYLVBXRBUBBYCM-PJVXUWSXNA-N	PYLVBXRBUBBYCM-PJVXUWSXNA-N	PYLVBXRBUBBYCM-PJVXUWSXNA-N	KJDGPBZOKRQRED-YKAAPSRENA-N	I
880	1	0	0	PYLVBXRBUBBYCM-PJVXUWSXNA-N	PYLVBXRBUBBYCM-PJVXUWSXNA-N	PYLVBXRBUBBYCM-PJVXUWSXNA-N	OMFHFMZWHRYLHY-BYPYZUCNNA-N	I	PYLVBXRBUBBYCM-PJVXUWSXNA-N	PYLVBXRBUBBYCM-PJVXUWSXNA-N	KJDGPBZOKRQRED-YKAAPSRENA-N	KIDRGHLQSOLYTF-UHFFFAOYNA-N	I
881	1	0	0	PYLVBXRBUBBYCM-PJVXUWSXNA-N	PYLVBXRBUBBYCM-PJVXUWSXNA-N	PYLVBXRBUBBYCM-PJVXUWSXNA-N	PYLVBXRBUBBYCM-PJVXUWSXNA-N	I	PYLVBXRBUBBYCM-PJVXUWSXNA-N	KJDGPBZOKRQRED-YKAAPSRENA-N	KIDRGHLQSOLYTF-UHFFFAOYNA-N	PYLVBXRBUBBYCM-PJVXUWSXNA-N	I
882	1	0	0	PYLVBXRBUBBYCM-PJVXUWSXNA-N	PYLVBXRBUBBYCM-PJVXUWSXNA-N	PYLVBXRBUBBYCM-PJVXUWSXNA-N	PYLVBXRBUBBYCM-PJVXUWSXNA-N	I	KJDGPBZOKRQRED-YKAAPSRENA-N	KIDRGHLQSOLYTF-UHFFFAOYNA-N	PYLVBXRBUBBYCM-PJVXUWSXNA-N	LGNZILDXYHKHQR-BYPYZUCNNA-N	I
883	1	1	1	KJDGPBZOKRQRED-YKAAPSRENA-N	PYLVBXRBUBBYCM-PJVXUWSXNA-N	PYLVBXRBUBBYCM-PJVXUWSXNA-N	PYLVBXRBUBBYCM-PJVXUWSXNA-N	I	KIDRGHLQSOLYTF-UHFFFAOYNA-N	PYLVBXRBUBBYCM-PJVXUWSXNA-N	LGNZILDXYHKHQR-BYPYZUCNNA-N	IDOSDTAHFWGHKV-AIINLQACNA-N	I
884	1	0	0	KIDRGHLQSOLYTF-UHFFFAOYNA-N	KJDGPBZOKRQRED-YKAAPSRENA-N	PYLVBXRBUBBYCM-PJVXUWSXNA-N	PYLVBXRBUBBYCM-PJVXUWSXNA-N	I	PYLVBXRBUBBYCM-PJVXUWSXNA-N	LGNZILDXYHKHQR-BYPYZUCNNA-N	IDOSDTAHFWGHKV-AIINLQACNA-N	WSDAWLDKHWNSHS-XTEGNZJUNA-N	C
885	1	0	0	LGNZILDXYHKHQR-BYPYZUCNNA-N	LOGFATHAEPEIRL-QMMMGPOBNA-N	SWQSFEOXHHXIBH-YFKPBYRVNA-N	SVNZVKYCFCTCPG-UHFFFAOYNA-N	N	SWQSFEOXHHXIBH-YFKPBYRVNA-N	ZFRRBGVVWUSIQU-BYPYZUCNNA-N	KIDRGHLQSOLYTF-UHFFFAOYNA-N	SWQSFEOXHHXIBH-YFKPBYRVNA-N	I
886	1	0	0	SWQSFEOXHHXIBH-YFKPBYRVNA-N	LGNZILDXYHKHQR-BYPYZUCNNA-N	LOGFATHAEPEIRL-QMMMGPOBNA-N	SWQSFEOXHHXIBH-YFKPBYRVNA-N	I	ZFRRBGVVWUSIQU-BYPYZUCNNA-N	KIDRGHLQSOLYTF-UHFFFAOYNA-N	SWQSFEOXHHXIBH-YFKPBYRVNA-N	OMFHFMZWHRYLHY-BYPYZUCNNA-N	I
887	1	0	0	ZFRRBGVVWUSIQU-BYPYZUCNNA-N	SWQSFEOXHHXIBH-YFKPBYRVNA-N	LGNZILDXYHKHQR-BYPYZUCNNA-N	LOGFATHAEPEIRL-QMMMGPOBNA-N	I	KIDRGHLQSOLYTF-UHFFFAOYNA-N	SWQSFEOXHHXIBH-YFKPBYRVNA-N	OMFHFMZWHRYLHY-BYPYZUCNNA-N	OMFHFMZWHRYLHY-BYPYZUCNNA-N	I
888	1	0	0	KIDRGHLQSOLYTF-UHFFFAOYNA-N	ZFRRBGVVWUSIQU-BYPYZUCNNA-N	SWQSFEOXHHXIBH-YFKPBYRVNA-N	LGNZILDXYHKHQR-BYPYZUCNNA-N	I	SWQSFEOXHHXIBH-YFKPBYRVNA-N	OMFHFMZWHRYLHY-BYPYZUCNNA-N	OMFHFMZWHRYLHY-BYPYZUCNNA-N	WCALZOILQXUVFC-YFKPBYRVNA-N	I
889	1	0	0	SWQSFEOXHHXIBH-YFKPBYRVNA-N	KIDRGHLQSOLYTF-UHFFFAOYNA-N	ZFRRBGVVWUSIQU-BYPYZUCNNA-N	SWQSFEOXHHXIBH-YFKPBYRVNA-N	I	OMFHFMZWHRYLHY-BYPYZUCNNA-N	OMFHFMZWHRYLHY-BYPYZUCNNA-N	WCALZOILQXUVFC-YFKPBYRVNA-N	OMFHFMZWHRYLHY-BYPYZUCNNA-N	I
890	1	0	0	OMFHFMZWHRYLHY-BYPYZUCNNA-N	SWQSFEOXHHXIBH-YFKPBYRVNA-N	KIDRGHLQSOLYTF-UHFFFAOYNA-N	ZFRRBGVVWUSIQU-BYPYZUCNNA-N	I	OMFHFMZWHRYLHY-BYPYZUCNNA-N	WCALZOILQXUVFC-YFKPBYRVNA-N	OMFHFMZWHRYLHY-BYPYZUCNNA-N	WCALZOILQXUVFC-YFKPBYRVNA-N	I
891	1	0	0	OMFHFMZWHRYLHY-BYPYZUCNNA-N	OMFHFMZWHRYLHY-BYPYZUCNNA-N	SWQSFEOXHHXIBH-YFKPBYRVNA-N	KIDRGHLQSOLYTF-UHFFFAOYNA-N	I	WCALZOILQXUVFC-YFKPBYRVNA-N	OMFHFMZWHRYLHY-BYPYZUCNNA-N	WCALZOILQXUVFC-YFKPBYRVNA-N	VHTIJGPHKRJQGO-REOHCLBHNA-N	I
892	1	0	0	WCALZOILQXUVFC-YFKPBYRVNA-N	OMFHFMZWHRYLHY-BYPYZUCNNA-N	OMFHFMZWHRYLHY-BYPYZUCNNA-N	SWQSFEOXHHXIBH-YFKPBYRVNA-N	I	OMFHFMZWHRYLHY-BYPYZUCNNA-N	WCALZOILQXUVFC-YFKPBYRVNA-N	VHTIJGPHKRJQGO-REOHCLBHNA-N	KIDRGHLQSOLYTF-UHFFFAOYNA-N	I
893	1	0	0	OMFHFMZWHRYLHY-BYPYZUCNNA-N	WCALZOILQXUVFC-YFKPBYRVNA-N	OMFHFMZWHRYLHY-BYPYZUCNNA-N	OMFHFMZWHRYLHY-BYPYZUCNNA-N	I	WCALZOILQXUVFC-YFKPBYRVNA-N	VHTIJGPHKRJQGO-REOHCLBHNA-N	KIDRGHLQSOLYTF-UHFFFAOYNA-N	IDOSDTAHFWGHKV-AIINLQACNA-N	I
894	1	0	0	WCALZOILQXUVFC-YFKPBYRVNA-N	OMFHFMZWHRYLHY-BYPYZUCNNA-N	WCALZOILQXUVFC-YFKPBYRVNA-N	OMFHFMZWHRYLHY-BYPYZUCNNA-N	I	VHTIJGPHKRJQGO-REOHCLBHNA-N	KIDRGHLQSOLYTF-UHFFFAOYNA-N	IDOSDTAHFWGHKV-AIINLQACNA-N	CQRHONUIJHWWQQ-QMMMGPOBNA-N	I
895	1	0	0	VHTIJGPHKRJQGO-REOHCLBHNA-N	WCALZOILQXUVFC-YFKPBYRVNA-N	OMFHFMZWHRYLHY-BYPYZUCNNA-N	WCALZOILQXUVFC-YFKPBYRVNA-N	I	KIDRGHLQSOLYTF-UHFFFAOYNA-N	IDOSDTAHFWGHKV-AIINLQACNA-N	CQRHONUIJHWWQQ-QMMMGPOBNA-N	PHWPOFWROLBJDE-REOHCLBHNA-N	I
896	1	0	0	KIDRGHLQSOLYTF-UHFFFAOYNA-N	VHTIJGPHKRJQGO-REOHCLBHNA-N	WCALZOILQXUVFC-YFKPBYRVNA-N	OMFHFMZWHRYLHY-BYPYZUCNNA-N	I	IDOSDTAHFWGHKV-AIINLQACNA-N	CQRHONUIJHWWQQ-QMMMGPOBNA-N	PHWPOFWROLBJDE-REOHCLBHNA-N	KIDRGHLQSOLYTF-UHFFFAOYNA-N	I
897	1	0	0	IDOSDTAHFWGHKV-AIINLQACNA-N	KIDRGHLQSOLYTF-UHFFFAOYNA-N	VHTIJGPHKRJQGO-REOHCLBHNA-N	WCALZOILQXUVFC-YFKPBYRVNA-N	I	CQRHONUIJHWWQQ-QMMMGPOBNA-N	PHWPOFWROLBJDE-REOHCLBHNA-N	KIDRGHLQSOLYTF-UHFFFAOYNA-N	IDOSDTAHFWGHKV-AIINLQACNA-N	I
898	1	0	0	CQRHONUIJHWWQQ-QMMMGPOBNA-N	IDOSDTAHFWGHKV-AIINLQACNA-N	KIDRGHLQSOLYTF-UHFFFAOYNA-N	VHTIJGPHKRJQGO-REOHCLBHNA-N	I	PHWPOFWROLBJDE-REOHCLBHNA-N	KIDRGHLQSOLYTF-UHFFFAOYNA-N	IDOSDTAHFWGHKV-AIINLQACNA-N	SWQSFEOXHHXIBH-YFKPBYRVNA-N	I
899	1	0	0	PHWPOFWROLBJDE-REOHCLBHNA-N	CQRHONUIJHWWQQ-QMMMGPOBNA-N	IDOSDTAHFWGHKV-AIINLQACNA-N	KIDRGHLQSOLYTF-UHFFFAOYNA-N	I	KIDRGHLQSOLYTF-UHFFFAOYNA-N	IDOSDTAHFWGHKV-AIINLQACNA-N	SWQSFEOXHHXIBH-YFKPBYRVNA-N	VHTIJGPHKRJQGO-REOHCLBHNA-N	I
900	1	0	0	KIDRGHLQSOLYTF-UHFFFAOYNA-N	PHWPOFWROLBJDE-REOHCLBHNA-N	CQRHONUIJHWWQQ-QMMMGPOBNA-N	IDOSDTAHFWGHKV-AIINLQACNA-N	I	IDOSDTAHFWGHKV-AIINLQACNA-N	SWQSFEOXHHXIBH-YFKPBYRVNA-N	VHTIJGPHKRJQGO-REOHCLBHNA-N	OMFHFMZWHRYLHY-BYPYZUCNNA-N	I
901	1	0	0	IDOSDTAHFWGHKV-AIINLQACNA-N	KIDRGHLQSOLYTF-UHFFFAOYNA-N	PHWPOFWROLBJDE-REOHCLBHNA-N	CQRHONUIJHWWQQ-QMMMGPOBNA-N	I	SWQSFEOXHHXIBH-YFKPBYRVNA-N	VHTIJGPHKRJQGO-REOHCLBHNA-N	OMFHFMZWHRYLHY-BYPYZUCNNA-N	KRPXSYLXONNDHS-WHFBIAKZNA-N	I
902	1	0	0	SWQSFEOXHHXIBH-YFKPBYRVNA-N	IDOSDTAHFWGHKV-AIINLQACNA-N	KIDRGHLQSOLYTF-UHFFFAOYNA-N	PHWPOFWROLBJDE-REOHCLBHNA-N	I	VHTIJGPHKRJQGO-REOHCLBHNA-N	OMFHFMZWHRYLHY-BYPYZUCNNA-N	KRPXSYLXONNDHS-WHFBIAKZNA-N	OMFHFMZWHRYLHY-BYPYZUCNNA-N	I
903	1	0	0	VHTIJGPHKRJQGO-REOHCLBHNA-N	SWQSFEOXHHXIBH-YFKPBYRVNA-N	IDOSDTAHFWGHKV-AIINLQACNA-N	KIDRGHLQSOLYTF-UHFFFAOYNA-N	I	OMFHFMZWHRYLHY-BYPYZUCNNA-N	KRPXSYLXONNDHS-WHFBIAKZNA-N	OMFHFMZWHRYLHY-BYPYZUCNNA-N	SWQSFEOXHHXIBH-YFKPBYRVNA-N	I
904	1	0	0	OMFHFMZWHRYLHY-BYPYZUCNNA-N	VHTIJGPHKRJQGO-REOHCLBHNA-N	SWQSFEOXHHXIBH-YFKPBYRVNA-N	IDOSDTAHFWGHKV-AIINLQACNA-N	I	KRPXSYLXONNDHS-WHFBIAKZNA-N	OMFHFMZWHRYLHY-BYPYZUCNNA-N	SWQSFEOXHHXIBH-YFKPBYRVNA-N	TZOKHOHKIYBJGB-FGFFPOHCNA-N	I
905	1	0	0	KRPXSYLXONNDHS-WHFBIAKZNA-N	OMFHFMZWHRYLHY-BYPYZUCNNA-N	VHTIJGPHKRJQGO-REOHCLBHNA-N	SWQSFEOXHHXIBH-YFKPBYRVNA-N	I	OMFHFMZWHRYLHY-BYPYZUCNNA-N	SWQSFEOXHHXIBH-YFKPBYRVNA-N	TZOKHOHKIYBJGB-FGFFPOHCNA-N	KRPXSYLXONNDHS-WHFBIAKZNA-N	I
906	1	0	0	OMFHFMZWHRYLHY-BYPYZUCNNA-N	KRPXSYLXONNDHS-WHFBIAKZNA-N	OMFHFMZWHRYLHY-BYPYZUCNNA-N	VHTIJGPHKRJQGO-REOHCLBHNA-N	I	SWQSFEOXHHXIBH-YFKPBYRVNA-N	TZOKHOHKIYBJGB-FGFFPOHCNA-N	KRPXSYLXONNDHS-WHFBIAKZNA-N	KJDGPBZOKRQRED-YKAAPSRENA-N	I
907	1	0	0	SWQSFEOXHHXIBH-YFKPBYRVNA-N	OMFHFMZWHRYLHY-BYPYZUCNNA-N	KRPXSYLXONNDHS-WHFBIAKZNA-N	OMFHFMZWHRYLHY-BYPYZUCNNA-N	I	TZOKHOHKIYBJGB-FGFFPOHCNA-N	KRPXSYLXONNDHS-WHFBIAKZNA-N	KJDGPBZOKRQRED-YKAAPSRENA-N	KJDGPBZOKRQRED-YKAAPSRENA-N	I
908	1	0	0	TZOKHOHKIYBJGB-FGFFPOHCNA-N	SWQSFEOXHHXIBH-YFKPBYRVNA-N	OMFHFMZWHRYLHY-BYPYZUCNNA-N	KRPXSYLXONNDHS-WHFBIAKZNA-N	I	KRPXSYLXONNDHS-WHFBIAKZNA-N	KJDGPBZOKRQRED-YKAAPSRENA-N	KJDGPBZOKRQRED-YKAAPSRENA-N	KIDRGHLQSOLYTF-UHFFFAOYNA-N	I
909	1	0	0	KRPXSYLXONNDHS-WHFBIAKZNA-N	TZOKHOHKIYBJGB-FGFFPOHCNA-N	SWQSFEOXHHXIBH-YFKPBYRVNA-N	OMFHFMZWHRYLHY-BYPYZUCNNA-N	I	KJDGPBZOKRQRED-YKAAPSRENA-N	KJDGPBZOKRQRED-YKAAPSRENA-N	KIDRGHLQSOLYTF-UHFFFAOYNA-N	UXRJSECEEUTNNE-GBXIJSLDNA-N	I
910	1	0	0	KJDGPBZOKRQRED-YKAAPSRENA-N	KRPXSYLXONNDHS-WHFBIAKZNA-N	TZOKHOHKIYBJGB-FGFFPOHCNA-N	SWQSFEOXHHXIBH-YFKPBYRVNA-N	I	KJDGPBZOKRQRED-YKAAPSRENA-N	KIDRGHLQSOLYTF-UHFFFAOYNA-N	UXRJSECEEUTNNE-GBXIJSLDNA-N	PHWPOFWROLBJDE-REOHCLBHNA-N	I
911	1	0	0	KJDGPBZOKRQRED-YKAAPSRENA-N	KJDGPBZOKRQRED-YKAAPSRENA-N	KRPXSYLXONNDHS-WHFBIAKZNA-N	TZOKHOHKIYBJGB-FGFFPOHCNA-N	I	KIDRGHLQSOLYTF-UHFFFAOYNA-N	UXRJSECEEUTNNE-GBXIJSLDNA-N	PHWPOFWROLBJDE-REOHCLBHNA-N	KJDGPBZOKRQRED-YKAAPSRENA-N	I
912	1	0	0	KIDRGHLQSOLYTF-UHFFFAOYNA-N	KJDGPBZOKRQRED-YKAAPSRENA-N	KJDGPBZOKRQRED-YKAAPSRENA-N	KRPXSYLXONNDHS-WHFBIAKZNA-N	I	UXRJSECEEUTNNE-GBXIJSLDNA-N	PHWPOFWROLBJDE-REOHCLBHNA-N	KJDGPBZOKRQRED-YKAAPSRENA-N	IDOSDTAHFWGHKV-AIINLQACNA-N	I
913	1	0	0	UXRJSECEEUTNNE-GBXIJSLDNA-N	KIDRGHLQSOLYTF-UHFFFAOYNA-N	KJDGPBZOKRQRED-YKAAPSRENA-N	KJDGPBZOKRQRED-YKAAPSRENA-N	I	PHWPOFWROLBJDE-REOHCLBHNA-N	KJDGPBZOKRQRED-YKAAPSRENA-N	IDOSDTAHFWGHKV-AIINLQACNA-N	ZFRRBGVVWUSIQU-BYPYZUCNNA-N	I
914	1	0	0	PHWPOFWROLBJDE-REOHCLBHNA-N	UXRJSECEEUTNNE-GBXIJSLDNA-N	KIDRGHLQSOLYTF-UHFFFAOYNA-N	KJDGPBZOKRQRED-YKAAPSRENA-N	I	KJDGPBZOKRQRED-YKAAPSRENA-N	IDOSDTAHFWGHKV-AIINLQACNA-N	ZFRRBGVVWUSIQU-BYPYZUCNNA-N	CQRHONUIJHWWQQ-QMMMGPOBNA-N	I
915	1	0	0	KJDGPBZOKRQRED-YKAAPSRENA-N	PHWPOFWROLBJDE-REOHCLBHNA-N	UXRJSECEEUTNNE-GBXIJSLDNA-N	KIDRGHLQSOLYTF-UHFFFAOYNA-N	I	IDOSDTAHFWGHKV-AIINLQACNA-N	ZFRRBGVVWUSIQU-BYPYZUCNNA-N	CQRHONUIJHWWQQ-QMMMGPOBNA-N	PHWPOFWROLBJDE-REOHCLBHNA-N	I
916	1	0	0	IDOSDTAHFWGHKV-AIINLQACNA-N	KJDGPBZOKRQRED-YKAAPSRENA-N	PHWPOFWROLBJDE-REOHCLBHNA-N	UXRJSECEEUTNNE-GBXIJSLDNA-N	I	ZFRRBGVVWUSIQU-BYPYZUCNNA-N	CQRHONUIJHWWQQ-QMMMGPOBNA-N	PHWPOFWROLBJDE-REOHCLBHNA-N	KMYCKZYTWWGFEW-RJFJIGAVNA-N	I
917	1	0	0	ZFRRBGVVWUSIQU-BYPYZUCNNA-N	IDOSDTAHFWGHKV-AIINLQACNA-N	KJDGPBZOKRQRED-YKAAPSRENA-N	PHWPOFWROLBJDE-REOHCLBHNA-N	I	CQRHONUIJHWWQQ-QMMMGPOBNA-N	PHWPOFWROLBJDE-REOHCLBHNA-N	KMYCKZYTWWGFEW-RJFJIGAVNA-N	VHTIJGPHKRJQGO-REOHCLBHNA-N	I
918	1	0	0	CQRHONUIJHWWQQ-QMMMGPOBNA-N	ZFRRBGVVWUSIQU-BYPYZUCNNA-N	IDOSDTAHFWGHKV-AIINLQACNA-N	KJDGPBZOKRQRED-YKAAPSRENA-N	I	PHWPOFWROLBJDE-REOHCLBHNA-N	KMYCKZYTWWGFEW-RJFJIGAVNA-N	VHTIJGPHKRJQGO-REOHCLBHNA-N	WCALZOILQXUVFC-YFKPBYRVNA-N	I
919	1	0	0	PHWPOFWROLBJDE-REOHCLBHNA-N	CQRHONUIJHWWQQ-QMMMGPOBNA-N	ZFRRBGVVWUSIQU-BYPYZUCNNA-N	IDOSDTAHFWGHKV-AIINLQACNA-N	I	KMYCKZYTWWGFEW-RJFJIGAVNA-N	VHTIJGPHKRJQGO-REOHCLBHNA-N	WCALZOILQXUVFC-YFKPBYRVNA-N	OMFHFMZWHRYLHY-BYPYZUCNNA-N	I
920	1	0	0	KMYCKZYTWWGFEW-RJFJIGAVNA-N	PHWPOFWROLBJDE-REOHCLBHNA-N	CQRHONUIJHWWQQ-QMMMGPOBNA-N	ZFRRBGVVWUSIQU-BYPYZUCNNA-N	I	VHTIJGPHKRJQGO-REOHCLBHNA-N	WCALZOILQXUVFC-YFKPBYRVNA-N	OMFHFMZWHRYLHY-BYPYZUCNNA-N	VHTIJGPHKRJQGO-REOHCLBHNA-N	I
921	1	0	0	VHTIJGPHKRJQGO-REOHCLBHNA-N	KMYCKZYTWWGFEW-RJFJIGAVNA-N	PHWPOFWROLBJDE-REOHCLBHNA-N	CQRHONUIJHWWQQ-QMMMGPOBNA-N	I	WCALZOILQXUVFC-YFKPBYRVNA-N	OMFHFMZWHRYLHY-BYPYZUCNNA-N	VHTIJGPHKRJQGO-REOHCLBHNA-N	KIDRGHLQSOLYTF-UHFFFAOYNA-N	I
922	1	0	0	WCALZOILQXUVFC-YFKPBYRVNA-N	VHTIJGPHKRJQGO-REOHCLBHNA-N	KMYCKZYTWWGFEW-RJFJIGAVNA-N	PHWPOFWROLBJDE-REOHCLBHNA-N	I	OMFHFMZWHRYLHY-BYPYZUCNNA-N	VHTIJGPHKRJQGO-REOHCLBHNA-N	KIDRGHLQSOLYTF-UHFFFAOYNA-N	KRPXSYLXONNDHS-WHFBIAKZNA-N	I
923	1	0	0	OMFHFMZWHRYLHY-BYPYZUCNNA-N	WCALZOILQXUVFC-YFKPBYRVNA-N	VHTIJGPHKRJQGO-REOHCLBHNA-N	KMYCKZYTWWGFEW-RJFJIGAVNA-N	I	VHTIJGPHKRJQGO-REOHCLBHNA-N	KIDRGHLQSOLYTF-UHFFFAOYNA-N	KRPXSYLXONNDHS-WHFBIAKZNA-N	KJDGPBZOKRQRED-YKAAPSRENA-N	I
924	1	0	0	VHTIJGPHKRJQGO-REOHCLBHNA-N	OMFHFMZWHRYLHY-BYPYZUCNNA-N	WCALZOILQXUVFC-YFKPBYRVNA-N	VHTIJGPHKRJQGO-REOHCLBHNA-N	I	KIDRGHLQSOLYTF-UHFFFAOYNA-N	KRPXSYLXONNDHS-WHFBIAKZNA-N	KJDGPBZOKRQRED-YKAAPSRENA-N	IDOSDTAHFWGHKV-AIINLQACNA-N	I
925	1	0	0	KIDRGHLQSOLYTF-UHFFFAOYNA-N	VHTIJGPHKRJQGO-REOHCLBHNA-N	OMFHFMZWHRYLHY-BYPYZUCNNA-N	WCALZOILQXUVFC-YFKPBYRVNA-N	I	KRPXSYLXONNDHS-WHFBIAKZNA-N	KJDGPBZOKRQRED-YKAAPSRENA-N	IDOSDTAHFWGHKV-AIINLQACNA-N	CQRHONUIJHWWQQ-QMMMGPOBNA-N	I
926	1	0	0	KRPXSYLXONNDHS-WHFBIAKZNA-N	KIDRGHLQSOLYTF-UHFFFAOYNA-N	VHTIJGPHKRJQGO-REOHCLBHNA-N	OMFHFMZWHRYLHY-BYPYZUCNNA-N	I	KJDGPBZOKRQRED-YKAAPSRENA-N	IDOSDTAHFWGHKV-AIINLQACNA-N	CQRHONUIJHWWQQ-QMMMGPOBNA-N	ZFRRBGVVWUSIQU-BYPYZUCNNA-N	I
927	1	0	0	KJDGPBZOKRQRED-YKAAPSRENA-N	KRPXSYLXONNDHS-WHFBIAKZNA-N	KIDRGHLQSOLYTF-UHFFFAOYNA-N	VHTIJGPHKRJQGO-REOHCLBHNA-N	I	IDOSDTAHFWGHKV-AIINLQACNA-N	CQRHONUIJHWWQQ-QMMMGPOBNA-N	ZFRRBGVVWUSIQU-BYPYZUCNNA-N	IDOSDTAHFWGHKV-AIINLQACNA-N	I
928	1	0	0	IDOSDTAHFWGHKV-AIINLQACNA-N	KJDGPBZOKRQRED-YKAAPSRENA-N	KRPXSYLXONNDHS-WHFBIAKZNA-N	KIDRGHLQSOLYTF-UHFFFAOYNA-N	I	CQRHONUIJHWWQQ-QMMMGPOBNA-N	ZFRRBGVVWUSIQU-BYPYZUCNNA-N	IDOSDTAHFWGHKV-AIINLQACNA-N	SWQSFEOXHHXIBH-YFKPBYRVNA-N	I
929	1	0	0	CQRHONUIJHWWQQ-QMMMGPOBNA-N	IDOSDTAHFWGHKV-AIINLQACNA-N	KJDGPBZOKRQRED-YKAAPSRENA-N	KRPXSYLXONNDHS-WHFBIAKZNA-N	I	ZFRRBGVVWUSIQU-BYPYZUCNNA-N	IDOSDTAHFWGHKV-AIINLQACNA-N	SWQSFEOXHHXIBH-YFKPBYRVNA-N	OMFHFMZWHRYLHY-BYPYZUCNNA-N	I
930	1	0	0	ZFRRBGVVWUSIQU-BYPYZUCNNA-N	CQRHONUIJHWWQQ-QMMMGPOBNA-N	IDOSDTAHFWGHKV-AIINLQACNA-N	KJDGPBZOKRQRED-YKAAPSRENA-N	I	IDOSDTAHFWGHKV-AIINLQACNA-N	SWQSFEOXHHXIBH-YFKPBYRVNA-N	OMFHFMZWHRYLHY-BYPYZUCNNA-N	UXRJSECEEUTNNE-GBXIJSLDNA-N	I
931	1	0	0	IDOSDTAHFWGHKV-AIINLQACNA-N	ZFRRBGVVWUSIQU-BYPYZUCNNA-N	CQRHONUIJHWWQQ-QMMMGPOBNA-N	IDOSDTAHFWGHKV-AIINLQACNA-N	I	SWQSFEOXHHXIBH-YFKPBYRVNA-N	OMFHFMZWHRYLHY-BYPYZUCNNA-N	UXRJSECEEUTNNE-GBXIJSLDNA-N	VHTIJGPHKRJQGO-REOHCLBHNA-N	I
932	1	0	0	SWQSFEOXHHXIBH-YFKPBYRVNA-N	IDOSDTAHFWGHKV-AIINLQACNA-N	ZFRRBGVVWUSIQU-BYPYZUCNNA-N	CQRHONUIJHWWQQ-QMMMGPOBNA-N	I	OMFHFMZWHRYLHY-BYPYZUCNNA-N	UXRJSECEEUTNNE-GBXIJSLDNA-N	VHTIJGPHKRJQGO-REOHCLBHNA-N	VHTIJGPHKRJQGO-REOHCLBHNA-N	I
933	1	0	0	OMFHFMZWHRYLHY-BYPYZUCNNA-N	SWQSFEOXHHXIBH-YFKPBYRVNA-N	IDOSDTAHFWGHKV-AIINLQACNA-N	ZFRRBGVVWUSIQU-BYPYZUCNNA-N	I	UXRJSECEEUTNNE-GBXIJSLDNA-N	VHTIJGPHKRJQGO-REOHCLBHNA-N	VHTIJGPHKRJQGO-REOHCLBHNA-N	LGNZILDXYHKHQR-BYPYZUCNNA-N	I
934	1	0	0	UXRJSECEEUTNNE-GBXIJSLDNA-N	OMFHFMZWHRYLHY-BYPYZUCNNA-N	SWQSFEOXHHXIBH-YFKPBYRVNA-N	IDOSDTAHFWGHKV-AIINLQACNA-N	I	VHTIJGPHKRJQGO-REOHCLBHNA-N	VHTIJGPHKRJQGO-REOHCLBHNA-N	LGNZILDXYHKHQR-BYPYZUCNNA-N	KIDRGHLQSOLYTF-UHFFFAOYNA-N	I
935	1	0	0	VHTIJGPHKRJQGO-REOHCLBHNA-N	UXRJSECEEUTNNE-GBXIJSLDNA-N	OMFHFMZWHRYLHY-BYPYZUCNNA-N	SWQSFEOXHHXIBH-YFKPBYRVNA-N	I	VHTIJGPHKRJQGO-REOHCLBHNA-N	LGNZILDXYHKHQR-BYPYZUCNNA-N	KIDRGHLQSOLYTF-UHFFFAOYNA-N	SWQSFEOXHHXIBH-YFKPBYRVNA-N	I
936	1	0	0	VHTIJGPHKRJQGO-REOHCLBHNA-N	VHTIJGPHKRJQGO-REOHCLBHNA-N	UXRJSECEEUTNNE-GBXIJSLDNA-N	OMFHFMZWHRYLHY-BYPYZUCNNA-N	I	LGNZILDXYHKHQR-BYPYZUCNNA-N	KIDRGHLQSOLYTF-UHFFFAOYNA-N	SWQSFEOXHHXIBH-YFKPBYRVNA-N	SWQSFEOXHHXIBH-YFKPBYRVNA-N	I
937	1	0	0	LGNZILDXYHKHQR-BYPYZUCNNA-N	VHTIJGPHKRJQGO-REOHCLBHNA-N	VHTIJGPHKRJQGO-REOHCLBHNA-N	UXRJSECEEUTNNE-GBXIJSLDNA-N	I	KIDRGHLQSOLYTF-UHFFFAOYNA-N	SWQSFEOXHHXIBH-YFKPBYRVNA-N	SWQSFEOXHHXIBH-YFKPBYRVNA-N	SWQSFEOXHHXIBH-YFKPBYRVNA-N	I
938	1	0	0	KIDRGHLQSOLYTF-UHFFFAOYNA-N	LGNZILDXYHKHQR-BYPYZUCNNA-N	VHTIJGPHKRJQGO-REOHCLBHNA-N	VHTIJGPHKRJQGO-REOHCLBHNA-N	I	SWQSFEOXHHXIBH-YFKPBYRVNA-N	SWQSFEOXHHXIBH-YFKPBYRVNA-N	SWQSFEOXHHXIBH-YFKPBYRVNA-N	KRPXSYLXONNDHS-WHFBIAKZNA-N	I
939	1	0	0	SWQSFEOXHHXIBH-YFKPBYRVNA-N	KIDRGHLQSOLYTF-UHFFFAOYNA-N	LGNZILDXYHKHQR-BYPYZUCNNA-N	VHTIJGPHKRJQGO-REOHCLBHNA-N	I	SWQSFEOXHHXIBH-YFKPBYRVNA-N	SWQSFEOXHHXIBH-YFKPBYRVNA-N	KRPXSYLXONNDHS-WHFBIAKZNA-N	VHTIJGPHKRJQGO-REOHCLBHNA-N	I
940	1	0	0	SWQSFEOXHHXIBH-YFKPBYRVNA-N	SWQSFEOXHHXIBH-YFKPBYRVNA-N	KIDRGHLQSOLYTF-UHFFFAOYNA-N	LGNZILDXYHKHQR-BYPYZUCNNA-N	I	SWQSFEOXHHXIBH-YFKPBYRVNA-N	KRPXSYLXONNDHS-WHFBIAKZNA-N	VHTIJGPHKRJQGO-REOHCLBHNA-N	SWQSFEOXHHXIBH-YFKPBYRVNA-N	I
941	1	0	0	SWQSFEOXHHXIBH-YFKPBYRVNA-N	SWQSFEOXHHXIBH-YFKPBYRVNA-N	SWQSFEOXHHXIBH-YFKPBYRVNA-N	KIDRGHLQSOLYTF-UHFFFAOYNA-N	I	KRPXSYLXONNDHS-WHFBIAKZNA-N	VHTIJGPHKRJQGO-REOHCLBHNA-N	SWQSFEOXHHXIBH-YFKPBYRVNA-N	IDOSDTAHFWGHKV-AIINLQACNA-N	I
942	1	0	0	KRPXSYLXONNDHS-WHFBIAKZNA-N	SWQSFEOXHHXIBH-YFKPBYRVNA-N	SWQSFEOXHHXIBH-YFKPBYRVNA-N	SWQSFEOXHHXIBH-YFKPBYRVNA-N	I	VHTIJGPHKRJQGO-REOHCLBHNA-N	SWQSFEOXHHXIBH-YFKPBYRVNA-N	IDOSDTAHFWGHKV-AIINLQACNA-N	PHWPOFWROLBJDE-REOHCLBHNA-N	I
943	1	0	0	VHTIJGPHKRJQGO-REOHCLBHNA-N	KRPXSYLXONNDHS-WHFBIAKZNA-N	SWQSFEOXHHXIBH-YFKPBYRVNA-N	SWQSFEOXHHXIBH-YFKPBYRVNA-N	I	SWQSFEOXHHXIBH-YFKPBYRVNA-N	IDOSDTAHFWGHKV-AIINLQACNA-N	PHWPOFWROLBJDE-REOHCLBHNA-N	SWQSFEOXHHXIBH-YFKPBYRVNA-N	I
944	1	0	0	SWQSFEOXHHXIBH-YFKPBYRVNA-N	VHTIJGPHKRJQGO-REOHCLBHNA-N	KRPXSYLXONNDHS-WHFBIAKZNA-N	SWQSFEOXHHXIBH-YFKPBYRVNA-N	I	IDOSDTAHFWGHKV-AIINLQACNA-N	PHWPOFWROLBJDE-REOHCLBHNA-N	SWQSFEOXHHXIBH-YFKPBYRVNA-N	KRPXSYLXONNDHS-WHFBIAKZNA-N	I
945	1	0	0	IDOSDTAHFWGHKV-AIINLQACNA-N	SWQSFEOXHHXIBH-YFKPBYRVNA-N	VHTIJGPHKRJQGO-REOHCLBHNA-N	KRPXSYLXONNDHS-WHFBIAKZNA-N	I	PHWPOFWROLBJDE-REOHCLBHNA-N	SWQSFEOXHHXIBH-YFKPBYRVNA-N	KRPXSYLXONNDHS-WHFBIAKZNA-N	SWQSFEOXHHXIBH-YFKPBYRVNA-N	I
946	1	0	0	PHWPOFWROLBJDE-REOHCLBHNA-N	IDOSDTAHFWGHKV-AIINLQACNA-N	SWQSFEOXHHXIBH-YFKPBYRVNA-N	VHTIJGPHKRJQGO-REOHCLBHNA-N	I	SWQSFEOXHHXIBH-YFKPBYRVNA-N	KRPXSYLXONNDHS-WHFBIAKZNA-N	SWQSFEOXHHXIBH-YFKPBYRVNA-N	PHWPOFWROLBJDE-REOHCLBHNA-N	I
947	1	0	0	SWQSFEOXHHXIBH-YFKPBYRVNA-N	PHWPOFWROLBJDE-REOHCLBHNA-N	IDOSDTAHFWGHKV-AIINLQACNA-N	SWQSFEOXHHXIBH-YFKPBYRVNA-N	I	KRPXSYLXONNDHS-WHFBIAKZNA-N	SWQSFEOXHHXIBH-YFKPBYRVNA-N	PHWPOFWROLBJDE-REOHCLBHNA-N	LOGFATHAEPEIRL-QMMMGPOBNA-N	I
948	1	0	0	KRPXSYLXONNDHS-WHFBIAKZNA-N	SWQSFEOXHHXIBH-YFKPBYRVNA-N	PHWPOFWROLBJDE-REOHCLBHNA-N	IDOSDTAHFWGHKV-AIINLQACNA-N	I	SWQSFEOXHHXIBH-YFKPBYRVNA-N	PHWPOFWROLBJDE-REOHCLBHNA-N	LOGFATHAEPEIRL-QMMMGPOBNA-N	OMFHFMZWHRYLHY-BYPYZUCNNA-N	I
949	1	0	0	SWQSFEOXHHXIBH-YFKPBYRVNA-N	KRPXSYLXONNDHS-WHFBIAKZNA-N	SWQSFEOXHHXIBH-YFKPBYRVNA-N	PHWPOFWROLBJDE-REOHCLBHNA-N	I	PHWPOFWROLBJDE-REOHCLBHNA-N	LOGFATHAEPEIRL-QMMMGPOBNA-N	OMFHFMZWHRYLHY-BYPYZUCNNA-N	SWQSFEOXHHXIBH-YFKPBYRVNA-N	I
950	1	0	0	PHWPOFWROLBJDE-REOHCLBHNA-N	SWQSFEOXHHXIBH-YFKPBYRVNA-N	KRPXSYLXONNDHS-WHFBIAKZNA-N	SWQSFEOXHHXIBH-YFKPBYRVNA-N	I	LOGFATHAEPEIRL-QMMMGPOBNA-N	OMFHFMZWHRYLHY-BYPYZUCNNA-N	SWQSFEOXHHXIBH-YFKPBYRVNA-N	OMFHFMZWHRYLHY-BYPYZUCNNA-N	I
951	1	0	0	LOGFATHAEPEIRL-QMMMGPOBNA-N	PHWPOFWROLBJDE-REOHCLBHNA-N	SWQSFEOXHHXIBH-YFKPBYRVNA-N	KRPXSYLXONNDHS-WHFBIAKZNA-N	I	OMFHFMZWHRYLHY-BYPYZUCNNA-N	SWQSFEOXHHXIBH-YFKPBYRVNA-N	OMFHFMZWHRYLHY-BYPYZUCNNA-N	CQRHONUIJHWWQQ-QMMMGPOBNA-N	I
952	1	0	0	OMFHFMZWHRYLHY-BYPYZUCNNA-N	LOGFATHAEPEIRL-QMMMGPOBNA-N	PHWPOFWROLBJDE-REOHCLBHNA-N	SWQSFEOXHHXIBH-YFKPBYRVNA-N	I	SWQSFEOXHHXIBH-YFKPBYRVNA-N	OMFHFMZWHRYLHY-BYPYZUCNNA-N	CQRHONUIJHWWQQ-QMMMGPOBNA-N	TZOKHOHKIYBJGB-FGFFPOHCNA-N	I
953	1	0	0	SWQSFEOXHHXIBH-YFKPBYRVNA-N	OMFHFMZWHRYLHY-BYPYZUCNNA-N	LOGFATHAEPEIRL-QMMMGPOBNA-N	PHWPOFWROLBJDE-REOHCLBHNA-N	I	OMFHFMZWHRYLHY-BYPYZUCNNA-N	CQRHONUIJHWWQQ-QMMMGPOBNA-N	TZOKHOHKIYBJGB-FGFFPOHCNA-N	CQRHONUIJHWWQQ-QMMMGPOBNA-N	I
954	1	0	0	OMFHFMZWHRYLHY-BYPYZUCNNA-N	SWQSFEOXHHXIBH-YFKPBYRVNA-N	OMFHFMZWHRYLHY-BYPYZUCNNA-N	LOGFATHAEPEIRL-QMMMGPOBNA-N	I	CQRHONUIJHWWQQ-QMMMGPOBNA-N	TZOKHOHKIYBJGB-FGFFPOHCNA-N	CQRHONUIJHWWQQ-QMMMGPOBNA-N	TZOKHOHKIYBJGB-FGFFPOHCNA-N	I
955	1	0	0	CQRHONUIJHWWQQ-QMMMGPOBNA-N	OMFHFMZWHRYLHY-BYPYZUCNNA-N	SWQSFEOXHHXIBH-YFKPBYRVNA-N	OMFHFMZWHRYLHY-BYPYZUCNNA-N	I	TZOKHOHKIYBJGB-FGFFPOHCNA-N	CQRHONUIJHWWQQ-QMMMGPOBNA-N	TZOKHOHKIYBJGB-FGFFPOHCNA-N	KMYCKZYTWWGFEW-RJFJIGAVNA-N	I
956	1	0	0	TZOKHOHKIYBJGB-FGFFPOHCNA-N	CQRHONUIJHWWQQ-QMMMGPOBNA-N	OMFHFMZWHRYLHY-BYPYZUCNNA-N	SWQSFEOXHHXIBH-YFKPBYRVNA-N	I	CQRHONUIJHWWQQ-QMMMGPOBNA-N	TZOKHOHKIYBJGB-FGFFPOHCNA-N	KMYCKZYTWWGFEW-RJFJIGAVNA-N	WCALZOILQXUVFC-YFKPBYRVNA-N	I
957	1	0	0	CQRHONUIJHWWQQ-QMMMGPOBNA-N	TZOKHOHKIYBJGB-FGFFPOHCNA-N	CQRHONUIJHWWQQ-QMMMGPOBNA-N	OMFHFMZWHRYLHY-BYPYZUCNNA-N	I	TZOKHOHKIYBJGB-FGFFPOHCNA-N	KMYCKZYTWWGFEW-RJFJIGAVNA-N	WCALZOILQXUVFC-YFKPBYRVNA-N	LGNZILDXYHKHQR-BYPYZUCNNA-N	I
958	1	0	0	TZOKHOHKIYBJGB-FGFFPOHCNA-N	CQRHONUIJHWWQQ-QMMMGPOBNA-N	TZOKHOHKIYBJGB-FGFFPOHCNA-N	CQRHONUIJHWWQQ-QMMMGPOBNA-N	I	KMYCKZYTWWGFEW-RJFJIGAVNA-N	WCALZOILQXUVFC-YFKPBYRVNA-N	LGNZILDXYHKHQR-BYPYZUCNNA-N	ZFRRBGVVWUSIQU-BYPYZUCNNA-N	I
959	1	0	0	KMYCKZYTWWGFEW-RJFJIGAVNA-N	TZOKHOHKIYBJGB-FGFFPOHCNA-N	CQRHONUIJHWWQQ-QMMMGPOBNA-N	TZOKHOHKIYBJGB-FGFFPOHCNA-N	I	WCALZOILQXUVFC-YFKPBYRVNA-N	LGNZILDXYHKHQR-BYPYZUCNNA-N	ZFRRBGVVWUSIQU-BYPYZUCNNA-N	UXRJSECEEUTNNE-GBXIJSLDNA-N	I
960	1	0	0	WCALZOILQXUVFC-YFKPBYRVNA-N	KMYCKZYTWWGFEW-RJFJIGAVNA-N	TZOKHOHKIYBJGB-FGFFPOHCNA-N	CQRHONUIJHWWQQ-QMMMGPOBNA-N	I	LGNZILDXYHKHQR-BYPYZUCNNA-N	ZFRRBGVVWUSIQU-BYPYZUCNNA-N	UXRJSECEEUTNNE-GBXIJSLDNA-N	IDOSDTAHFWGHKV-AIINLQACNA-N	I
961	1	0	0	LGNZILDXYHKHQR-BYPYZUCNNA-N	WCALZOILQXUVFC-YFKPBYRVNA-N	KMYCKZYTWWGFEW-RJFJIGAVNA-N	TZOKHOHKIYBJGB-FGFFPOHCNA-N	I	ZFRRBGVVWUSIQU-BYPYZUCNNA-N	UXRJSECEEUTNNE-GBXIJSLDNA-N	IDOSDTAHFWGHKV-AIINLQACNA-N	CQRHONUIJHWWQQ-QMMMGPOBNA-N	I
962	1	0	0	ZFRRBGVVWUSIQU-BYPYZUCNNA-N	LGNZILDXYHKHQR-BYPYZUCNNA-N	WCALZOILQXUVFC-YFKPBYRVNA-N	KMYCKZYTWWGFEW-RJFJIGAVNA-N	I	UXRJSECEEUTNNE-GBXIJSLDNA-N	IDOSDTAHFWGHKV-AIINLQACNA-N	CQRHONUIJHWWQQ-QMMMGPOBNA-N	PHWPOFWROLBJDE-REOHCLBHNA-N	I
963	1	0	0	UXRJSECEEUTNNE-GBXIJSLDNA-N	ZFRRBGVVWUSIQU-BYPYZUCNNA-N	LGNZILDXYHKHQR-BYPYZUCNNA-N	WCALZOILQXUVFC-YFKPBYRVNA-N	I	IDOSDTAHFWGHKV-AIINLQACNA-N	CQRHONUIJHWWQQ-QMMMGPOBNA-N	PHWPOFWROLBJDE-REOHCLBHNA-N	OMFHFMZWHRYLHY-BYPYZUCNNA-N	I
964	1	0	0	IDOSDTAHFWGHKV-AIINLQACNA-N	UXRJSECEEUTNNE-GBXIJSLDNA-N	ZFRRBGVVWUSIQU-BYPYZUCNNA-N	LGNZILDXYHKHQR-BYPYZUCNNA-N	I	CQRHONUIJHWWQQ-QMMMGPOBNA-N	PHWPOFWROLBJDE-REOHCLBHNA-N	OMFHFMZWHRYLHY-BYPYZUCNNA-N	KJDGPBZOKRQRED-YKAAPSRENA-N	I
965	1	0	0	CQRHONUIJHWWQQ-QMMMGPOBNA-N	IDOSDTAHFWGHKV-AIINLQACNA-N	UXRJSECEEUTNNE-GBXIJSLDNA-N	ZFRRBGVVWUSIQU-BYPYZUCNNA-N	I	PHWPOFWROLBJDE-REOHCLBHNA-N	OMFHFMZWHRYLHY-BYPYZUCNNA-N	KJDGPBZOKRQRED-YKAAPSRENA-N	KRPXSYLXONNDHS-WHFBIAKZNA-N	I
966	1	0	0	PHWPOFWROLBJDE-REOHCLBHNA-N	CQRHONUIJHWWQQ-QMMMGPOBNA-N	IDOSDTAHFWGHKV-AIINLQACNA-N	UXRJSECEEUTNNE-GBXIJSLDNA-N	I	OMFHFMZWHRYLHY-BYPYZUCNNA-N	KJDGPBZOKRQRED-YKAAPSRENA-N	KRPXSYLXONNDHS-WHFBIAKZNA-N	ZFRRBGVVWUSIQU-BYPYZUCNNA-N	I
967	1	0	0	OMFHFMZWHRYLHY-BYPYZUCNNA-N	PHWPOFWROLBJDE-REOHCLBHNA-N	CQRHONUIJHWWQQ-QMMMGPOBNA-N	IDOSDTAHFWGHKV-AIINLQACNA-N	I	KJDGPBZOKRQRED-YKAAPSRENA-N	KRPXSYLXONNDHS-WHFBIAKZNA-N	ZFRRBGVVWUSIQU-BYPYZUCNNA-N	WCALZOILQXUVFC-YFKPBYRVNA-N	I
968	1	0	0	KJDGPBZOKRQRED-YKAAPSRENA-N	OMFHFMZWHRYLHY-BYPYZUCNNA-N	PHWPOFWROLBJDE-REOHCLBHNA-N	CQRHONUIJHWWQQ-QMMMGPOBNA-N	I	KRPXSYLXONNDHS-WHFBIAKZNA-N	ZFRRBGVVWUSIQU-BYPYZUCNNA-N	WCALZOILQXUVFC-YFKPBYRVNA-N	KJDGPBZOKRQRED-YKAAPSRENA-N	I
969	1	0	0	KRPXSYLXONNDHS-WHFBIAKZNA-N	KJDGPBZOKRQRED-YKAAPSRENA-N	OMFHFMZWHRYLHY-BYPYZUCNNA-N	PHWPOFWROLBJDE-REOHCLBHNA-N	I	ZFRRBGVVWUSIQU-BYPYZUCNNA-N	WCALZOILQXUVFC-YFKPBYRVNA-N	KJDGPBZOKRQRED-YKAAPSRENA-N	SWQSFEOXHHXIBH-YFKPBYRVNA-N	I
970	1	0	0	ZFRRBGVVWUSIQU-BYPYZUCNNA-N	KRPXSYLXONNDHS-WHFBIAKZNA-N	KJDGPBZOKRQRED-YKAAPSRENA-N	OMFHFMZWHRYLHY-BYPYZUCNNA-N	I	WCALZOILQXUVFC-YFKPBYRVNA-N	KJDGPBZOKRQRED-YKAAPSRENA-N	SWQSFEOXHHXIBH-YFKPBYRVNA-N	UXRJSECEEUTNNE-GBXIJSLDNA-N	I
971	1	0	0	WCALZOILQXUVFC-YFKPBYRVNA-N	ZFRRBGVVWUSIQU-BYPYZUCNNA-N	KRPXSYLXONNDHS-WHFBIAKZNA-N	KJDGPBZOKRQRED-YKAAPSRENA-N	I	KJDGPBZOKRQRED-YKAAPSRENA-N	SWQSFEOXHHXIBH-YFKPBYRVNA-N	UXRJSECEEUTNNE-GBXIJSLDNA-N	OMFHFMZWHRYLHY-BYPYZUCNNA-N	I
972	1	0	0	KJDGPBZOKRQRED-YKAAPSRENA-N	WCALZOILQXUVFC-YFKPBYRVNA-N	ZFRRBGVVWUSIQU-BYPYZUCNNA-N	KRPXSYLXONNDHS-WHFBIAKZNA-N	I	SWQSFEOXHHXIBH-YFKPBYRVNA-N	UXRJSECEEUTNNE-GBXIJSLDNA-N	OMFHFMZWHRYLHY-BYPYZUCNNA-N	OMFHFMZWHRYLHY-BYPYZUCNNA-N	I
973	1	0	0	SWQSFEOXHHXIBH-YFKPBYRVNA-N	KJDGPBZOKRQRED-YKAAPSRENA-N	WCALZOILQXUVFC-YFKPBYRVNA-N	ZFRRBGVVWUSIQU-BYPYZUCNNA-N	I	UXRJSECEEUTNNE-GBXIJSLDNA-N	OMFHFMZWHRYLHY-BYPYZUCNNA-N	OMFHFMZWHRYLHY-BYPYZUCNNA-N	TZOKHOHKIYBJGB-FGFFPOHCNA-N	I
974	1	0	0	UXRJSECEEUTNNE-GBXIJSLDNA-N	SWQSFEOXHHXIBH-YFKPBYRVNA-N	KJDGPBZOKRQRED-YKAAPSRENA-N	WCALZOILQXUVFC-YFKPBYRVNA-N	I	OMFHFMZWHRYLHY-BYPYZUCNNA-N	OMFHFMZWHRYLHY-BYPYZUCNNA-N	TZOKHOHKIYBJGB-FGFFPOHCNA-N	SWQSFEOXHHXIBH-YFKPBYRVNA-N	I
975	1	0	0	OMFHFMZWHRYLHY-BYPYZUCNNA-N	UXRJSECEEUTNNE-GBXIJSLDNA-N	SWQSFEOXHHXIBH-YFKPBYRVNA-N	KJDGPBZOKRQRED-YKAAPSRENA-N	I	OMFHFMZWHRYLHY-BYPYZUCNNA-N	TZOKHOHKIYBJGB-FGFFPOHCNA-N	SWQSFEOXHHXIBH-YFKPBYRVNA-N	KJDGPBZOKRQRED-YKAAPSRENA-N	I
976	1	0	0	OMFHFMZWHRYLHY-BYPYZUCNNA-N	OMFHFMZWHRYLHY-BYPYZUCNNA-N	UXRJSECEEUTNNE-GBXIJSLDNA-N	SWQSFEOXHHXIBH-YFKPBYRVNA-N	I	TZOKHOHKIYBJGB-FGFFPOHCNA-N	SWQSFEOXHHXIBH-YFKPBYRVNA-N	KJDGPBZOKRQRED-YKAAPSRENA-N	OMFHFMZWHRYLHY-BYPYZUCNNA-N	I
977	1	0	0	TZOKHOHKIYBJGB-FGFFPOHCNA-N	OMFHFMZWHRYLHY-BYPYZUCNNA-N	OMFHFMZWHRYLHY-BYPYZUCNNA-N	UXRJSECEEUTNNE-GBXIJSLDNA-N	I	SWQSFEOXHHXIBH-YFKPBYRVNA-N	KJDGPBZOKRQRED-YKAAPSRENA-N	OMFHFMZWHRYLHY-BYPYZUCNNA-N	LOGFATHAEPEIRL-QMMMGPOBNA-N	I
978	1	0	0	SWQSFEOXHHXIBH-YFKPBYRVNA-N	TZOKHOHKIYBJGB-FGFFPOHCNA-N	OMFHFMZWHRYLHY-BYPYZUCNNA-N	OMFHFMZWHRYLHY-BYPYZUCNNA-N	I	KJDGPBZOKRQRED-YKAAPSRENA-N	OMFHFMZWHRYLHY-BYPYZUCNNA-N	LOGFATHAEPEIRL-QMMMGPOBNA-N	IDOSDTAHFWGHKV-AIINLQACNA-N	I
979	1	1	1	KJDGPBZOKRQRED-YKAAPSRENA-N	SWQSFEOXHHXIBH-YFKPBYRVNA-N	TZOKHOHKIYBJGB-FGFFPOHCNA-N	OMFHFMZWHRYLHY-BYPYZUCNNA-N	I	OMFHFMZWHRYLHY-BYPYZUCNNA-N	LOGFATHAEPEIRL-QMMMGPOBNA-N	IDOSDTAHFWGHKV-AIINLQACNA-N	KJDGPBZOKRQRED-YKAAPSRENA-N	I
980	1	0	0	OMFHFMZWHRYLHY-BYPYZUCNNA-N	KJDGPBZOKRQRED-YKAAPSRENA-N	SWQSFEOXHHXIBH-YFKPBYRVNA-N	TZOKHOHKIYBJGB-FGFFPOHCNA-N	I	LOGFATHAEPEIRL-QMMMGPOBNA-N	IDOSDTAHFWGHKV-AIINLQACNA-N	KJDGPBZOKRQRED-YKAAPSRENA-N	ZFRRBGVVWUSIQU-BYPYZUCNNA-N	I
981	1	0	0	LOGFATHAEPEIRL-QMMMGPOBNA-N	OMFHFMZWHRYLHY-BYPYZUCNNA-N	KJDGPBZOKRQRED-YKAAPSRENA-N	SWQSFEOXHHXIBH-YFKPBYRVNA-N	I	IDOSDTAHFWGHKV-AIINLQACNA-N	KJDGPBZOKRQRED-YKAAPSRENA-N	ZFRRBGVVWUSIQU-BYPYZUCNNA-N	VHTIJGPHKRJQGO-REOHCLBHNA-N	I
982	1	0	0	IDOSDTAHFWGHKV-AIINLQACNA-N	LOGFATHAEPEIRL-QMMMGPOBNA-N	OMFHFMZWHRYLHY-BYPYZUCNNA-N	KJDGPBZOKRQRED-YKAAPSRENA-N	I	KJDGPBZOKRQRED-YKAAPSRENA-N	ZFRRBGVVWUSIQU-BYPYZUCNNA-N	VHTIJGPHKRJQGO-REOHCLBHNA-N	WCALZOILQXUVFC-YFKPBYRVNA-N	I
983	1	0	0	KJDGPBZOKRQRED-YKAAPSRENA-N	IDOSDTAHFWGHKV-AIINLQACNA-N	LOGFATHAEPEIRL-QMMMGPOBNA-N	OMFHFMZWHRYLHY-BYPYZUCNNA-N	I	ZFRRBGVVWUSIQU-BYPYZUCNNA-N	VHTIJGPHKRJQGO-REOHCLBHNA-N	WCALZOILQXUVFC-YFKPBYRVNA-N	SWQSFEOXHHXIBH-YFKPBYRVNA-N	I
984	1	0	0	ZFRRBGVVWUSIQU-BYPYZUCNNA-N	KJDGPBZOKRQRED-YKAAPSRENA-N	IDOSDTAHFWGHKV-AIINLQACNA-N	LOGFATHAEPEIRL-QMMMGPOBNA-N	I	VHTIJGPHKRJQGO-REOHCLBHNA-N	WCALZOILQXUVFC-YFKPBYRVNA-N	SWQSFEOXHHXIBH-YFKPBYRVNA-N	IDOSDTAHFWGHKV-AIINLQACNA-N	I
985	1	0	0	VHTIJGPHKRJQGO-REOHCLBHNA-N	ZFRRBGVVWUSIQU-BYPYZUCNNA-N	KJDGPBZOKRQRED-YKAAPSRENA-N	IDOSDTAHFWGHKV-AIINLQACNA-N	I	WCALZOILQXUVFC-YFKPBYRVNA-N	SWQSFEOXHHXIBH-YFKPBYRVNA-N	IDOSDTAHFWGHKV-AIINLQACNA-N	SWQSFEOXHHXIBH-YFKPBYRVNA-N	I
986	1	0	0	WCALZOILQXUVFC-YFKPBYRVNA-N	VHTIJGPHKRJQGO-REOHCLBHNA-N	ZFRRBGVVWUSIQU-BYPYZUCNNA-N	KJDGPBZOKRQRED-YKAAPSRENA-N	I	SWQSFEOXHHXIBH-YFKPBYRVNA-N	IDOSDTAHFWGHKV-AIINLQACNA-N	SWQSFEOXHHXIBH-YFKPBYRVNA-N	VHTIJGPHKRJQGO-REOHCLBHNA-N	I
987	1	0	0	SWQSFEOXHHXIBH-YFKPBYRVNA-N	WCALZOILQXUVFC-YFKPBYRVNA-N	VHTIJGPHKRJQGO-REOHCLBHNA-N	ZFRRBGVVWUSIQU-BYPYZUCNNA-N	I	IDOSDTAHFWGHKV-AIINLQACNA-N	SWQSFEOXHHXIBH-YFKPBYRVNA-N	VHTIJGPHKRJQGO-REOHCLBHNA-N	IDOSDTAHFWGHKV-AIINLQACNA-N	I
988	1	0	0	IDOSDTAHFWGHKV-AIINLQACNA-N	SWQSFEOXHHXIBH-YFKPBYRVNA-N	WCALZOILQXUVFC-YFKPBYRVNA-N	VHTIJGPHKRJQGO-REOHCLBHNA-N	I	SWQSFEOXHHXIBH-YFKPBYRVNA-N	VHTIJGPHKRJQGO-REOHCLBHNA-N	IDOSDTAHFWGHKV-AIINLQACNA-N	IDOSDTAHFWGHKV-AIINLQACNA-N	I
989	1	0	0	SWQSFEOXHHXIBH-YFKPBYRVNA-N	IDOSDTAHFWGHKV-AIINLQACNA-N	SWQSFEOXHHXIBH-YFKPBYRVNA-N	WCALZOILQXUVFC-YFKPBYRVNA-N	I	VHTIJGPHKRJQGO-REOHCLBHNA-N	IDOSDTAHFWGHKV-AIINLQACNA-N	IDOSDTAHFWGHKV-AIINLQACNA-N	PYLVBXRBUBBYCM-PJVXUWSXNA-N	I
990	1	0	0	VHTIJGPHKRJQGO-REOHCLBHNA-N	SWQSFEOXHHXIBH-YFKPBYRVNA-N	IDOSDTAHFWGHKV-AIINLQACNA-N	SWQSFEOXHHXIBH-YFKPBYRVNA-N	I	IDOSDTAHFWGHKV-AIINLQACNA-N	IDOSDTAHFWGHKV-AIINLQACNA-N	PYLVBXRBUBBYCM-PJVXUWSXNA-N	VHTIJGPHKRJQGO-REOHCLBHNA-N	I
991	1	0	0	IDOSDTAHFWGHKV-AIINLQACNA-N	VHTIJGPHKRJQGO-REOHCLBHNA-N	SWQSFEOXHHXIBH-YFKPBYRVNA-N	IDOSDTAHFWGHKV-AIINLQACNA-N	I	IDOSDTAHFWGHKV-AIINLQACNA-N	PYLVBXRBUBBYCM-PJVXUWSXNA-N	VHTIJGPHKRJQGO-REOHCLBHNA-N	SWQSFEOXHHXIBH-YFKPBYRVNA-N	I
992	1	0	0	IDOSDTAHFWGHKV-AIINLQACNA-N	IDOSDTAHFWGHKV-AIINLQACNA-N	VHTIJGPHKRJQGO-REOHCLBHNA-N	SWQSFEOXHHXIBH-YFKPBYRVNA-N	I	PYLVBXRBUBBYCM-PJVXUWSXNA-N	VHTIJGPHKRJQGO-REOHCLBHNA-N	SWQSFEOXHHXIBH-YFKPBYRVNA-N	OMFHFMZWHRYLHY-BYPYZUCNNA-N	I
993	1	0	0	PYLVBXRBUBBYCM-PJVXUWSXNA-N	IDOSDTAHFWGHKV-AIINLQACNA-N	IDOSDTAHFWGHKV-AIINLQACNA-N	VHTIJGPHKRJQGO-REOHCLBHNA-N	I	VHTIJGPHKRJQGO-REOHCLBHNA-N	SWQSFEOXHHXIBH-YFKPBYRVNA-N	OMFHFMZWHRYLHY-BYPYZUCNNA-N	SWQSFEOXHHXIBH-YFKPBYRVNA-N	I
994	1	0	0	VHTIJGPHKRJQGO-REOHCLBHNA-N	PYLVBXRBUBBYCM-PJVXUWSXNA-N	IDOSDTAHFWGHKV-AIINLQACNA-N	IDOSDTAHFWGHKV-AIINLQACNA-N	I	SWQSFEOXHHXIBH-YFKPBYRVNA-N	OMFHFMZWHRYLHY-BYPYZUCNNA-N	SWQSFEOXHHXIBH-YFKPBYRVNA-N	LOGFATHAEPEIRL-QMMMGPOBNA-N	I
995	1	0	0	SWQSFEOXHHXIBH-YFKPBYRVNA-N	VHTIJGPHKRJQGO-REOHCLBHNA-N	PYLVBXRBUBBYCM-PJVXUWSXNA-N	IDOSDTAHFWGHKV-AIINLQACNA-N	I	OMFHFMZWHRYLHY-BYPYZUCNNA-N	SWQSFEOXHHXIBH-YFKPBYRVNA-N	LOGFATHAEPEIRL-QMMMGPOBNA-N	PYLVBXRBUBBYCM-PJVXUWSXNA-N	I
996	1	0	0	OMFHFMZWHRYLHY-BYPYZUCNNA-N	SWQSFEOXHHXIBH-YFKPBYRVNA-N	VHTIJGPHKRJQGO-REOHCLBHNA-N	PYLVBXRBUBBYCM-PJVXUWSXNA-N	I	SWQSFEOXHHXIBH-YFKPBYRVNA-N	LOGFATHAEPEIRL-QMMMGPOBNA-N	PYLVBXRBUBBYCM-PJVXUWSXNA-N	PYLVBXRBUBBYCM-PJVXUWSXNA-N	I
997	1	0	0	SWQSFEOXHHXIBH-YFKPBYRVNA-N	OMFHFMZWHRYLHY-BYPYZUCNNA-N	SWQSFEOXHHXIBH-YFKPBYRVNA-N	VHTIJGPHKRJQGO-REOHCLBHNA-N	I	LOGFATHAEPEIRL-QMMMGPOBNA-N	PYLVBXRBUBBYCM-PJVXUWSXNA-N	PYLVBXRBUBBYCM-PJVXUWSXNA-N	IDOSDTAHFWGHKV-AIINLQACNA-N	I
998	1	0	0	LOGFATHAEPEIRL-QMMMGPOBNA-N	SWQSFEOXHHXIBH-YFKPBYRVNA-N	OMFHFMZWHRYLHY-BYPYZUCNNA-N	SWQSFEOXHHXIBH-YFKPBYRVNA-N	I	PYLVBXRBUBBYCM-PJVXUWSXNA-N	PYLVBXRBUBBYCM-PJVXUWSXNA-N	IDOSDTAHFWGHKV-AIINLQACNA-N	CQRHONUIJHWWQQ-QMMMGPOBNA-N	I
999	1	0	0	PYLVBXRBUBBYCM-PJVXUWSXNA-N	LOGFATHAEPEIRL-QMMMGPOBNA-N	SWQSFEOXHHXIBH-YFKPBYRVNA-N	OMFHFMZWHRYLHY-BYPYZUCNNA-N	I	PYLVBXRBUBBYCM-PJVXUWSXNA-N	IDOSDTAHFWGHKV-AIINLQACNA-N	CQRHONUIJHWWQQ-QMMMGPOBNA-N	SWQSFEOXHHXIBH-YFKPBYRVNA-N	I
1000	1	0	0	PYLVBXRBUBBYCM-PJVXUWSXNA-N	PYLVBXRBUBBYCM-PJVXUWSXNA-N	LOGFATHAEPEIRL-QMMMGPOBNA-N	SWQSFEOXHHXIBH-YFKPBYRVNA-N	I	IDOSDTAHFWGHKV-AIINLQACNA-N	CQRHONUIJHWWQQ-QMMMGPOBNA-N	SWQSFEOXHHXIBH-YFKPBYRVNA-N	UXRJSECEEUTNNE-GBXIJSLDNA-N	I
1001	1	0	0	IDOSDTAHFWGHKV-AIINLQACNA-N	PYLVBXRBUBBYCM-PJVXUWSXNA-N	PYLVBXRBUBBYCM-PJVXUWSXNA-N	LOGFATHAEPEIRL-QMMMGPOBNA-N	I	CQRHONUIJHWWQQ-QMMMGPOBNA-N	SWQSFEOXHHXIBH-YFKPBYRVNA-N	UXRJSECEEUTNNE-GBXIJSLDNA-N	KIDRGHLQSOLYTF-UHFFFAOYNA-N	I
1002	1	0	0	CQRHONUIJHWWQQ-QMMMGPOBNA-N	IDOSDTAHFWGHKV-AIINLQACNA-N	PYLVBXRBUBBYCM-PJVXUWSXNA-N	PYLVBXRBUBBYCM-PJVXUWSXNA-N	I	SWQSFEOXHHXIBH-YFKPBYRVNA-N	UXRJSECEEUTNNE-GBXIJSLDNA-N	KIDRGHLQSOLYTF-UHFFFAOYNA-N	SWQSFEOXHHXIBH-YFKPBYRVNA-N	I
1003	1	0	0	SWQSFEOXHHXIBH-YFKPBYRVNA-N	CQRHONUIJHWWQQ-QMMMGPOBNA-N	IDOSDTAHFWGHKV-AIINLQACNA-N	PYLVBXRBUBBYCM-PJVXUWSXNA-N	I	UXRJSECEEUTNNE-GBXIJSLDNA-N	KIDRGHLQSOLYTF-UHFFFAOYNA-N	SWQSFEOXHHXIBH-YFKPBYRVNA-N	TZOKHOHKIYBJGB-FGFFPOHCNA-N	I
1004	1	0	0	UXRJSECEEUTNNE-GBXIJSLDNA-N	SWQSFEOXHHXIBH-YFKPBYRVNA-N	CQRHONUIJHWWQQ-QMMMGPOBNA-N	IDOSDTAHFWGHKV-AIINLQACNA-N	I	KIDRGHLQSOLYTF-UHFFFAOYNA-N	SWQSFEOXHHXIBH-YFKPBYRVNA-N	TZOKHOHKIYBJGB-FGFFPOHCNA-N	SWQSFEOXHHXIBH-YFKPBYRVNA-N	I
1005	1	0	0	KIDRGHLQSOLYTF-UHFFFAOYNA-N	UXRJSECEEUTNNE-GBXIJSLDNA-N	SWQSFEOXHHXIBH-YFKPBYRVNA-N	CQRHONUIJHWWQQ-QMMMGPOBNA-N	I	SWQSFEOXHHXIBH-YFKPBYRVNA-N	TZOKHOHKIYBJGB-FGFFPOHCNA-N	SWQSFEOXHHXIBH-YFKPBYRVNA-N	NXFZNQJWFVCTOM-JTQLQIEINA-N	I
1006	1	0	0	SWQSFEOXHHXIBH-YFKPBYRVNA-N	KIDRGHLQSOLYTF-UHFFFAOYNA-N	UXRJSECEEUTNNE-GBXIJSLDNA-N	SWQSFEOXHHXIBH-YFKPBYRVNA-N	I	TZOKHOHKIYBJGB-FGFFPOHCNA-N	SWQSFEOXHHXIBH-YFKPBYRVNA-N	NXFZNQJWFVCTOM-JTQLQIEINA-N	LOGFATHAEPEIRL-QMMMGPOBNA-N	I
1007	1	0	0	TZOKHOHKIYBJGB-FGFFPOHCNA-N	SWQSFEOXHHXIBH-YFKPBYRVNA-N	KIDRGHLQSOLYTF-UHFFFAOYNA-N	UXRJSECEEUTNNE-GBXIJSLDNA-N	I	SWQSFEOXHHXIBH-YFKPBYRVNA-N	NXFZNQJWFVCTOM-JTQLQIEINA-N	LOGFATHAEPEIRL-QMMMGPOBNA-N	LOGFATHAEPEIRL-QMMMGPOBNA-N	I
1008	1	0	0	SWQSFEOXHHXIBH-YFKPBYRVNA-N	TZOKHOHKIYBJGB-FGFFPOHCNA-N	SWQSFEOXHHXIBH-YFKPBYRVNA-N	KIDRGHLQSOLYTF-UHFFFAOYNA-N	I	NXFZNQJWFVCTOM-JTQLQIEINA-N	LOGFATHAEPEIRL-QMMMGPOBNA-N	LOGFATHAEPEIRL-QMMMGPOBNA-N	RIOGVSQWSYFYQB-DBLDWONGNA-N	I
1009	1	0	0	NXFZNQJWFVCTOM-JTQLQIEINA-N	SWQSFEOXHHXIBH-YFKPBYRVNA-N	TZOKHOHKIYBJGB-FGFFPOHCNA-N	SWQSFEOXHHXIBH-YFKPBYRVNA-N	I	LOGFATHAEPEIRL-QMMMGPOBNA-N	LOGFATHAEPEIRL-QMMMGPOBNA-N	RIOGVSQWSYFYQB-DBLDWONGNA-N	SWQSFEOXHHXIBH-YFKPBYRVNA-N	I
1010	1	0	0	LOGFATHAEPEIRL-QMMMGPOBNA-N	NXFZNQJWFVCTOM-JTQLQIEINA-N	SWQSFEOXHHXIBH-YFKPBYRVNA-N	TZOKHOHKIYBJGB-FGFFPOHCNA-N	I	LOGFATHAEPEIRL-QMMMGPOBNA-N	RIOGVSQWSYFYQB-DBLDWONGNA-N	SWQSFEOXHHXIBH-YFKPBYRVNA-N	WCALZOILQXUVFC-YFKPBYRVNA-N	I
1011	1	0	0	LOGFATHAEPEIRL-QMMMGPOBNA-N	LOGFATHAEPEIRL-QMMMGPOBNA-N	NXFZNQJWFVCTOM-JTQLQIEINA-N	SWQSFEOXHHXIBH-YFKPBYRVNA-N	I	RIOGVSQWSYFYQB-DBLDWONGNA-N	SWQSFEOXHHXIBH-YFKPBYRVNA-N	WCALZOILQXUVFC-YFKPBYRVNA-N	IDOSDTAHFWGHKV-AIINLQACNA-N	I
1012	1	0	0	RIOGVSQWSYFYQB-DBLDWONGNA-N	LOGFATHAEPEIRL-QMMMGPOBNA-N	LOGFATHAEPEIRL-QMMMGPOBNA-N	NXFZNQJWFVCTOM-JTQLQIEINA-N	I	SWQSFEOXHHXIBH-YFKPBYRVNA-N	WCALZOILQXUVFC-YFKPBYRVNA-N	IDOSDTAHFWGHKV-AIINLQACNA-N	IEYWDCFROXJWLY-QAXLLPJCNA-N	C
1013	1	0	0	PHWPOFWROLBJDE-REOHCLBHNA-N	PHWPOFWROLBJDE-REOHCLBHNA-N	LOGFATHAEPEIRL-QMMMGPOBNA-N	BJMWRPWYMMARET-BYPYZUCNNA-N	N	PHWPOFWROLBJDE-REOHCLBHNA-N	VHTIJGPHKRJQGO-REOHCLBHNA-N	SWQSFEOXHHXIBH-YFKPBYRVNA-N	KRPXSYLXONNDHS-WHFBIAKZNA-N	I
1014	1	0	0	PHWPOFWROLBJDE-REOHCLBHNA-N	PHWPOFWROLBJDE-REOHCLBHNA-N	PHWPOFWROLBJDE-REOHCLBHNA-N	LOGFATHAEPEIRL-QMMMGPOBNA-N	I	VHTIJGPHKRJQGO-REOHCLBHNA-N	SWQSFEOXHHXIBH-YFKPBYRVNA-N	KRPXSYLXONNDHS-WHFBIAKZNA-N	OMFHFMZWHRYLHY-BYPYZUCNNA-N	I
1015	1	0	0	VHTIJGPHKRJQGO-REOHCLBHNA-N	PHWPOFWROLBJDE-REOHCLBHNA-N	PHWPOFWROLBJDE-REOHCLBHNA-N	PHWPOFWROLBJDE-REOHCLBHNA-N	I	SWQSFEOXHHXIBH-YFKPBYRVNA-N	KRPXSYLXONNDHS-WHFBIAKZNA-N	OMFHFMZWHRYLHY-BYPYZUCNNA-N	SWQSFEOXHHXIBH-YFKPBYRVNA-N	I
1016	1	0	0	SWQSFEOXHHXIBH-YFKPBYRVNA-N	VHTIJGPHKRJQGO-REOHCLBHNA-N	PHWPOFWROLBJDE-REOHCLBHNA-N	PHWPOFWROLBJDE-REOHCLBHNA-N	I	KRPXSYLXONNDHS-WHFBIAKZNA-N	OMFHFMZWHRYLHY-BYPYZUCNNA-N	SWQSFEOXHHXIBH-YFKPBYRVNA-N	ZFRRBGVVWUSIQU-BYPYZUCNNA-N	I
1017	1	0	0	KRPXSYLXONNDHS-WHFBIAKZNA-N	SWQSFEOXHHXIBH-YFKPBYRVNA-N	VHTIJGPHKRJQGO-REOHCLBHNA-N	PHWPOFWROLBJDE-REOHCLBHNA-N	I	OMFHFMZWHRYLHY-BYPYZUCNNA-N	SWQSFEOXHHXIBH-YFKPBYRVNA-N	ZFRRBGVVWUSIQU-BYPYZUCNNA-N	TZOKHOHKIYBJGB-FGFFPOHCNA-N	I
1018	1	0	0	OMFHFMZWHRYLHY-BYPYZUCNNA-N	KRPXSYLXONNDHS-WHFBIAKZNA-N	SWQSFEOXHHXIBH-YFKPBYRVNA-N	VHTIJGPHKRJQGO-REOHCLBHNA-N	I	SWQSFEOXHHXIBH-YFKPBYRVNA-N	ZFRRBGVVWUSIQU-BYPYZUCNNA-N	TZOKHOHKIYBJGB-FGFFPOHCNA-N	KIDRGHLQSOLYTF-UHFFFAOYNA-N	I
1019	1	0	0	SWQSFEOXHHXIBH-YFKPBYRVNA-N	OMFHFMZWHRYLHY-BYPYZUCNNA-N	KRPXSYLXONNDHS-WHFBIAKZNA-N	SWQSFEOXHHXIBH-YFKPBYRVNA-N	I	ZFRRBGVVWUSIQU-BYPYZUCNNA-N	TZOKHOHKIYBJGB-FGFFPOHCNA-N	KIDRGHLQSOLYTF-UHFFFAOYNA-N	PYLVBXRBUBBYCM-PJVXUWSXNA-N	I
1020	1	0	0	ZFRRBGVVWUSIQU-BYPYZUCNNA-N	SWQSFEOXHHXIBH-YFKPBYRVNA-N	OMFHFMZWHRYLHY-BYPYZUCNNA-N	KRPXSYLXONNDHS-WHFBIAKZNA-N	I	TZOKHOHKIYBJGB-FGFFPOHCNA-N	KIDRGHLQSOLYTF-UHFFFAOYNA-N	PYLVBXRBUBBYCM-PJVXUWSXNA-N	SWQSFEOXHHXIBH-YFKPBYRVNA-N	I
1021	1	0	0	TZOKHOHKIYBJGB-FGFFPOHCNA-N	ZFRRBGVVWUSIQU-BYPYZUCNNA-N	SWQSFEOXHHXIBH-YFKPBYRVNA-N	OMFHFMZWHRYLHY-BYPYZUCNNA-N	I	KIDRGHLQSOLYTF-UHFFFAOYNA-N	PYLVBXRBUBBYCM-PJVXUWSXNA-N	SWQSFEOXHHXIBH-YFKPBYRVNA-N	ZFRRBGVVWUSIQU-BYPYZUCNNA-N	I
1022	1	0	0	KIDRGHLQSOLYTF-UHFFFAOYNA-N	TZOKHOHKIYBJGB-FGFFPOHCNA-N	ZFRRBGVVWUSIQU-BYPYZUCNNA-N	SWQSFEOXHHXIBH-YFKPBYRVNA-N	I	PYLVBXRBUBBYCM-PJVXUWSXNA-N	SWQSFEOXHHXIBH-YFKPBYRVNA-N	ZFRRBGVVWUSIQU-BYPYZUCNNA-N	KJDGPBZOKRQRED-YKAAPSRENA-N	I
1023	1	0	0	PYLVBXRBUBBYCM-PJVXUWSXNA-N	KIDRGHLQSOLYTF-UHFFFAOYNA-N	TZOKHOHKIYBJGB-FGFFPOHCNA-N	ZFRRBGVVWUSIQU-BYPYZUCNNA-N	I	SWQSFEOXHHXIBH-YFKPBYRVNA-N	ZFRRBGVVWUSIQU-BYPYZUCNNA-N	KJDGPBZOKRQRED-YKAAPSRENA-N	PYLVBXRBUBBYCM-PJVXUWSXNA-N	I
1024	1	0	0	SWQSFEOXHHXIBH-YFKPBYRVNA-N	PYLVBXRBUBBYCM-PJVXUWSXNA-N	KIDRGHLQSOLYTF-UHFFFAOYNA-N	TZOKHOHKIYBJGB-FGFFPOHCNA-N	I	ZFRRBGVVWUSIQU-BYPYZUCNNA-N	KJDGPBZOKRQRED-YKAAPSRENA-N	PYLVBXRBUBBYCM-PJVXUWSXNA-N	LOGFATHAEPEIRL-QMMMGPOBNA-N	I
1025	1	0	0	ZFRRBGVVWUSIQU-BYPYZUCNNA-N	SWQSFEOXHHXIBH-YFKPBYRVNA-N	PYLVBXRBUBBYCM-PJVXUWSXNA-N	KIDRGHLQSOLYTF-UHFFFAOYNA-N	I	KJDGPBZOKRQRED-YKAAPSRENA-N	PYLVBXRBUBBYCM-PJVXUWSXNA-N	LOGFATHAEPEIRL-QMMMGPOBNA-N	PYLVBXRBUBBYCM-PJVXUWSXNA-N	I
1026	1	0	0	KJDGPBZOKRQRED-YKAAPSRENA-N	ZFRRBGVVWUSIQU-BYPYZUCNNA-N	SWQSFEOXHHXIBH-YFKPBYRVNA-N	PYLVBXRBUBBYCM-PJVXUWSXNA-N	I	PYLVBXRBUBBYCM-PJVXUWSXNA-N	LOGFATHAEPEIRL-QMMMGPOBNA-N	PYLVBXRBUBBYCM-PJVXUWSXNA-N	PHWPOFWROLBJDE-REOHCLBHNA-N	I
1027	1	0	0	PYLVBXRBUBBYCM-PJVXUWSXNA-N	KJDGPBZOKRQRED-YKAAPSRENA-N	ZFRRBGVVWUSIQU-BYPYZUCNNA-N	SWQSFEOXHHXIBH-YFKPBYRVNA-N	I	LOGFATHAEPEIRL-QMMMGPOBNA-N	PYLVBXRBUBBYCM-PJVXUWSXNA-N	PHWPOFWROLBJDE-REOHCLBHNA-N	KIDRGHLQSOLYTF-UHFFFAOYNA-N	I
1028	1	0	0	LOGFATHAEPEIRL-QMMMGPOBNA-N	PYLVBXRBUBBYCM-PJVXUWSXNA-N	KJDGPBZOKRQRED-YKAAPSRENA-N	ZFRRBGVVWUSIQU-BYPYZUCNNA-N	I	PYLVBXRBUBBYCM-PJVXUWSXNA-N	PHWPOFWROLBJDE-REOHCLBHNA-N	KIDRGHLQSOLYTF-UHFFFAOYNA-N	KRPXSYLXONNDHS-WHFBIAKZNA-N	I
1029	1	0	0	PYLVBXRBUBBYCM-PJVXUWSXNA-N	LOGFATHAEPEIRL-QMMMGPOBNA-N	PYLVBXRBUBBYCM-PJVXUWSXNA-N	KJDGPBZOKRQRED-YKAAPSRENA-N	I	PHWPOFWROLBJDE-REOHCLBHNA-N	KIDRGHLQSOLYTF-UHFFFAOYNA-N	KRPXSYLXONNDHS-WHFBIAKZNA-N	PHWPOFWROLBJDE-REOHCLBHNA-N	I
1030	1	0	0	PHWPOFWROLBJDE-REOHCLBHNA-N	PYLVBXRBUBBYCM-PJVXUWSXNA-N	LOGFATHAEPEIRL-QMMMGPOBNA-N	PYLVBXRBUBBYCM-PJVXUWSXNA-N	I	KIDRGHLQSOLYTF-UHFFFAOYNA-N	KRPXSYLXONNDHS-WHFBIAKZNA-N	PHWPOFWROLBJDE-REOHCLBHNA-N	RIOGVSQWSYFYQB-DBLDWONGNA-N	I
1031	1	0	0	KIDRGHLQSOLYTF-UHFFFAOYNA-N	PHWPOFWROLBJDE-REOHCLBHNA-N	PYLVBXRBUBBYCM-PJVXUWSXNA-N	LOGFATHAEPEIRL-QMMMGPOBNA-N	I	KRPXSYLXONNDHS-WHFBIAKZNA-N	PHWPOFWROLBJDE-REOHCLBHNA-N	RIOGVSQWSYFYQB-DBLDWONGNA-N	VHTIJGPHKRJQGO-REOHCLBHNA-N	I
1032	1	0	0	KRPXSYLXONNDHS-WHFBIAKZNA-N	KIDRGHLQSOLYTF-UHFFFAOYNA-N	PHWPOFWROLBJDE-REOHCLBHNA-N	PYLVBXRBUBBYCM-PJVXUWSXNA-N	I	PHWPOFWROLBJDE-REOHCLBHNA-N	RIOGVSQWSYFYQB-DBLDWONGNA-N	VHTIJGPHKRJQGO-REOHCLBHNA-N	WCALZOILQXUVFC-YFKPBYRVNA-N	I
1033	1	0	0	PHWPOFWROLBJDE-REOHCLBHNA-N	KRPXSYLXONNDHS-WHFBIAKZNA-N	KIDRGHLQSOLYTF-UHFFFAOYNA-N	PHWPOFWROLBJDE-REOHCLBHNA-N	I	RIOGVSQWSYFYQB-DBLDWONGNA-N	VHTIJGPHKRJQGO-REOHCLBHNA-N	WCALZOILQXUVFC-YFKPBYRVNA-N	WCALZOILQXUVFC-YFKPBYRVNA-N	I
1034	1	0	0	RIOGVSQWSYFYQB-DBLDWONGNA-N	PHWPOFWROLBJDE-REOHCLBHNA-N	KRPXSYLXONNDHS-WHFBIAKZNA-N	KIDRGHLQSOLYTF-UHFFFAOYNA-N	I	VHTIJGPHKRJQGO-REOHCLBHNA-N	WCALZOILQXUVFC-YFKPBYRVNA-N	WCALZOILQXUVFC-YFKPBYRVNA-N	PYLVBXRBUBBYCM-PJVXUWSXNA-N	I
1035	1	0	0	VHTIJGPHKRJQGO-REOHCLBHNA-N	RIOGVSQWSYFYQB-DBLDWONGNA-N	PHWPOFWROLBJDE-REOHCLBHNA-N	KRPXSYLXONNDHS-WHFBIAKZNA-N	I	WCALZOILQXUVFC-YFKPBYRVNA-N	WCALZOILQXUVFC-YFKPBYRVNA-N	PYLVBXRBUBBYCM-PJVXUWSXNA-N	WCALZOILQXUVFC-YFKPBYRVNA-N	I
1036	1	0	0	WCALZOILQXUVFC-YFKPBYRVNA-N	VHTIJGPHKRJQGO-REOHCLBHNA-N	RIOGVSQWSYFYQB-DBLDWONGNA-N	PHWPOFWROLBJDE-REOHCLBHNA-N	I	WCALZOILQXUVFC-YFKPBYRVNA-N	PYLVBXRBUBBYCM-PJVXUWSXNA-N	WCALZOILQXUVFC-YFKPBYRVNA-N	PYLVBXRBUBBYCM-PJVXUWSXNA-N	I
1037	1	0	0	WCALZOILQXUVFC-YFKPBYRVNA-N	WCALZOILQXUVFC-YFKPBYRVNA-N	VHTIJGPHKRJQGO-REOHCLBHNA-N	RIOGVSQWSYFYQB-DBLDWONGNA-N	I	PYLVBXRBUBBYCM-PJVXUWSXNA-N	WCALZOILQXUVFC-YFKPBYRVNA-N	PYLVBXRBUBBYCM-PJVXUWSXNA-N	LGNZILDXYHKHQR-BYPYZUCNNA-N	I
1038	1	0	0	PYLVBXRBUBBYCM-PJVXUWSXNA-N	WCALZOILQXUVFC-YFKPBYRVNA-N	WCALZOILQXUVFC-YFKPBYRVNA-N	VHTIJGPHKRJQGO-REOHCLBHNA-N	I	WCALZOILQXUVFC-YFKPBYRVNA-N	PYLVBXRBUBBYCM-PJVXUWSXNA-N	LGNZILDXYHKHQR-BYPYZUCNNA-N	TZOKHOHKIYBJGB-FGFFPOHCNA-N	I
1039	1	0	0	WCALZOILQXUVFC-YFKPBYRVNA-N	PYLVBXRBUBBYCM-PJVXUWSXNA-N	WCALZOILQXUVFC-YFKPBYRVNA-N	WCALZOILQXUVFC-YFKPBYRVNA-N	I	PYLVBXRBUBBYCM-PJVXUWSXNA-N	LGNZILDXYHKHQR-BYPYZUCNNA-N	TZOKHOHKIYBJGB-FGFFPOHCNA-N	PHWPOFWROLBJDE-REOHCLBHNA-N	I
1040	1	0	0	PYLVBXRBUBBYCM-PJVXUWSXNA-N	WCALZOILQXUVFC-YFKPBYRVNA-N	PYLVBXRBUBBYCM-PJVXUWSXNA-N	WCALZOILQXUVFC-YFKPBYRVNA-N	I	LGNZILDXYHKHQR-BYPYZUCNNA-N	TZOKHOHKIYBJGB-FGFFPOHCNA-N	PHWPOFWROLBJDE-REOHCLBHNA-N	KJDGPBZOKRQRED-YKAAPSRENA-N	I
1041	1	0	0	LGNZILDXYHKHQR-BYPYZUCNNA-N	PYLVBXRBUBBYCM-PJVXUWSXNA-N	WCALZOILQXUVFC-YFKPBYRVNA-N	PYLVBXRBUBBYCM-PJVXUWSXNA-N	I	TZOKHOHKIYBJGB-FGFFPOHCNA-N	PHWPOFWROLBJDE-REOHCLBHNA-N	KJDGPBZOKRQRED-YKAAPSRENA-N	WCALZOILQXUVFC-YFKPBYRVNA-N	I
1042	1	0	0	TZOKHOHKIYBJGB-FGFFPOHCNA-N	LGNZILDXYHKHQR-BYPYZUCNNA-N	PYLVBXRBUBBYCM-PJVXUWSXNA-N	WCALZOILQXUVFC-YFKPBYRVNA-N	I	PHWPOFWROLBJDE-REOHCLBHNA-N	KJDGPBZOKRQRED-YKAAPSRENA-N	WCALZOILQXUVFC-YFKPBYRVNA-N	SWQSFEOXHHXIBH-YFKPBYRVNA-N	I
1043	1	0	0	PHWPOFWROLBJDE-REOHCLBHNA-N	TZOKHOHKIYBJGB-FGFFPOHCNA-N	LGNZILDXYHKHQR-BYPYZUCNNA-N	PYLVBXRBUBBYCM-PJVXUWSXNA-N	I	KJDGPBZOKRQRED-YKAAPSRENA-N	WCALZOILQXUVFC-YFKPBYRVNA-N	SWQSFEOXHHXIBH-YFKPBYRVNA-N	VHTIJGPHKRJQGO-REOHCLBHNA-N	I
1044	1	0	0	KJDGPBZOKRQRED-YKAAPSRENA-N	PHWPOFWROLBJDE-REOHCLBHNA-N	TZOKHOHKIYBJGB-FGFFPOHCNA-N	LGNZILDXYHKHQR-BYPYZUCNNA-N	I	WCALZOILQXUVFC-YFKPBYRVNA-N	SWQSFEOXHHXIBH-YFKPBYRVNA-N	VHTIJGPHKRJQGO-REOHCLBHNA-N	RIOGVSQWSYFYQB-DBLDWONGNA-N	I
1045	1	0	0	WCALZOILQXUVFC-YFKPBYRVNA-N	KJDGPBZOKRQRED-YKAAPSRENA-N	PHWPOFWROLBJDE-REOHCLBHNA-N	TZOKHOHKIYBJGB-FGFFPOHCNA-N	I	SWQSFEOXHHXIBH-YFKPBYRVNA-N	VHTIJGPHKRJQGO-REOHCLBHNA-N	RIOGVSQWSYFYQB-DBLDWONGNA-N	WCALZOILQXUVFC-YFKPBYRVNA-N	I
1046	1	0	0	SWQSFEOXHHXIBH-YFKPBYRVNA-N	WCALZOILQXUVFC-YFKPBYRVNA-N	KJDGPBZOKRQRED-YKAAPSRENA-N	PHWPOFWROLBJDE-REOHCLBHNA-N	I	VHTIJGPHKRJQGO-REOHCLBHNA-N	RIOGVSQWSYFYQB-DBLDWONGNA-N	WCALZOILQXUVFC-YFKPBYRVNA-N	IDOSDTAHFWGHKV-AIINLQACNA-N	I
1047	1	0	0	VHTIJGPHKRJQGO-REOHCLBHNA-N	SWQSFEOXHHXIBH-YFKPBYRVNA-N	WCALZOILQXUVFC-YFKPBYRVNA-N	KJDGPBZOKRQRED-YKAAPSRENA-N	I	RIOGVSQWSYFYQB-DBLDWONGNA-N	WCALZOILQXUVFC-YFKPBYRVNA-N	IDOSDTAHFWGHKV-AIINLQACNA-N	PYLVBXRBUBBYCM-PJVXUWSXNA-N	I
1048	1	0	0	RIOGVSQWSYFYQB-DBLDWONGNA-N	VHTIJGPHKRJQGO-REOHCLBHNA-N	SWQSFEOXHHXIBH-YFKPBYRVNA-N	WCALZOILQXUVFC-YFKPBYRVNA-N	I	WCALZOILQXUVFC-YFKPBYRVNA-N	IDOSDTAHFWGHKV-AIINLQACNA-N	PYLVBXRBUBBYCM-PJVXUWSXNA-N	WCALZOILQXUVFC-YFKPBYRVNA-N	I
1049	1	0	0	WCALZOILQXUVFC-YFKPBYRVNA-N	RIOGVSQWSYFYQB-DBLDWONGNA-N	VHTIJGPHKRJQGO-REOHCLBHNA-N	SWQSFEOXHHXIBH-YFKPBYRVNA-N	I	IDOSDTAHFWGHKV-AIINLQACNA-N	PYLVBXRBUBBYCM-PJVXUWSXNA-N	WCALZOILQXUVFC-YFKPBYRVNA-N	TZOKHOHKIYBJGB-FGFFPOHCNA-N	I
1050	1	0	0	IDOSDTAHFWGHKV-AIINLQACNA-N	WCALZOILQXUVFC-YFKPBYRVNA-N	RIOGVSQWSYFYQB-DBLDWONGNA-N	VHTIJGPHKRJQGO-REOHCLBHNA-N	I	PYLVBXRBUBBYCM-PJVXUWSXNA-N	WCALZOILQXUVFC-YFKPBYRVNA-N	TZOKHOHKIYBJGB-FGFFPOHCNA-N	KRPXSYLXONNDHS-WHFBIAKZNA-N	I
1051	1	0	0	PYLVBXRBUBBYCM-PJVXUWSXNA-N	IDOSDTAHFWGHKV-AIINLQACNA-N	WCALZOILQXUVFC-YFKPBYRVNA-N	RIOGVSQWSYFYQB-DBLDWONGNA-N	I	WCALZOILQXUVFC-YFKPBYRVNA-N	TZOKHOHKIYBJGB-FGFFPOHCNA-N	KRPXSYLXONNDHS-WHFBIAKZNA-N	UXRJSECEEUTNNE-GBXIJSLDNA-N	I
1052	1	0	0	WCALZOILQXUVFC-YFKPBYRVNA-N	PYLVBXRBUBBYCM-PJVXUWSXNA-N	IDOSDTAHFWGHKV-AIINLQACNA-N	WCALZOILQXUVFC-YFKPBYRVNA-N	I	TZOKHOHKIYBJGB-FGFFPOHCNA-N	KRPXSYLXONNDHS-WHFBIAKZNA-N	UXRJSECEEUTNNE-GBXIJSLDNA-N	VHTIJGPHKRJQGO-REOHCLBHNA-N	I
1053	1	0	0	TZOKHOHKIYBJGB-FGFFPOHCNA-N	WCALZOILQXUVFC-YFKPBYRVNA-N	PYLVBXRBUBBYCM-PJVXUWSXNA-N	IDOSDTAHFWGHKV-AIINLQACNA-N	I	KRPXSYLXONNDHS-WHFBIAKZNA-N	UXRJSECEEUTNNE-GBXIJSLDNA-N	VHTIJGPHKRJQGO-REOHCLBHNA-N	VHTIJGPHKRJQGO-REOHCLBHNA-N	I
1054	1	0	0	KRPXSYLXONNDHS-WHFBIAKZNA-N	TZOKHOHKIYBJGB-FGFFPOHCNA-N	WCALZOILQXUVFC-YFKPBYRVNA-N	PYLVBXRBUBBYCM-PJVXUWSXNA-N	I	UXRJSECEEUTNNE-GBXIJSLDNA-N	VHTIJGPHKRJQGO-REOHCLBHNA-N	VHTIJGPHKRJQGO-REOHCLBHNA-N	SWQSFEOXHHXIBH-YFKPBYRVNA-N	I
1055	1	0	0	UXRJSECEEUTNNE-GBXIJSLDNA-N	KRPXSYLXONNDHS-WHFBIAKZNA-N	TZOKHOHKIYBJGB-FGFFPOHCNA-N	WCALZOILQXUVFC-YFKPBYRVNA-N	I	VHTIJGPHKRJQGO-REOHCLBHNA-N	VHTIJGPHKRJQGO-REOHCLBHNA-N	SWQSFEOXHHXIBH-YFKPBYRVNA-N	PYLVBXRBUBBYCM-PJVXUWSXNA-N	I
1056	1	0	0	VHTIJGPHKRJQGO-REOHCLBHNA-N	UXRJSECEEUTNNE-GBXIJSLDNA-N	KRPXSYLXONNDHS-WHFBIAKZNA-N	TZOKHOHKIYBJGB-FGFFPOHCNA-N	I	VHTIJGPHKRJQGO-REOHCLBHNA-N	SWQSFEOXHHXIBH-YFKPBYRVNA-N	PYLVBXRBUBBYCM-PJVXUWSXNA-N	KRPXSYLXONNDHS-WHFBIAKZNA-N	I
1057	1	0	0	VHTIJGPHKRJQGO-REOHCLBHNA-N	VHTIJGPHKRJQGO-REOHCLBHNA-N	UXRJSECEEUTNNE-GBXIJSLDNA-N	KRPXSYLXONNDHS-WHFBIAKZNA-N	I	SWQSFEOXHHXIBH-YFKPBYRVNA-N	PYLVBXRBUBBYCM-PJVXUWSXNA-N	KRPXSYLXONNDHS-WHFBIAKZNA-N	PYLVBXRBUBBYCM-PJVXUWSXNA-N	I
1058	1	0	0	SWQSFEOXHHXIBH-YFKPBYRVNA-N	VHTIJGPHKRJQGO-REOHCLBHNA-N	VHTIJGPHKRJQGO-REOHCLBHNA-N	UXRJSECEEUTNNE-GBXIJSLDNA-N	I	PYLVBXRBUBBYCM-PJVXUWSXNA-N	KRPXSYLXONNDHS-WHFBIAKZNA-N	PYLVBXRBUBBYCM-PJVXUWSXNA-N	OMFHFMZWHRYLHY-BYPYZUCNNA-N	I
1059	1	0	0	PYLVBXRBUBBYCM-PJVXUWSXNA-N	SWQSFEOXHHXIBH-YFKPBYRVNA-N	VHTIJGPHKRJQGO-REOHCLBHNA-N	VHTIJGPHKRJQGO-REOHCLBHNA-N	I	KRPXSYLXONNDHS-WHFBIAKZNA-N	PYLVBXRBUBBYCM-PJVXUWSXNA-N	OMFHFMZWHRYLHY-BYPYZUCNNA-N	KIDRGHLQSOLYTF-UHFFFAOYNA-N	I
1060	1	0	0	KRPXSYLXONNDHS-WHFBIAKZNA-N	PYLVBXRBUBBYCM-PJVXUWSXNA-N	SWQSFEOXHHXIBH-YFKPBYRVNA-N	VHTIJGPHKRJQGO-REOHCLBHNA-N	I	PYLVBXRBUBBYCM-PJVXUWSXNA-N	OMFHFMZWHRYLHY-BYPYZUCNNA-N	KIDRGHLQSOLYTF-UHFFFAOYNA-N	KIDRGHLQSOLYTF-UHFFFAOYNA-N	I
1061	1	0	0	PYLVBXRBUBBYCM-PJVXUWSXNA-N	KRPXSYLXONNDHS-WHFBIAKZNA-N	PYLVBXRBUBBYCM-PJVXUWSXNA-N	SWQSFEOXHHXIBH-YFKPBYRVNA-N	I	OMFHFMZWHRYLHY-BYPYZUCNNA-N	KIDRGHLQSOLYTF-UHFFFAOYNA-N	KIDRGHLQSOLYTF-UHFFFAOYNA-N	KIDRGHLQSOLYTF-UHFFFAOYNA-N	I
1062	1	0	0	OMFHFMZWHRYLHY-BYPYZUCNNA-N	PYLVBXRBUBBYCM-PJVXUWSXNA-N	KRPXSYLXONNDHS-WHFBIAKZNA-N	PYLVBXRBUBBYCM-PJVXUWSXNA-N	I	KIDRGHLQSOLYTF-UHFFFAOYNA-N	KIDRGHLQSOLYTF-UHFFFAOYNA-N	KIDRGHLQSOLYTF-UHFFFAOYNA-N	IDOSDTAHFWGHKV-AIINLQACNA-N	I
1063	1	0	0	KIDRGHLQSOLYTF-UHFFFAOYNA-N	OMFHFMZWHRYLHY-BYPYZUCNNA-N	PYLVBXRBUBBYCM-PJVXUWSXNA-N	KRPXSYLXONNDHS-WHFBIAKZNA-N	I	KIDRGHLQSOLYTF-UHFFFAOYNA-N	KIDRGHLQSOLYTF-UHFFFAOYNA-N	IDOSDTAHFWGHKV-AIINLQACNA-N	SWQSFEOXHHXIBH-YFKPBYRVNA-N	I
1064	1	0	0	KIDRGHLQSOLYTF-UHFFFAOYNA-N	KIDRGHLQSOLYTF-UHFFFAOYNA-N	OMFHFMZWHRYLHY-BYPYZUCNNA-N	PYLVBXRBUBBYCM-PJVXUWSXNA-N	I	KIDRGHLQSOLYTF-UHFFFAOYNA-N	IDOSDTAHFWGHKV-AIINLQACNA-N	SWQSFEOXHHXIBH-YFKPBYRVNA-N	VHTIJGPHKRJQGO-REOHCLBHNA-N	I
1065	1	0	0	KIDRGHLQSOLYTF-UHFFFAOYNA-N	KIDRGHLQSOLYTF-UHFFFAOYNA-N	KIDRGHLQSOLYTF-UHFFFAOYNA-N	OMFHFMZWHRYLHY-BYPYZUCNNA-N	I	IDOSDTAHFWGHKV-AIINLQACNA-N	SWQSFEOXHHXIBH-YFKPBYRVNA-N	VHTIJGPHKRJQGO-REOHCLBHNA-N	KRPXSYLXONNDHS-WHFBIAKZNA-N	I
1066	1	0	0	IDOSDTAHFWGHKV-AIINLQACNA-N	KIDRGHLQSOLYTF-UHFFFAOYNA-N	KIDRGHLQSOLYTF-UHFFFAOYNA-N	KIDRGHLQSOLYTF-UHFFFAOYNA-N	I	SWQSFEOXHHXIBH-YFKPBYRVNA-N	VHTIJGPHKRJQGO-REOHCLBHNA-N	KRPXSYLXONNDHS-WHFBIAKZNA-N	KRPXSYLXONNDHS-WHFBIAKZNA-N	I
1067	1	0	0	SWQSFEOXHHXIBH-YFKPBYRVNA-N	IDOSDTAHFWGHKV-AIINLQACNA-N	KIDRGHLQSOLYTF-UHFFFAOYNA-N	KIDRGHLQSOLYTF-UHFFFAOYNA-N	I	VHTIJGPHKRJQGO-REOHCLBHNA-N	KRPXSYLXONNDHS-WHFBIAKZNA-N	KRPXSYLXONNDHS-WHFBIAKZNA-N	KRPXSYLXONNDHS-WHFBIAKZNA-N	I
1068	1	0	0	VHTIJGPHKRJQGO-REOHCLBHNA-N	SWQSFEOXHHXIBH-YFKPBYRVNA-N	IDOSDTAHFWGHKV-AIINLQACNA-N	KIDRGHLQSOLYTF-UHFFFAOYNA-N	I	KRPXSYLXONNDHS-WHFBIAKZNA-N	KRPXSYLXONNDHS-WHFBIAKZNA-N	KRPXSYLXONNDHS-WHFBIAKZNA-N	LOGFATHAEPEIRL-QMMMGPOBNA-N	I
1069	1	0	0	KRPXSYLXONNDHS-WHFBIAKZNA-N	VHTIJGPHKRJQGO-REOHCLBHNA-N	SWQSFEOXHHXIBH-YFKPBYRVNA-N	IDOSDTAHFWGHKV-AIINLQACNA-N	I	KRPXSYLXONNDHS-WHFBIAKZNA-N	KRPXSYLXONNDHS-WHFBIAKZNA-N	LOGFATHAEPEIRL-QMMMGPOBNA-N	OMFHFMZWHRYLHY-BYPYZUCNNA-N	I
1070	1	0	0	KRPXSYLXONNDHS-WHFBIAKZNA-N	KRPXSYLXONNDHS-WHFBIAKZNA-N	VHTIJGPHKRJQGO-REOHCLBHNA-N	SWQSFEOXHHXIBH-YFKPBYRVNA-N	I	KRPXSYLXONNDHS-WHFBIAKZNA-N	LOGFATHAEPEIRL-QMMMGPOBNA-N	OMFHFMZWHRYLHY-BYPYZUCNNA-N	ZFRRBGVVWUSIQU-BYPYZUCNNA-N	I
1071	1	0	0	KRPXSYLXONNDHS-WHFBIAKZNA-N	KRPXSYLXONNDHS-WHFBIAKZNA-N	KRPXSYLXONNDHS-WHFBIAKZNA-N	VHTIJGPHKRJQGO-REOHCLBHNA-N	I	LOGFATHAEPEIRL-QMMMGPOBNA-N	OMFHFMZWHRYLHY-BYPYZUCNNA-N	ZFRRBGVVWUSIQU-BYPYZUCNNA-N	OMFHFMZWHRYLHY-BYPYZUCNNA-N	I
1072	1	0	0	LOGFATHAEPEIRL-QMMMGPOBNA-N	KRPXSYLXONNDHS-WHFBIAKZNA-N	KRPXSYLXONNDHS-WHFBIAKZNA-N	KRPXSYLXONNDHS-WHFBIAKZNA-N	I	OMFHFMZWHRYLHY-BYPYZUCNNA-N	ZFRRBGVVWUSIQU-BYPYZUCNNA-N	OMFHFMZWHRYLHY-BYPYZUCNNA-N	ZFRRBGVVWUSIQU-BYPYZUCNNA-N	I
1073	1	0	0	OMFHFMZWHRYLHY-BYPYZUCNNA-N	LOGFATHAEPEIRL-QMMMGPOBNA-N	KRPXSYLXONNDHS-WHFBIAKZNA-N	KRPXSYLXONNDHS-WHFBIAKZNA-N	I	ZFRRBGVVWUSIQU-BYPYZUCNNA-N	OMFHFMZWHRYLHY-BYPYZUCNNA-N	ZFRRBGVVWUSIQU-BYPYZUCNNA-N	RIOGVSQWSYFYQB-DBLDWONGNA-N	I
1074	1	0	0	ZFRRBGVVWUSIQU-BYPYZUCNNA-N	OMFHFMZWHRYLHY-BYPYZUCNNA-N	LOGFATHAEPEIRL-QMMMGPOBNA-N	KRPXSYLXONNDHS-WHFBIAKZNA-N	I	OMFHFMZWHRYLHY-BYPYZUCNNA-N	ZFRRBGVVWUSIQU-BYPYZUCNNA-N	RIOGVSQWSYFYQB-DBLDWONGNA-N	WCALZOILQXUVFC-YFKPBYRVNA-N	I
1075	1	0	0	OMFHFMZWHRYLHY-BYPYZUCNNA-N	ZFRRBGVVWUSIQU-BYPYZUCNNA-N	OMFHFMZWHRYLHY-BYPYZUCNNA-N	LOGFATHAEPEIRL-QMMMGPOBNA-N	I	ZFRRBGVVWUSIQU-BYPYZUCNNA-N	RIOGVSQWSYFYQB-DBLDWONGNA-N	WCALZOILQXUVFC-YFKPBYRVNA-N	SWQSFEOXHHXIBH-YFKPBYRVNA-N	I
1076	1	0	0	ZFRRBGVVWUSIQU-BYPYZUCNNA-N	OMFHFMZWHRYLHY-BYPYZUCNNA-N	ZFRRBGVVWUSIQU-BYPYZUCNNA-N	OMFHFMZWHRYLHY-BYPYZUCNNA-N	I	RIOGVSQWSYFYQB-DBLDWONGNA-N	WCALZOILQXUVFC-YFKPBYRVNA-N	SWQSFEOXHHXIBH-YFKPBYRVNA-N	PHWPOFWROLBJDE-REOHCLBHNA-N	I
1077	1	0	0	RIOGVSQWSYFYQB-DBLDWONGNA-N	ZFRRBGVVWUSIQU-BYPYZUCNNA-N	OMFHFMZWHRYLHY-BYPYZUCNNA-N	ZFRRBGVVWUSIQU-BYPYZUCNNA-N	I	WCALZOILQXUVFC-YFKPBYRVNA-N	SWQSFEOXHHXIBH-YFKPBYRVNA-N	PHWPOFWROLBJDE-REOHCLBHNA-N	LOGFATHAEPEIRL-QMMMGPOBNA-N	I
1078	1	0	0	WCALZOILQXUVFC-YFKPBYRVNA-N	RIOGVSQWSYFYQB-DBLDWONGNA-N	ZFRRBGVVWUSIQU-BYPYZUCNNA-N	OMFHFMZWHRYLHY-BYPYZUCNNA-N	I	SWQSFEOXHHXIBH-YFKPBYRVNA-N	PHWPOFWROLBJDE-REOHCLBHNA-N	LOGFATHAEPEIRL-QMMMGPOBNA-N	RIOGVSQWSYFYQB-DBLDWONGNA-N	I
1079	1	0	0	SWQSFEOXHHXIBH-YFKPBYRVNA-N	WCALZOILQXUVFC-YFKPBYRVNA-N	RIOGVSQWSYFYQB-DBLDWONGNA-N	ZFRRBGVVWUSIQU-BYPYZUCNNA-N	I	PHWPOFWROLBJDE-REOHCLBHNA-N	LOGFATHAEPEIRL-QMMMGPOBNA-N	RIOGVSQWSYFYQB-DBLDWONGNA-N	SWQSFEOXHHXIBH-YFKPBYRVNA-N	I
1080	1	0	0	PHWPOFWROLBJDE-REOHCLBHNA-N	SWQSFEOXHHXIBH-YFKPBYRVNA-N	WCALZOILQXUVFC-YFKPBYRVNA-N	RIOGVSQWSYFYQB-DBLDWONGNA-N	I	LOGFATHAEPEIRL-QMMMGPOBNA-N	RIOGVSQWSYFYQB-DBLDWONGNA-N	SWQSFEOXHHXIBH-YFKPBYRVNA-N	KRPXSYLXONNDHS-WHFBIAKZNA-N	I
1081	1	0	0	LOGFATHAEPEIRL-QMMMGPOBNA-N	PHWPOFWROLBJDE-REOHCLBHNA-N	SWQSFEOXHHXIBH-YFKPBYRVNA-N	WCALZOILQXUVFC-YFKPBYRVNA-N	I	RIOGVSQWSYFYQB-DBLDWONGNA-N	SWQSFEOXHHXIBH-YFKPBYRVNA-N	KRPXSYLXONNDHS-WHFBIAKZNA-N	RIOGVSQWSYFYQB-DBLDWONGNA-N	I
1082	1	0	0	RIOGVSQWSYFYQB-DBLDWONGNA-N	LOGFATHAEPEIRL-QMMMGPOBNA-N	PHWPOFWROLBJDE-REOHCLBHNA-N	SWQSFEOXHHXIBH-YFKPBYRVNA-N	I	SWQSFEOXHHXIBH-YFKPBYRVNA-N	KRPXSYLXONNDHS-WHFBIAKZNA-N	RIOGVSQWSYFYQB-DBLDWONGNA-N	OMFHFMZWHRYLHY-BYPYZUCNNA-N	I
1083	1	0	0	SWQSFEOXHHXIBH-YFKPBYRVNA-N	RIOGVSQWSYFYQB-DBLDWONGNA-N	LOGFATHAEPEIRL-QMMMGPOBNA-N	PHWPOFWROLBJDE-REOHCLBHNA-N	I	KRPXSYLXONNDHS-WHFBIAKZNA-N	RIOGVSQWSYFYQB-DBLDWONGNA-N	OMFHFMZWHRYLHY-BYPYZUCNNA-N	IDOSDTAHFWGHKV-AIINLQACNA-N	I
1084	1	0	0	KRPXSYLXONNDHS-WHFBIAKZNA-N	SWQSFEOXHHXIBH-YFKPBYRVNA-N	RIOGVSQWSYFYQB-DBLDWONGNA-N	LOGFATHAEPEIRL-QMMMGPOBNA-N	I	RIOGVSQWSYFYQB-DBLDWONGNA-N	OMFHFMZWHRYLHY-BYPYZUCNNA-N	IDOSDTAHFWGHKV-AIINLQACNA-N	WCALZOILQXUVFC-YFKPBYRVNA-N	I
1085	1	0	0	RIOGVSQWSYFYQB-DBLDWONGNA-N	KRPXSYLXONNDHS-WHFBIAKZNA-N	SWQSFEOXHHXIBH-YFKPBYRVNA-N	RIOGVSQWSYFYQB-DBLDWONGNA-N	I	OMFHFMZWHRYLHY-BYPYZUCNNA-N	IDOSDTAHFWGHKV-AIINLQACNA-N	WCALZOILQXUVFC-YFKPBYRVNA-N	OMFHFMZWHRYLHY-BYPYZUCNNA-N	I
1086	1	0	0	OMFHFMZWHRYLHY-BYPYZUCNNA-N	RIOGVSQWSYFYQB-DBLDWONGNA-N	KRPXSYLXONNDHS-WHFBIAKZNA-N	SWQSFEOXHHXIBH-YFKPBYRVNA-N	I	IDOSDTAHFWGHKV-AIINLQACNA-N	WCALZOILQXUVFC-YFKPBYRVNA-N	OMFHFMZWHRYLHY-BYPYZUCNNA-N	IDOSDTAHFWGHKV-AIINLQACNA-N	I
1087	1	0	0	IDOSDTAHFWGHKV-AIINLQACNA-N	OMFHFMZWHRYLHY-BYPYZUCNNA-N	RIOGVSQWSYFYQB-DBLDWONGNA-N	KRPXSYLXONNDHS-WHFBIAKZNA-N	I	WCALZOILQXUVFC-YFKPBYRVNA-N	OMFHFMZWHRYLHY-BYPYZUCNNA-N	IDOSDTAHFWGHKV-AIINLQACNA-N	PYLVBXRBUBBYCM-PJVXUWSXNA-N	I
1088	1	0	0	WCALZOILQXUVFC-YFKPBYRVNA-N	IDOSDTAHFWGHKV-AIINLQACNA-N	OMFHFMZWHRYLHY-BYPYZUCNNA-N	RIOGVSQWSYFYQB-DBLDWONGNA-N	I	OMFHFMZWHRYLHY-BYPYZUCNNA-N	IDOSDTAHFWGHKV-AIINLQACNA-N	PYLVBXRBUBBYCM-PJVXUWSXNA-N	WCALZOILQXUVFC-YFKPBYRVNA-N	I
1089	1	0	0	OMFHFMZWHRYLHY-BYPYZUCNNA-N	WCALZOILQXUVFC-YFKPBYRVNA-N	IDOSDTAHFWGHKV-AIINLQACNA-N	OMFHFMZWHRYLHY-BYPYZUCNNA-N	I	IDOSDTAHFWGHKV-AIINLQACNA-N	PYLVBXRBUBBYCM-PJVXUWSXNA-N	WCALZOILQXUVFC-YFKPBYRVNA-N	PYLVBXRBUBBYCM-PJVXUWSXNA-N	I
1090	1	0	0	IDOSDTAHFWGHKV-AIINLQACNA-N	OMFHFMZWHRYLHY-BYPYZUCNNA-N	WCALZOILQXUVFC-YFKPBYRVNA-N	IDOSDTAHFWGHKV-AIINLQACNA-N	I	PYLVBXRBUBBYCM-PJVXUWSXNA-N	WCALZOILQXUVFC-YFKPBYRVNA-N	PYLVBXRBUBBYCM-PJVXUWSXNA-N	SWQSFEOXHHXIBH-YFKPBYRVNA-N	I
1091	1	0	0	PYLVBXRBUBBYCM-PJVXUWSXNA-N	IDOSDTAHFWGHKV-AIINLQACNA-N	OMFHFMZWHRYLHY-BYPYZUCNNA-N	WCALZOILQXUVFC-YFKPBYRVNA-N	I	WCALZOILQXUVFC-YFKPBYRVNA-N	PYLVBXRBUBBYCM-PJVXUWSXNA-N	SWQSFEOXHHXIBH-YFKPBYRVNA-N	SWQSFEOXHHXIBH-YFKPBYRVNA-N	I
1092	1	0	0	WCALZOILQXUVFC-YFKPBYRVNA-N	PYLVBXRBUBBYCM-PJVXUWSXNA-N	IDOSDTAHFWGHKV-AIINLQACNA-N	OMFHFMZWHRYLHY-BYPYZUCNNA-N	I	PYLVBXRBUBBYCM-PJVXUWSXNA-N	SWQSFEOXHHXIBH-YFKPBYRVNA-N	SWQSFEOXHHXIBH-YFKPBYRVNA-N	LOGFATHAEPEIRL-QMMMGPOBNA-N	I
1093	1	0	0	PYLVBXRBUBBYCM-PJVXUWSXNA-N	WCALZOILQXUVFC-YFKPBYRVNA-N	PYLVBXRBUBBYCM-PJVXUWSXNA-N	IDOSDTAHFWGHKV-AIINLQACNA-N	I	SWQSFEOXHHXIBH-YFKPBYRVNA-N	SWQSFEOXHHXIBH-YFKPBYRVNA-N	LOGFATHAEPEIRL-QMMMGPOBNA-N	PHWPOFWROLBJDE-REOHCLBHNA-N	I
1094	1	0	0	SWQSFEOXHHXIBH-YFKPBYRVNA-N	PYLVBXRBUBBYCM-PJVXUWSXNA-N	WCALZOILQXUVFC-YFKPBYRVNA-N	PYLVBXRBUBBYCM-PJVXUWSXNA-N	I	SWQSFEOXHHXIBH-YFKPBYRVNA-N	LOGFATHAEPEIRL-QMMMGPOBNA-N	PHWPOFWROLBJDE-REOHCLBHNA-N	KIDRGHLQSOLYTF-UHFFFAOYNA-N	I
1095	1	0	0	SWQSFEOXHHXIBH-YFKPBYRVNA-N	SWQSFEOXHHXIBH-YFKPBYRVNA-N	PYLVBXRBUBBYCM-PJVXUWSXNA-N	WCALZOILQXUVFC-YFKPBYRVNA-N	I	LOGFATHAEPEIRL-QMMMGPOBNA-N	PHWPOFWROLBJDE-REOHCLBHNA-N	KIDRGHLQSOLYTF-UHFFFAOYNA-N	SWQSFEOXHHXIBH-YFKPBYRVNA-N	I
1096	1	0	0	LOGFATHAEPEIRL-QMMMGPOBNA-N	SWQSFEOXHHXIBH-YFKPBYRVNA-N	SWQSFEOXHHXIBH-YFKPBYRVNA-N	PYLVBXRBUBBYCM-PJVXUWSXNA-N	I	PHWPOFWROLBJDE-REOHCLBHNA-N	KIDRGHLQSOLYTF-UHFFFAOYNA-N	SWQSFEOXHHXIBH-YFKPBYRVNA-N	KMYCKZYTWWGFEW-RJFJIGAVNA-N	I
1097	1	0	0	PHWPOFWROLBJDE-REOHCLBHNA-N	LOGFATHAEPEIRL-QMMMGPOBNA-N	SWQSFEOXHHXIBH-YFKPBYRVNA-N	SWQSFEOXHHXIBH-YFKPBYRVNA-N	I	KIDRGHLQSOLYTF-UHFFFAOYNA-N	SWQSFEOXHHXIBH-YFKPBYRVNA-N	KMYCKZYTWWGFEW-RJFJIGAVNA-N	OMFHFMZWHRYLHY-BYPYZUCNNA-N	I
1098	1	0	0	KIDRGHLQSOLYTF-UHFFFAOYNA-N	PHWPOFWROLBJDE-REOHCLBHNA-N	LOGFATHAEPEIRL-QMMMGPOBNA-N	SWQSFEOXHHXIBH-YFKPBYRVNA-N	I	SWQSFEOXHHXIBH-YFKPBYRVNA-N	KMYCKZYTWWGFEW-RJFJIGAVNA-N	OMFHFMZWHRYLHY-BYPYZUCNNA-N	OMFHFMZWHRYLHY-BYPYZUCNNA-N	I
1099	1	0	0	SWQSFEOXHHXIBH-YFKPBYRVNA-N	KIDRGHLQSOLYTF-UHFFFAOYNA-N	PHWPOFWROLBJDE-REOHCLBHNA-N	LOGFATHAEPEIRL-QMMMGPOBNA-N	I	KMYCKZYTWWGFEW-RJFJIGAVNA-N	OMFHFMZWHRYLHY-BYPYZUCNNA-N	OMFHFMZWHRYLHY-BYPYZUCNNA-N	LOGFATHAEPEIRL-QMMMGPOBNA-N	I
1100	1	0	0	KMYCKZYTWWGFEW-RJFJIGAVNA-N	SWQSFEOXHHXIBH-YFKPBYRVNA-N	KIDRGHLQSOLYTF-UHFFFAOYNA-N	PHWPOFWROLBJDE-REOHCLBHNA-N	I	OMFHFMZWHRYLHY-BYPYZUCNNA-N	OMFHFMZWHRYLHY-BYPYZUCNNA-N	LOGFATHAEPEIRL-QMMMGPOBNA-N	KRPXSYLXONNDHS-WHFBIAKZNA-N	I
1101	1	0	0	OMFHFMZWHRYLHY-BYPYZUCNNA-N	KMYCKZYTWWGFEW-RJFJIGAVNA-N	SWQSFEOXHHXIBH-YFKPBYRVNA-N	KIDRGHLQSOLYTF-UHFFFAOYNA-N	I	OMFHFMZWHRYLHY-BYPYZUCNNA-N	LOGFATHAEPEIRL-QMMMGPOBNA-N	KRPXSYLXONNDHS-WHFBIAKZNA-N	VHTIJGPHKRJQGO-REOHCLBHNA-N	I
1102	1	0	0	OMFHFMZWHRYLHY-BYPYZUCNNA-N	OMFHFMZWHRYLHY-BYPYZUCNNA-N	KMYCKZYTWWGFEW-RJFJIGAVNA-N	SWQSFEOXHHXIBH-YFKPBYRVNA-N	I	LOGFATHAEPEIRL-QMMMGPOBNA-N	KRPXSYLXONNDHS-WHFBIAKZNA-N	VHTIJGPHKRJQGO-REOHCLBHNA-N	RIOGVSQWSYFYQB-DBLDWONGNA-N	I
1103	1	0	0	LOGFATHAEPEIRL-QMMMGPOBNA-N	OMFHFMZWHRYLHY-BYPYZUCNNA-N	OMFHFMZWHRYLHY-BYPYZUCNNA-N	KMYCKZYTWWGFEW-RJFJIGAVNA-N	I	KRPXSYLXONNDHS-WHFBIAKZNA-N	VHTIJGPHKRJQGO-REOHCLBHNA-N	RIOGVSQWSYFYQB-DBLDWONGNA-N	IDOSDTAHFWGHKV-AIINLQACNA-N	I
1104	1	0	0	KRPXSYLXONNDHS-WHFBIAKZNA-N	LOGFATHAEPEIRL-QMMMGPOBNA-N	OMFHFMZWHRYLHY-BYPYZUCNNA-N	OMFHFMZWHRYLHY-BYPYZUCNNA-N	I	VHTIJGPHKRJQGO-REOHCLBHNA-N	RIOGVSQWSYFYQB-DBLDWONGNA-N	IDOSDTAHFWGHKV-AIINLQACNA-N	IDOSDTAHFWGHKV-AIINLQACNA-N	I
1105	1	0	0	VHTIJGPHKRJQGO-REOHCLBHNA-N	KRPXSYLXONNDHS-WHFBIAKZNA-N	LOGFATHAEPEIRL-QMMMGPOBNA-N	OMFHFMZWHRYLHY-BYPYZUCNNA-N	I	RIOGVSQWSYFYQB-DBLDWONGNA-N	IDOSDTAHFWGHKV-AIINLQACNA-N	IDOSDTAHFWGHKV-AIINLQACNA-N	KRPXSYLXONNDHS-WHFBIAKZNA-N	I
1106	1	0	0	RIOGVSQWSYFYQB-DBLDWONGNA-N	VHTIJGPHKRJQGO-REOHCLBHNA-N	KRPXSYLXONNDHS-WHFBIAKZNA-N	LOGFATHAEPEIRL-QMMMGPOBNA-N	I	IDOSDTAHFWGHKV-AIINLQACNA-N	IDOSDTAHFWGHKV-AIINLQACNA-N	KRPXSYLXONNDHS-WHFBIAKZNA-N	WCALZOILQXUVFC-YFKPBYRVNA-N	I
1107	1	0	0	IDOSDTAHFWGHKV-AIINLQACNA-N	RIOGVSQWSYFYQB-DBLDWONGNA-N	VHTIJGPHKRJQGO-REOHCLBHNA-N	KRPXSYLXONNDHS-WHFBIAKZNA-N	I	IDOSDTAHFWGHKV-AIINLQACNA-N	KRPXSYLXONNDHS-WHFBIAKZNA-N	WCALZOILQXUVFC-YFKPBYRVNA-N	ZFRRBGVVWUSIQU-BYPYZUCNNA-N	I
1108	1	0	0	IDOSDTAHFWGHKV-AIINLQACNA-N	IDOSDTAHFWGHKV-AIINLQACNA-N	RIOGVSQWSYFYQB-DBLDWONGNA-N	VHTIJGPHKRJQGO-REOHCLBHNA-N	I	KRPXSYLXONNDHS-WHFBIAKZNA-N	WCALZOILQXUVFC-YFKPBYRVNA-N	ZFRRBGVVWUSIQU-BYPYZUCNNA-N	SWQSFEOXHHXIBH-YFKPBYRVNA-N	I
1109	1	0	0	KRPXSYLXONNDHS-WHFBIAKZNA-N	IDOSDTAHFWGHKV-AIINLQACNA-N	IDOSDTAHFWGHKV-AIINLQACNA-N	RIOGVSQWSYFYQB-DBLDWONGNA-N	I	WCALZOILQXUVFC-YFKPBYRVNA-N	ZFRRBGVVWUSIQU-BYPYZUCNNA-N	SWQSFEOXHHXIBH-YFKPBYRVNA-N	ZFRRBGVVWUSIQU-BYPYZUCNNA-N	I
1110	1	0	0	WCALZOILQXUVFC-YFKPBYRVNA-N	KRPXSYLXONNDHS-WHFBIAKZNA-N	IDOSDTAHFWGHKV-AIINLQACNA-N	IDOSDTAHFWGHKV-AIINLQACNA-N	I	ZFRRBGVVWUSIQU-BYPYZUCNNA-N	SWQSFEOXHHXIBH-YFKPBYRVNA-N	ZFRRBGVVWUSIQU-BYPYZUCNNA-N	UXRJSECEEUTNNE-GBXIJSLDNA-N	I
1111	1	0	0	ZFRRBGVVWUSIQU-BYPYZUCNNA-N	WCALZOILQXUVFC-YFKPBYRVNA-N	KRPXSYLXONNDHS-WHFBIAKZNA-N	IDOSDTAHFWGHKV-AIINLQACNA-N	I	SWQSFEOXHHXIBH-YFKPBYRVNA-N	ZFRRBGVVWUSIQU-BYPYZUCNNA-N	UXRJSECEEUTNNE-GBXIJSLDNA-N	IDOSDTAHFWGHKV-AIINLQACNA-N	I
1112	1	0	0	SWQSFEOXHHXIBH-YFKPBYRVNA-N	ZFRRBGVVWUSIQU-BYPYZUCNNA-N	WCALZOILQXUVFC-YFKPBYRVNA-N	KRPXSYLXONNDHS-WHFBIAKZNA-N	I	ZFRRBGVVWUSIQU-BYPYZUCNNA-N	UXRJSECEEUTNNE-GBXIJSLDNA-N	IDOSDTAHFWGHKV-AIINLQACNA-N	SWQSFEOXHHXIBH-YFKPBYRVNA-N	I
1113	1	0	0	ZFRRBGVVWUSIQU-BYPYZUCNNA-N	SWQSFEOXHHXIBH-YFKPBYRVNA-N	ZFRRBGVVWUSIQU-BYPYZUCNNA-N	WCALZOILQXUVFC-YFKPBYRVNA-N	I	UXRJSECEEUTNNE-GBXIJSLDNA-N	IDOSDTAHFWGHKV-AIINLQACNA-N	SWQSFEOXHHXIBH-YFKPBYRVNA-N	PHWPOFWROLBJDE-REOHCLBHNA-N	I
1114	1	0	0	UXRJSECEEUTNNE-GBXIJSLDNA-N	ZFRRBGVVWUSIQU-BYPYZUCNNA-N	SWQSFEOXHHXIBH-YFKPBYRVNA-N	ZFRRBGVVWUSIQU-BYPYZUCNNA-N	I	IDOSDTAHFWGHKV-AIINLQACNA-N	SWQSFEOXHHXIBH-YFKPBYRVNA-N	PHWPOFWROLBJDE-REOHCLBHNA-N	IDOSDTAHFWGHKV-AIINLQACNA-N	I
1115	1	0	0	IDOSDTAHFWGHKV-AIINLQACNA-N	UXRJSECEEUTNNE-GBXIJSLDNA-N	ZFRRBGVVWUSIQU-BYPYZUCNNA-N	SWQSFEOXHHXIBH-YFKPBYRVNA-N	I	SWQSFEOXHHXIBH-YFKPBYRVNA-N	PHWPOFWROLBJDE-REOHCLBHNA-N	IDOSDTAHFWGHKV-AIINLQACNA-N	UXRJSECEEUTNNE-GBXIJSLDNA-N	I
1116	1	0	0	SWQSFEOXHHXIBH-YFKPBYRVNA-N	IDOSDTAHFWGHKV-AIINLQACNA-N	UXRJSECEEUTNNE-GBXIJSLDNA-N	ZFRRBGVVWUSIQU-BYPYZUCNNA-N	I	PHWPOFWROLBJDE-REOHCLBHNA-N	IDOSDTAHFWGHKV-AIINLQACNA-N	UXRJSECEEUTNNE-GBXIJSLDNA-N	SWQSFEOXHHXIBH-YFKPBYRVNA-N	I
1117	1	0	0	PHWPOFWROLBJDE-REOHCLBHNA-N	SWQSFEOXHHXIBH-YFKPBYRVNA-N	IDOSDTAHFWGHKV-AIINLQACNA-N	UXRJSECEEUTNNE-GBXIJSLDNA-N	I	IDOSDTAHFWGHKV-AIINLQACNA-N	UXRJSECEEUTNNE-GBXIJSLDNA-N	SWQSFEOXHHXIBH-YFKPBYRVNA-N	TZOKHOHKIYBJGB-FGFFPOHCNA-N	I
1118	1	0	0	IDOSDTAHFWGHKV-AIINLQACNA-N	PHWPOFWROLBJDE-REOHCLBHNA-N	SWQSFEOXHHXIBH-YFKPBYRVNA-N	IDOSDTAHFWGHKV-AIINLQACNA-N	I	UXRJSECEEUTNNE-GBXIJSLDNA-N	SWQSFEOXHHXIBH-YFKPBYRVNA-N	TZOKHOHKIYBJGB-FGFFPOHCNA-N	SWQSFEOXHHXIBH-YFKPBYRVNA-N	I
1119	1	0	0	UXRJSECEEUTNNE-GBXIJSLDNA-N	IDOSDTAHFWGHKV-AIINLQACNA-N	PHWPOFWROLBJDE-REOHCLBHNA-N	SWQSFEOXHHXIBH-YFKPBYRVNA-N	I	SWQSFEOXHHXIBH-YFKPBYRVNA-N	TZOKHOHKIYBJGB-FGFFPOHCNA-N	SWQSFEOXHHXIBH-YFKPBYRVNA-N	RIOGVSQWSYFYQB-DBLDWONGNA-N	I
1120	1	0	0	SWQSFEOXHHXIBH-YFKPBYRVNA-N	UXRJSECEEUTNNE-GBXIJSLDNA-N	IDOSDTAHFWGHKV-AIINLQACNA-N	PHWPOFWROLBJDE-REOHCLBHNA-N	I	TZOKHOHKIYBJGB-FGFFPOHCNA-N	SWQSFEOXHHXIBH-YFKPBYRVNA-N	RIOGVSQWSYFYQB-DBLDWONGNA-N	SWQSFEOXHHXIBH-YFKPBYRVNA-N	I
1121	1	0	0	TZOKHOHKIYBJGB-FGFFPOHCNA-N	SWQSFEOXHHXIBH-YFKPBYRVNA-N	UXRJSECEEUTNNE-GBXIJSLDNA-N	IDOSDTAHFWGHKV-AIINLQACNA-N	I	SWQSFEOXHHXIBH-YFKPBYRVNA-N	RIOGVSQWSYFYQB-DBLDWONGNA-N	SWQSFEOXHHXIBH-YFKPBYRVNA-N	IDOSDTAHFWGHKV-AIINLQACNA-N	I
1122	1	0	0	SWQSFEOXHHXIBH-YFKPBYRVNA-N	TZOKHOHKIYBJGB-FGFFPOHCNA-N	SWQSFEOXHHXIBH-YFKPBYRVNA-N	UXRJSECEEUTNNE-GBXIJSLDNA-N	I	RIOGVSQWSYFYQB-DBLDWONGNA-N	SWQSFEOXHHXIBH-YFKPBYRVNA-N	IDOSDTAHFWGHKV-AIINLQACNA-N	ZFRRBGVVWUSIQU-BYPYZUCNNA-N	I
1123	1	0	0	RIOGVSQWSYFYQB-DBLDWONGNA-N	SWQSFEOXHHXIBH-YFKPBYRVNA-N	TZOKHOHKIYBJGB-FGFFPOHCNA-N	SWQSFEOXHHXIBH-YFKPBYRVNA-N	I	SWQSFEOXHHXIBH-YFKPBYRVNA-N	IDOSDTAHFWGHKV-AIINLQACNA-N	ZFRRBGVVWUSIQU-BYPYZUCNNA-N	IDOSDTAHFWGHKV-AIINLQACNA-N	I
1124	1	0	0	SWQSFEOXHHXIBH-YFKPBYRVNA-N	RIOGVSQWSYFYQB-DBLDWONGNA-N	SWQSFEOXHHXIBH-YFKPBYRVNA-N	TZOKHOHKIYBJGB-FGFFPOHCNA-N	I	IDOSDTAHFWGHKV-AIINLQACNA-N	ZFRRBGVVWUSIQU-BYPYZUCNNA-N	IDOSDTAHFWGHKV-AIINLQACNA-N	PHWPOFWROLBJDE-REOHCLBHNA-N	I
1125	1	0	0	IDOSDTAHFWGHKV-AIINLQACNA-N	SWQSFEOXHHXIBH-YFKPBYRVNA-N	RIOGVSQWSYFYQB-DBLDWONGNA-N	SWQSFEOXHHXIBH-YFKPBYRVNA-N	I	ZFRRBGVVWUSIQU-BYPYZUCNNA-N	IDOSDTAHFWGHKV-AIINLQACNA-N	PHWPOFWROLBJDE-REOHCLBHNA-N	IDOSDTAHFWGHKV-AIINLQACNA-N	I
1126	1	0	0	ZFRRBGVVWUSIQU-BYPYZUCNNA-N	IDOSDTAHFWGHKV-AIINLQACNA-N	SWQSFEOXHHXIBH-YFKPBYRVNA-N	RIOGVSQWSYFYQB-DBLDWONGNA-N	I	IDOSDTAHFWGHKV-AIINLQACNA-N	PHWPOFWROLBJDE-REOHCLBHNA-N	IDOSDTAHFWGHKV-AIINLQACNA-N	UXRJSECEEUTNNE-GBXIJSLDNA-N	I
1127	1	0	0	IDOSDTAHFWGHKV-AIINLQACNA-N	ZFRRBGVVWUSIQU-BYPYZUCNNA-N	IDOSDTAHFWGHKV-AIINLQACNA-N	SWQSFEOXHHXIBH-YFKPBYRVNA-N	I	PHWPOFWROLBJDE-REOHCLBHNA-N	IDOSDTAHFWGHKV-AIINLQACNA-N	UXRJSECEEUTNNE-GBXIJSLDNA-N	WCALZOILQXUVFC-YFKPBYRVNA-N	I
1128	1	0	0	PHWPOFWROLBJDE-REOHCLBHNA-N	IDOSDTAHFWGHKV-AIINLQACNA-N	ZFRRBGVVWUSIQU-BYPYZUCNNA-N	IDOSDTAHFWGHKV-AIINLQACNA-N	I	IDOSDTAHFWGHKV-AIINLQACNA-N	UXRJSECEEUTNNE-GBXIJSLDNA-N	WCALZOILQXUVFC-YFKPBYRVNA-N	UXRJSECEEUTNNE-GBXIJSLDNA-N	I
1129	1	0	0	IDOSDTAHFWGHKV-AIINLQACNA-N	PHWPOFWROLBJDE-REOHCLBHNA-N	IDOSDTAHFWGHKV-AIINLQACNA-N	ZFRRBGVVWUSIQU-BYPYZUCNNA-N	I	UXRJSECEEUTNNE-GBXIJSLDNA-N	WCALZOILQXUVFC-YFKPBYRVNA-N	UXRJSECEEUTNNE-GBXIJSLDNA-N	VHTIJGPHKRJQGO-REOHCLBHNA-N	I
1130	1	0	0	UXRJSECEEUTNNE-GBXIJSLDNA-N	IDOSDTAHFWGHKV-AIINLQACNA-N	PHWPOFWROLBJDE-REOHCLBHNA-N	IDOSDTAHFWGHKV-AIINLQACNA-N	I	WCALZOILQXUVFC-YFKPBYRVNA-N	UXRJSECEEUTNNE-GBXIJSLDNA-N	VHTIJGPHKRJQGO-REOHCLBHNA-N	OMFHFMZWHRYLHY-BYPYZUCNNA-N	I
1131	1	0	0	WCALZOILQXUVFC-YFKPBYRVNA-N	UXRJSECEEUTNNE-GBXIJSLDNA-N	IDOSDTAHFWGHKV-AIINLQACNA-N	PHWPOFWROLBJDE-REOHCLBHNA-N	I	UXRJSECEEUTNNE-GBXIJSLDNA-N	VHTIJGPHKRJQGO-REOHCLBHNA-N	OMFHFMZWHRYLHY-BYPYZUCNNA-N	KMYCKZYTWWGFEW-RJFJIGAVNA-N	I
1132	1	0	0	UXRJSECEEUTNNE-GBXIJSLDNA-N	WCALZOILQXUVFC-YFKPBYRVNA-N	UXRJSECEEUTNNE-GBXIJSLDNA-N	IDOSDTAHFWGHKV-AIINLQACNA-N	I	VHTIJGPHKRJQGO-REOHCLBHNA-N	OMFHFMZWHRYLHY-BYPYZUCNNA-N	KMYCKZYTWWGFEW-RJFJIGAVNA-N	KJDGPBZOKRQRED-YKAAPSRENA-N	I
1133	1	0	0	VHTIJGPHKRJQGO-REOHCLBHNA-N	UXRJSECEEUTNNE-GBXIJSLDNA-N	WCALZOILQXUVFC-YFKPBYRVNA-N	UXRJSECEEUTNNE-GBXIJSLDNA-N	I	OMFHFMZWHRYLHY-BYPYZUCNNA-N	KMYCKZYTWWGFEW-RJFJIGAVNA-N	KJDGPBZOKRQRED-YKAAPSRENA-N	VHTIJGPHKRJQGO-REOHCLBHNA-N	I
1134	1	0	0	OMFHFMZWHRYLHY-BYPYZUCNNA-N	VHTIJGPHKRJQGO-REOHCLBHNA-N	UXRJSECEEUTNNE-GBXIJSLDNA-N	WCALZOILQXUVFC-YFKPBYRVNA-N	I	KMYCKZYTWWGFEW-RJFJIGAVNA-N	KJDGPBZOKRQRED-YKAAPSRENA-N	VHTIJGPHKRJQGO-REOHCLBHNA-N	KRPXSYLXONNDHS-WHFBIAKZNA-N	I
1135	1	0	0	KMYCKZYTWWGFEW-RJFJIGAVNA-N	OMFHFMZWHRYLHY-BYPYZUCNNA-N	VHTIJGPHKRJQGO-REOHCLBHNA-N	UXRJSECEEUTNNE-GBXIJSLDNA-N	I	KJDGPBZOKRQRED-YKAAPSRENA-N	VHTIJGPHKRJQGO-REOHCLBHNA-N	KRPXSYLXONNDHS-WHFBIAKZNA-N	WCALZOILQXUVFC-YFKPBYRVNA-N	I
1136	1	0	0	KJDGPBZOKRQRED-YKAAPSRENA-N	KMYCKZYTWWGFEW-RJFJIGAVNA-N	OMFHFMZWHRYLHY-BYPYZUCNNA-N	VHTIJGPHKRJQGO-REOHCLBHNA-N	I	VHTIJGPHKRJQGO-REOHCLBHNA-N	KRPXSYLXONNDHS-WHFBIAKZNA-N	WCALZOILQXUVFC-YFKPBYRVNA-N	PYLVBXRBUBBYCM-PJVXUWSXNA-N	I
1137	1	0	0	VHTIJGPHKRJQGO-REOHCLBHNA-N	KJDGPBZOKRQRED-YKAAPSRENA-N	KMYCKZYTWWGFEW-RJFJIGAVNA-N	OMFHFMZWHRYLHY-BYPYZUCNNA-N	I	KRPXSYLXONNDHS-WHFBIAKZNA-N	WCALZOILQXUVFC-YFKPBYRVNA-N	PYLVBXRBUBBYCM-PJVXUWSXNA-N	KJDGPBZOKRQRED-YKAAPSRENA-N	I
1138	1	0	0	KRPXSYLXONNDHS-WHFBIAKZNA-N	VHTIJGPHKRJQGO-REOHCLBHNA-N	KJDGPBZOKRQRED-YKAAPSRENA-N	KMYCKZYTWWGFEW-RJFJIGAVNA-N	I	WCALZOILQXUVFC-YFKPBYRVNA-N	PYLVBXRBUBBYCM-PJVXUWSXNA-N	KJDGPBZOKRQRED-YKAAPSRENA-N	WCALZOILQXUVFC-YFKPBYRVNA-N	I
1139	1	0	0	WCALZOILQXUVFC-YFKPBYRVNA-N	KRPXSYLXONNDHS-WHFBIAKZNA-N	VHTIJGPHKRJQGO-REOHCLBHNA-N	KJDGPBZOKRQRED-YKAAPSRENA-N	I	PYLVBXRBUBBYCM-PJVXUWSXNA-N	KJDGPBZOKRQRED-YKAAPSRENA-N	WCALZOILQXUVFC-YFKPBYRVNA-N	OMFHFMZWHRYLHY-BYPYZUCNNA-N	I
1140	1	0	0	PYLVBXRBUBBYCM-PJVXUWSXNA-N	WCALZOILQXUVFC-YFKPBYRVNA-N	KRPXSYLXONNDHS-WHFBIAKZNA-N	VHTIJGPHKRJQGO-REOHCLBHNA-N	I	KJDGPBZOKRQRED-YKAAPSRENA-N	WCALZOILQXUVFC-YFKPBYRVNA-N	OMFHFMZWHRYLHY-BYPYZUCNNA-N	LOGFATHAEPEIRL-QMMMGPOBNA-N	I
1141	1	1	1	KJDGPBZOKRQRED-YKAAPSRENA-N	PYLVBXRBUBBYCM-PJVXUWSXNA-N	WCALZOILQXUVFC-YFKPBYRVNA-N	KRPXSYLXONNDHS-WHFBIAKZNA-N	I	WCALZOILQXUVFC-YFKPBYRVNA-N	OMFHFMZWHRYLHY-BYPYZUCNNA-N	LOGFATHAEPEIRL-QMMMGPOBNA-N	ZFRRBGVVWUSIQU-BYPYZUCNNA-N	I
1142	1	0	0	WCALZOILQXUVFC-YFKPBYRVNA-N	KJDGPBZOKRQRED-YKAAPSRENA-N	PYLVBXRBUBBYCM-PJVXUWSXNA-N	WCALZOILQXUVFC-YFKPBYRVNA-N	I	OMFHFMZWHRYLHY-BYPYZUCNNA-N	LOGFATHAEPEIRL-QMMMGPOBNA-N	ZFRRBGVVWUSIQU-BYPYZUCNNA-N	PHWPOFWROLBJDE-REOHCLBHNA-N	I
1143	1	0	0	OMFHFMZWHRYLHY-BYPYZUCNNA-N	WCALZOILQXUVFC-YFKPBYRVNA-N	KJDGPBZOKRQRED-YKAAPSRENA-N	PYLVBXRBUBBYCM-PJVXUWSXNA-N	I	LOGFATHAEPEIRL-QMMMGPOBNA-N	ZFRRBGVVWUSIQU-BYPYZUCNNA-N	PHWPOFWROLBJDE-REOHCLBHNA-N	PYLVBXRBUBBYCM-PJVXUWSXNA-N	I
1144	1	0	0	LOGFATHAEPEIRL-QMMMGPOBNA-N	OMFHFMZWHRYLHY-BYPYZUCNNA-N	WCALZOILQXUVFC-YFKPBYRVNA-N	KJDGPBZOKRQRED-YKAAPSRENA-N	I	ZFRRBGVVWUSIQU-BYPYZUCNNA-N	PHWPOFWROLBJDE-REOHCLBHNA-N	PYLVBXRBUBBYCM-PJVXUWSXNA-N	KRPXSYLXONNDHS-WHFBIAKZNA-N	I
1145	1	0	0	ZFRRBGVVWUSIQU-BYPYZUCNNA-N	LOGFATHAEPEIRL-QMMMGPOBNA-N	OMFHFMZWHRYLHY-BYPYZUCNNA-N	WCALZOILQXUVFC-YFKPBYRVNA-N	I	PHWPOFWROLBJDE-REOHCLBHNA-N	PYLVBXRBUBBYCM-PJVXUWSXNA-N	KRPXSYLXONNDHS-WHFBIAKZNA-N	OMFHFMZWHRYLHY-BYPYZUCNNA-N	I
1146	1	0	0	PHWPOFWROLBJDE-REOHCLBHNA-N	ZFRRBGVVWUSIQU-BYPYZUCNNA-N	LOGFATHAEPEIRL-QMMMGPOBNA-N	OMFHFMZWHRYLHY-BYPYZUCNNA-N	I	PYLVBXRBUBBYCM-PJVXUWSXNA-N	KRPXSYLXONNDHS-WHFBIAKZNA-N	OMFHFMZWHRYLHY-BYPYZUCNNA-N	KIDRGHLQSOLYTF-UHFFFAOYNA-N	I
1147	1	0	0	PYLVBXRBUBBYCM-PJVXUWSXNA-N	PHWPOFWROLBJDE-REOHCLBHNA-N	ZFRRBGVVWUSIQU-BYPYZUCNNA-N	LOGFATHAEPEIRL-QMMMGPOBNA-N	I	KRPXSYLXONNDHS-WHFBIAKZNA-N	OMFHFMZWHRYLHY-BYPYZUCNNA-N	KIDRGHLQSOLYTF-UHFFFAOYNA-N	SWQSFEOXHHXIBH-YFKPBYRVNA-N	I
1148	1	0	0	KRPXSYLXONNDHS-WHFBIAKZNA-N	PYLVBXRBUBBYCM-PJVXUWSXNA-N	PHWPOFWROLBJDE-REOHCLBHNA-N	ZFRRBGVVWUSIQU-BYPYZUCNNA-N	I	OMFHFMZWHRYLHY-BYPYZUCNNA-N	KIDRGHLQSOLYTF-UHFFFAOYNA-N	SWQSFEOXHHXIBH-YFKPBYRVNA-N	IDOSDTAHFWGHKV-AIINLQACNA-N	I
1149	1	0	0	OMFHFMZWHRYLHY-BYPYZUCNNA-N	KRPXSYLXONNDHS-WHFBIAKZNA-N	PYLVBXRBUBBYCM-PJVXUWSXNA-N	PHWPOFWROLBJDE-REOHCLBHNA-N	I	KIDRGHLQSOLYTF-UHFFFAOYNA-N	SWQSFEOXHHXIBH-YFKPBYRVNA-N	IDOSDTAHFWGHKV-AIINLQACNA-N	KRPXSYLXONNDHS-WHFBIAKZNA-N	I
1150	1	0	0	KIDRGHLQSOLYTF-UHFFFAOYNA-N	OMFHFMZWHRYLHY-BYPYZUCNNA-N	KRPXSYLXONNDHS-WHFBIAKZNA-N	PYLVBXRBUBBYCM-PJVXUWSXNA-N	I	SWQSFEOXHHXIBH-YFKPBYRVNA-N	IDOSDTAHFWGHKV-AIINLQACNA-N	KRPXSYLXONNDHS-WHFBIAKZNA-N	IDOSDTAHFWGHKV-AIINLQACNA-N	I
1151	1	0	0	SWQSFEOXHHXIBH-YFKPBYRVNA-N	KIDRGHLQSOLYTF-UHFFFAOYNA-N	OMFHFMZWHRYLHY-BYPYZUCNNA-N	KRPXSYLXONNDHS-WHFBIAKZNA-N	I	IDOSDTAHFWGHKV-AIINLQACNA-N	KRPXSYLXONNDHS-WHFBIAKZNA-N	IDOSDTAHFWGHKV-AIINLQACNA-N	OMFHFMZWHRYLHY-BYPYZUCNNA-N	I
1152	1	0	0	IDOSDTAHFWGHKV-AIINLQACNA-N	SWQSFEOXHHXIBH-YFKPBYRVNA-N	KIDRGHLQSOLYTF-UHFFFAOYNA-N	OMFHFMZWHRYLHY-BYPYZUCNNA-N	I	KRPXSYLXONNDHS-WHFBIAKZNA-N	IDOSDTAHFWGHKV-AIINLQACNA-N	OMFHFMZWHRYLHY-BYPYZUCNNA-N	SWQSFEOXHHXIBH-YFKPBYRVNA-N	I
1153	1	0	0	KRPXSYLXONNDHS-WHFBIAKZNA-N	IDOSDTAHFWGHKV-AIINLQACNA-N	SWQSFEOXHHXIBH-YFKPBYRVNA-N	KIDRGHLQSOLYTF-UHFFFAOYNA-N	I	IDOSDTAHFWGHKV-AIINLQACNA-N	OMFHFMZWHRYLHY-BYPYZUCNNA-N	SWQSFEOXHHXIBH-YFKPBYRVNA-N	WCALZOILQXUVFC-YFKPBYRVNA-N	I
1154	1	0	0	IDOSDTAHFWGHKV-AIINLQACNA-N	KRPXSYLXONNDHS-WHFBIAKZNA-N	IDOSDTAHFWGHKV-AIINLQACNA-N	SWQSFEOXHHXIBH-YFKPBYRVNA-N	I	OMFHFMZWHRYLHY-BYPYZUCNNA-N	SWQSFEOXHHXIBH-YFKPBYRVNA-N	WCALZOILQXUVFC-YFKPBYRVNA-N	KJDGPBZOKRQRED-YKAAPSRENA-N	I
1155	1	0	0	OMFHFMZWHRYLHY-BYPYZUCNNA-N	IDOSDTAHFWGHKV-AIINLQACNA-N	KRPXSYLXONNDHS-WHFBIAKZNA-N	IDOSDTAHFWGHKV-AIINLQACNA-N	I	SWQSFEOXHHXIBH-YFKPBYRVNA-N	WCALZOILQXUVFC-YFKPBYRVNA-N	KJDGPBZOKRQRED-YKAAPSRENA-N	KIDRGHLQSOLYTF-UHFFFAOYNA-N	I
1156	1	0	0	SWQSFEOXHHXIBH-YFKPBYRVNA-N	OMFHFMZWHRYLHY-BYPYZUCNNA-N	IDOSDTAHFWGHKV-AIINLQACNA-N	KRPXSYLXONNDHS-WHFBIAKZNA-N	I	WCALZOILQXUVFC-YFKPBYRVNA-N	KJDGPBZOKRQRED-YKAAPSRENA-N	KIDRGHLQSOLYTF-UHFFFAOYNA-N	PHWPOFWROLBJDE-REOHCLBHNA-N	I
1157	1	0	0	WCALZOILQXUVFC-YFKPBYRVNA-N	SWQSFEOXHHXIBH-YFKPBYRVNA-N	OMFHFMZWHRYLHY-BYPYZUCNNA-N	IDOSDTAHFWGHKV-AIINLQACNA-N	I	KJDGPBZOKRQRED-YKAAPSRENA-N	KIDRGHLQSOLYTF-UHFFFAOYNA-N	PHWPOFWROLBJDE-REOHCLBHNA-N	IDOSDTAHFWGHKV-AIINLQACNA-N	I
1158	1	0	0	KJDGPBZOKRQRED-YKAAPSRENA-N	WCALZOILQXUVFC-YFKPBYRVNA-N	SWQSFEOXHHXIBH-YFKPBYRVNA-N	OMFHFMZWHRYLHY-BYPYZUCNNA-N	I	KIDRGHLQSOLYTF-UHFFFAOYNA-N	PHWPOFWROLBJDE-REOHCLBHNA-N	IDOSDTAHFWGHKV-AIINLQACNA-N	WCALZOILQXUVFC-YFKPBYRVNA-N	I
1159	1	0	0	KIDRGHLQSOLYTF-UHFFFAOYNA-N	KJDGPBZOKRQRED-YKAAPSRENA-N	WCALZOILQXUVFC-YFKPBYRVNA-N	SWQSFEOXHHXIBH-YFKPBYRVNA-N	I	PHWPOFWROLBJDE-REOHCLBHNA-N	IDOSDTAHFWGHKV-AIINLQACNA-N	WCALZOILQXUVFC-YFKPBYRVNA-N	KRPXSYLXONNDHS-WHFBIAKZNA-N	I
1160	1	0	0	PHWPOFWROLBJDE-REOHCLBHNA-N	KIDRGHLQSOLYTF-UHFFFAOYNA-N	KJDGPBZOKRQRED-YKAAPSRENA-N	WCALZOILQXUVFC-YFKPBYRVNA-N	I	IDOSDTAHFWGHKV-AIINLQACNA-N	WCALZOILQXUVFC-YFKPBYRVNA-N	KRPXSYLXONNDHS-WHFBIAKZNA-N	SWQSFEOXHHXIBH-YFKPBYRVNA-N	I
1161	1	0	0	IDOSDTAHFWGHKV-AIINLQACNA-N	PHWPOFWROLBJDE-REOHCLBHNA-N	KIDRGHLQSOLYTF-UHFFFAOYNA-N	KJDGPBZOKRQRED-YKAAPSRENA-N	I	WCALZOILQXUVFC-YFKPBYRVNA-N	KRPXSYLXONNDHS-WHFBIAKZNA-N	SWQSFEOXHHXIBH-YFKPBYRVNA-N	OMFHFMZWHRYLHY-BYPYZUCNNA-N	I
1162	1	0	0	WCALZOILQXUVFC-YFKPBYRVNA-N	IDOSDTAHFWGHKV-AIINLQACNA-N	PHWPOFWROLBJDE-REOHCLBHNA-N	KIDRGHLQSOLYTF-UHFFFAOYNA-N	I	KRPXSYLXONNDHS-WHFBIAKZNA-N	SWQSFEOXHHXIBH-YFKPBYRVNA-N	OMFHFMZWHRYLHY-BYPYZUCNNA-N	KMYCKZYTWWGFEW-RJFJIGAVNA-N	I
1163	1	0	0	KRPXSYLXONNDHS-WHFBIAKZNA-N	WCALZOILQXUVFC-YFKPBYRVNA-N	IDOSDTAHFWGHKV-AIINLQACNA-N	PHWPOFWROLBJDE-REOHCLBHNA-N	I	SWQSFEOXHHXIBH-YFKPBYRVNA-N	OMFHFMZWHRYLHY-BYPYZUCNNA-N	KMYCKZYTWWGFEW-RJFJIGAVNA-N	WCALZOILQXUVFC-YFKPBYRVNA-N	I
1164	1	0	0	SWQSFEOXHHXIBH-YFKPBYRVNA-N	KRPXSYLXONNDHS-WHFBIAKZNA-N	WCALZOILQXUVFC-YFKPBYRVNA-N	IDOSDTAHFWGHKV-AIINLQACNA-N	I	OMFHFMZWHRYLHY-BYPYZUCNNA-N	KMYCKZYTWWGFEW-RJFJIGAVNA-N	WCALZOILQXUVFC-YFKPBYRVNA-N	KJDGPBZOKRQRED-YKAAPSRENA-N	I
1165	1	0	0	OMFHFMZWHRYLHY-BYPYZUCNNA-N	SWQSFEOXHHXIBH-YFKPBYRVNA-N	KRPXSYLXONNDHS-WHFBIAKZNA-N	WCALZOILQXUVFC-YFKPBYRVNA-N	I	KMYCKZYTWWGFEW-RJFJIGAVNA-N	WCALZOILQXUVFC-YFKPBYRVNA-N	KJDGPBZOKRQRED-YKAAPSRENA-N	SWQSFEOXHHXIBH-YFKPBYRVNA-N	I
1166	1	0	0	KMYCKZYTWWGFEW-RJFJIGAVNA-N	OMFHFMZWHRYLHY-BYPYZUCNNA-N	SWQSFEOXHHXIBH-YFKPBYRVNA-N	KRPXSYLXONNDHS-WHFBIAKZNA-N	I	WCALZOILQXUVFC-YFKPBYRVNA-N	KJDGPBZOKRQRED-YKAAPSRENA-N	SWQSFEOXHHXIBH-YFKPBYRVNA-N	VHTIJGPHKRJQGO-REOHCLBHNA-N	I
1167	1	0	0	WCALZOILQXUVFC-YFKPBYRVNA-N	KMYCKZYTWWGFEW-RJFJIGAVNA-N	OMFHFMZWHRYLHY-BYPYZUCNNA-N	SWQSFEOXHHXIBH-YFKPBYRVNA-N	I	KJDGPBZOKRQRED-YKAAPSRENA-N	SWQSFEOXHHXIBH-YFKPBYRVNA-N	VHTIJGPHKRJQGO-REOHCLBHNA-N	RIOGVSQWSYFYQB-DBLDWONGNA-N	I
1168	1	0	0	KJDGPBZOKRQRED-YKAAPSRENA-N	WCALZOILQXUVFC-YFKPBYRVNA-N	KMYCKZYTWWGFEW-RJFJIGAVNA-N	OMFHFMZWHRYLHY-BYPYZUCNNA-N	I	SWQSFEOXHHXIBH-YFKPBYRVNA-N	VHTIJGPHKRJQGO-REOHCLBHNA-N	RIOGVSQWSYFYQB-DBLDWONGNA-N	RIOGVSQWSYFYQB-DBLDWONGNA-N	I
1169	1	0	0	SWQSFEOXHHXIBH-YFKPBYRVNA-N	KJDGPBZOKRQRED-YKAAPSRENA-N	WCALZOILQXUVFC-YFKPBYRVNA-N	KMYCKZYTWWGFEW-RJFJIGAVNA-N	I	VHTIJGPHKRJQGO-REOHCLBHNA-N	RIOGVSQWSYFYQB-DBLDWONGNA-N	RIOGVSQWSYFYQB-DBLDWONGNA-N	TZOKHOHKIYBJGB-FGFFPOHCNA-N	I
1170	1	0	0	VHTIJGPHKRJQGO-REOHCLBHNA-N	SWQSFEOXHHXIBH-YFKPBYRVNA-N	KJDGPBZOKRQRED-YKAAPSRENA-N	WCALZOILQXUVFC-YFKPBYRVNA-N	I	RIOGVSQWSYFYQB-DBLDWONGNA-N	RIOGVSQWSYFYQB-DBLDWONGNA-N	TZOKHOHKIYBJGB-FGFFPOHCNA-N	TZOKHOHKIYBJGB-FGFFPOHCNA-N	I
1171	1	0	0	RIOGVSQWSYFYQB-DBLDWONGNA-N	VHTIJGPHKRJQGO-REOHCLBHNA-N	SWQSFEOXHHXIBH-YFKPBYRVNA-N	KJDGPBZOKRQRED-YKAAPSRENA-N	I	RIOGVSQWSYFYQB-DBLDWONGNA-N	TZOKHOHKIYBJGB-FGFFPOHCNA-N	TZOKHOHKIYBJGB-FGFFPOHCNA-N	OMFHFMZWHRYLHY-BYPYZUCNNA-N	I
1172	1	0	0	RIOGVSQWSYFYQB-DBLDWONGNA-N	RIOGVSQWSYFYQB-DBLDWONGNA-N	VHTIJGPHKRJQGO-REOHCLBHNA-N	SWQSFEOXHHXIBH-YFKPBYRVNA-N	I	TZOKHOHKIYBJGB-FGFFPOHCNA-N	TZOKHOHKIYBJGB-FGFFPOHCNA-N	OMFHFMZWHRYLHY-BYPYZUCNNA-N	PYLVBXRBUBBYCM-PJVXUWSXNA-N	I
1173	1	0	0	TZOKHOHKIYBJGB-FGFFPOHCNA-N	RIOGVSQWSYFYQB-DBLDWONGNA-N	RIOGVSQWSYFYQB-DBLDWONGNA-N	VHTIJGPHKRJQGO-REOHCLBHNA-N	I	TZOKHOHKIYBJGB-FGFFPOHCNA-N	OMFHFMZWHRYLHY-BYPYZUCNNA-N	PYLVBXRBUBBYCM-PJVXUWSXNA-N	KMYCKZYTWWGFEW-RJFJIGAVNA-N	I
1174	1	0	0	TZOKHOHKIYBJGB-FGFFPOHCNA-N	TZOKHOHKIYBJGB-FGFFPOHCNA-N	RIOGVSQWSYFYQB-DBLDWONGNA-N	RIOGVSQWSYFYQB-DBLDWONGNA-N	I	OMFHFMZWHRYLHY-BYPYZUCNNA-N	PYLVBXRBUBBYCM-PJVXUWSXNA-N	KMYCKZYTWWGFEW-RJFJIGAVNA-N	SWQSFEOXHHXIBH-YFKPBYRVNA-N	I
1175	1	0	0	OMFHFMZWHRYLHY-BYPYZUCNNA-N	TZOKHOHKIYBJGB-FGFFPOHCNA-N	TZOKHOHKIYBJGB-FGFFPOHCNA-N	RIOGVSQWSYFYQB-DBLDWONGNA-N	I	PYLVBXRBUBBYCM-PJVXUWSXNA-N	KMYCKZYTWWGFEW-RJFJIGAVNA-N	SWQSFEOXHHXIBH-YFKPBYRVNA-N	OMFHFMZWHRYLHY-BYPYZUCNNA-N	I
1176	1	0	0	PYLVBXRBUBBYCM-PJVXUWSXNA-N	OMFHFMZWHRYLHY-BYPYZUCNNA-N	TZOKHOHKIYBJGB-FGFFPOHCNA-N	TZOKHOHKIYBJGB-FGFFPOHCNA-N	I	KMYCKZYTWWGFEW-RJFJIGAVNA-N	SWQSFEOXHHXIBH-YFKPBYRVNA-N	OMFHFMZWHRYLHY-BYPYZUCNNA-N	PYLVBXRBUBBYCM-PJVXUWSXNA-N	I
1177	1	0	0	KMYCKZYTWWGFEW-RJFJIGAVNA-N	PYLVBXRBUBBYCM-PJVXUWSXNA-N	OMFHFMZWHRYLHY-BYPYZUCNNA-N	TZOKHOHKIYBJGB-FGFFPOHCNA-N	I	SWQSFEOXHHXIBH-YFKPBYRVNA-N	OMFHFMZWHRYLHY-BYPYZUCNNA-N	PYLVBXRBUBBYCM-PJVXUWSXNA-N	UXRJSECEEUTNNE-GBXIJSLDNA-N	I
1178	1	0	0	SWQSFEOXHHXIBH-YFKPBYRVNA-N	KMYCKZYTWWGFEW-RJFJIGAVNA-N	PYLVBXRBUBBYCM-PJVXUWSXNA-N	OMFHFMZWHRYLHY-BYPYZUCNNA-N	I	OMFHFMZWHRYLHY-BYPYZUCNNA-N	PYLVBXRBUBBYCM-PJVXUWSXNA-N	UXRJSECEEUTNNE-GBXIJSLDNA-N	LOGFATHAEPEIRL-QMMMGPOBNA-N	I
1179	1	0	0	OMFHFMZWHRYLHY-BYPYZUCNNA-N	SWQSFEOXHHXIBH-YFKPBYRVNA-N	KMYCKZYTWWGFEW-RJFJIGAVNA-N	PYLVBXRBUBBYCM-PJVXUWSXNA-N	I	PYLVBXRBUBBYCM-PJVXUWSXNA-N	UXRJSECEEUTNNE-GBXIJSLDNA-N	LOGFATHAEPEIRL-QMMMGPOBNA-N	PHWPOFWROLBJDE-REOHCLBHNA-N	I
1180	1	0	0	PYLVBXRBUBBYCM-PJVXUWSXNA-N	OMFHFMZWHRYLHY-BYPYZUCNNA-N	SWQSFEOXHHXIBH-YFKPBYRVNA-N	KMYCKZYTWWGFEW-RJFJIGAVNA-N	I	UXRJSECEEUTNNE-GBXIJSLDNA-N	LOGFATHAEPEIRL-QMMMGPOBNA-N	PHWPOFWROLBJDE-REOHCLBHNA-N	KIDRGHLQSOLYTF-UHFFFAOYNA-N	I
1181	1	0	0	UXRJSECEEUTNNE-GBXIJSLDNA-N	PYLVBXRBUBBYCM-PJVXUWSXNA-N	OMFHFMZWHRYLHY-BYPYZUCNNA-N	SWQSFEOXHHXIBH-YFKPBYRVNA-N	I	LOGFATHAEPEIRL-QMMMGPOBNA-N	PHWPOFWROLBJDE-REOHCLBHNA-N	KIDRGHLQSOLYTF-UHFFFAOYNA-N	OMFHFMZWHRYLHY-BYPYZUCNNA-N	I
1182	1	0	0	LOGFATHAEPEIRL-QMMMGPOBNA-N	UXRJSECEEUTNNE-GBXIJSLDNA-N	PYLVBXRBUBBYCM-PJVXUWSXNA-N	OMFHFMZWHRYLHY-BYPYZUCNNA-N	I	PHWPOFWROLBJDE-REOHCLBHNA-N	KIDRGHLQSOLYTF-UHFFFAOYNA-N	OMFHFMZWHRYLHY-BYPYZUCNNA-N	CQRHONUIJHWWQQ-QMMMGPOBNA-N	I
1183	1	0	0	PHWPOFWROLBJDE-REOHCLBHNA-N	LOGFATHAEPEIRL-QMMMGPOBNA-N	UXRJSECEEUTNNE-GBXIJSLDNA-N	PYLVBXRBUBBYCM-PJVXUWSXNA-N	I	KIDRGHLQSOLYTF-UHFFFAOYNA-N	OMFHFMZWHRYLHY-BYPYZUCNNA-N	CQRHONUIJHWWQQ-QMMMGPOBNA-N	SWQSFEOXHHXIBH-YFKPBYRVNA-N	I
1184	1	0	0	KIDRGHLQSOLYTF-UHFFFAOYNA-N	PHWPOFWROLBJDE-REOHCLBHNA-N	LOGFATHAEPEIRL-QMMMGPOBNA-N	UXRJSECEEUTNNE-GBXIJSLDNA-N	I	OMFHFMZWHRYLHY-BYPYZUCNNA-N	CQRHONUIJHWWQQ-QMMMGPOBNA-N	SWQSFEOXHHXIBH-YFKPBYRVNA-N	SWQSFEOXHHXIBH-YFKPBYRVNA-N	I
1185	1	0	0	OMFHFMZWHRYLHY-BYPYZUCNNA-N	KIDRGHLQSOLYTF-UHFFFAOYNA-N	PHWPOFWROLBJDE-REOHCLBHNA-N	LOGFATHAEPEIRL-QMMMGPOBNA-N	I	CQRHONUIJHWWQQ-QMMMGPOBNA-N	SWQSFEOXHHXIBH-YFKPBYRVNA-N	SWQSFEOXHHXIBH-YFKPBYRVNA-N	WCALZOILQXUVFC-YFKPBYRVNA-N	I
1186	1	0	0	CQRHONUIJHWWQQ-QMMMGPOBNA-N	OMFHFMZWHRYLHY-BYPYZUCNNA-N	KIDRGHLQSOLYTF-UHFFFAOYNA-N	PHWPOFWROLBJDE-REOHCLBHNA-N	I	SWQSFEOXHHXIBH-YFKPBYRVNA-N	SWQSFEOXHHXIBH-YFKPBYRVNA-N	WCALZOILQXUVFC-YFKPBYRVNA-N	UXRJSECEEUTNNE-GBXIJSLDNA-N	I
1187	1	0	0	SWQSFEOXHHXIBH-YFKPBYRVNA-N	CQRHONUIJHWWQQ-QMMMGPOBNA-N	OMFHFMZWHRYLHY-BYPYZUCNNA-N	KIDRGHLQSOLYTF-UHFFFAOYNA-N	I	SWQSFEOXHHXIBH-YFKPBYRVNA-N	WCALZOILQXUVFC-YFKPBYRVNA-N	UXRJSECEEUTNNE-GBXIJSLDNA-N	KIDRGHLQSOLYTF-UHFFFAOYNA-N	I
1188	1	0	0	SWQSFEOXHHXIBH-YFKPBYRVNA-N	SWQSFEOXHHXIBH-YFKPBYRVNA-N	CQRHONUIJHWWQQ-QMMMGPOBNA-N	OMFHFMZWHRYLHY-BYPYZUCNNA-N	I	WCALZOILQXUVFC-YFKPBYRVNA-N	UXRJSECEEUTNNE-GBXIJSLDNA-N	KIDRGHLQSOLYTF-UHFFFAOYNA-N	SWQSFEOXHHXIBH-YFKPBYRVNA-N	I
1189	1	0	0	WCALZOILQXUVFC-YFKPBYRVNA-N	SWQSFEOXHHXIBH-YFKPBYRVNA-N	SWQSFEOXHHXIBH-YFKPBYRVNA-N	CQRHONUIJHWWQQ-QMMMGPOBNA-N	I	UXRJSECEEUTNNE-GBXIJSLDNA-N	KIDRGHLQSOLYTF-UHFFFAOYNA-N	SWQSFEOXHHXIBH-YFKPBYRVNA-N	KJDGPBZOKRQRED-YKAAPSRENA-N	I
1190	1	0	0	UXRJSECEEUTNNE-GBXIJSLDNA-N	WCALZOILQXUVFC-YFKPBYRVNA-N	SWQSFEOXHHXIBH-YFKPBYRVNA-N	SWQSFEOXHHXIBH-YFKPBYRVNA-N	I	KIDRGHLQSOLYTF-UHFFFAOYNA-N	SWQSFEOXHHXIBH-YFKPBYRVNA-N	KJDGPBZOKRQRED-YKAAPSRENA-N	OMFHFMZWHRYLHY-BYPYZUCNNA-N	I
1191	1	0	0	KIDRGHLQSOLYTF-UHFFFAOYNA-N	UXRJSECEEUTNNE-GBXIJSLDNA-N	WCALZOILQXUVFC-YFKPBYRVNA-N	SWQSFEOXHHXIBH-YFKPBYRVNA-N	I	SWQSFEOXHHXIBH-YFKPBYRVNA-N	KJDGPBZOKRQRED-YKAAPSRENA-N	OMFHFMZWHRYLHY-BYPYZUCNNA-N	TZOKHOHKIYBJGB-FGFFPOHCNA-N	I
1192	1	0	0	SWQSFEOXHHXIBH-YFKPBYRVNA-N	KIDRGHLQSOLYTF-UHFFFAOYNA-N	UXRJSECEEUTNNE-GBXIJSLDNA-N	WCALZOILQXUVFC-YFKPBYRVNA-N	I	KJDGPBZOKRQRED-YKAAPSRENA-N	OMFHFMZWHRYLHY-BYPYZUCNNA-N	TZOKHOHKIYBJGB-FGFFPOHCNA-N	LOGFATHAEPEIRL-QMMMGPOBNA-N	I
1193	1	0	0	KJDGPBZOKRQRED-YKAAPSRENA-N	SWQSFEOXHHXIBH-YFKPBYRVNA-N	KIDRGHLQSOLYTF-UHFFFAOYNA-N	UXRJSECEEUTNNE-GBXIJSLDNA-N	I	OMFHFMZWHRYLHY-BYPYZUCNNA-N	TZOKHOHKIYBJGB-FGFFPOHCNA-N	LOGFATHAEPEIRL-QMMMGPOBNA-N	PYLVBXRBUBBYCM-PJVXUWSXNA-N	I
1194	1	0	0	OMFHFMZWHRYLHY-BYPYZUCNNA-N	KJDGPBZOKRQRED-YKAAPSRENA-N	SWQSFEOXHHXIBH-YFKPBYRVNA-N	KIDRGHLQSOLYTF-UHFFFAOYNA-N	I	TZOKHOHKIYBJGB-FGFFPOHCNA-N	LOGFATHAEPEIRL-QMMMGPOBNA-N	PYLVBXRBUBBYCM-PJVXUWSXNA-N	LOGFATHAEPEIRL-QMMMGPOBNA-N	I
1195	1	0	0	TZOKHOHKIYBJGB-FGFFPOHCNA-N	OMFHFMZWHRYLHY-BYPYZUCNNA-N	KJDGPBZOKRQRED-YKAAPSRENA-N	SWQSFEOXHHXIBH-YFKPBYRVNA-N	I	LOGFATHAEPEIRL-QMMMGPOBNA-N	PYLVBXRBUBBYCM-PJVXUWSXNA-N	LOGFATHAEPEIRL-QMMMGPOBNA-N	ZFRRBGVVWUSIQU-BYPYZUCNNA-N	I
1196	1	0	0	LOGFATHAEPEIRL-QMMMGPOBNA-N	TZOKHOHKIYBJGB-FGFFPOHCNA-N	OMFHFMZWHRYLHY-BYPYZUCNNA-N	KJDGPBZOKRQRED-YKAAPSRENA-N	I	PYLVBXRBUBBYCM-PJVXUWSXNA-N	LOGFATHAEPEIRL-QMMMGPOBNA-N	ZFRRBGVVWUSIQU-BYPYZUCNNA-N	PYLVBXRBUBBYCM-PJVXUWSXNA-N	I
1197	1	0	0	PYLVBXRBUBBYCM-PJVXUWSXNA-N	LOGFATHAEPEIRL-QMMMGPOBNA-N	TZOKHOHKIYBJGB-FGFFPOHCNA-N	OMFHFMZWHRYLHY-BYPYZUCNNA-N	I	LOGFATHAEPEIRL-QMMMGPOBNA-N	ZFRRBGVVWUSIQU-BYPYZUCNNA-N	PYLVBXRBUBBYCM-PJVXUWSXNA-N	LOGFATHAEPEIRL-QMMMGPOBNA-N	I
1198	1	0	0	LOGFATHAEPEIRL-QMMMGPOBNA-N	PYLVBXRBUBBYCM-PJVXUWSXNA-N	LOGFATHAEPEIRL-QMMMGPOBNA-N	TZOKHOHKIYBJGB-FGFFPOHCNA-N	I	ZFRRBGVVWUSIQU-BYPYZUCNNA-N	PYLVBXRBUBBYCM-PJVXUWSXNA-N	LOGFATHAEPEIRL-QMMMGPOBNA-N	RIOGVSQWSYFYQB-DBLDWONGNA-N	I
1199	1	0	0	ZFRRBGVVWUSIQU-BYPYZUCNNA-N	LOGFATHAEPEIRL-QMMMGPOBNA-N	PYLVBXRBUBBYCM-PJVXUWSXNA-N	LOGFATHAEPEIRL-QMMMGPOBNA-N	I	PYLVBXRBUBBYCM-PJVXUWSXNA-N	LOGFATHAEPEIRL-QMMMGPOBNA-N	RIOGVSQWSYFYQB-DBLDWONGNA-N	FGGGAUXGPFCNOA-RJFJIGAVNA-N	C
