# Supplementary material for: Software-aided workflow for predicting protease-specific cleavage sites using physicochemical properties of the natural and unnatural amino acids in peptide-based drug discovery
Source: PLoS One. 2019 Jan 8;14(1):e0199270. doi: 10.1371/journal.pone.0199270 (PMC6324806; doi:10.1371/journal.pone.0199270)
Supplement: S1 File — (ZIP) [file pone.0199270.s014.zip › Initial_Directory/caspase2/2/dataset_6858_ext.csv]

	amount	class	frequency	p1	p1_term	pr1	pr1_term
0	1	1	1	JVFFXTATTMSPQV-OAQQIUNANA-N	N	KIDRGHLQSOLYTF-UHFFFAOYNA-N	I
1	1	0	0	KIDRGHLQSOLYTF-UHFFFAOYNA-N	I	WCALZOILQXUVFC-YFKPBYRVNA-N	I
2	1	0	0	WCALZOILQXUVFC-YFKPBYRVNA-N	I	UXRJSECEEUTNNE-GBXIJSLDNA-N	I
3	1	0	0	UXRJSECEEUTNNE-GBXIJSLDNA-N	I	KJDGPBZOKRQRED-YKAAPSRENA-N	I
4	1	0	0	KJDGPBZOKRQRED-YKAAPSRENA-N	I	OMFHFMZWHRYLHY-BYPYZUCNNA-N	I
5	1	0	0	OMFHFMZWHRYLHY-BYPYZUCNNA-N	I	CQRHONUIJHWWQQ-QMMMGPOBNA-N	I
6	1	0	0	CQRHONUIJHWWQQ-QMMMGPOBNA-N	I	TZOKHOHKIYBJGB-FGFFPOHCNA-N	I
7	1	0	0	TZOKHOHKIYBJGB-FGFFPOHCNA-N	I	GOWUCHXKYPFMNT-DHRRHDJNNA-N	C
