# Supplementary material for: Software-aided workflow for predicting protease-specific cleavage sites using physicochemical properties of the natural and unnatural amino acids in peptide-based drug discovery
Source: PLoS One. 2019 Jan 8;14(1):e0199270. doi: 10.1371/journal.pone.0199270 (PMC6324806; doi:10.1371/journal.pone.0199270)
Supplement: S1 File — (ZIP) [file pone.0199270.s014.zip › Initial_Directory/caspase2/8/dataset_7034_ext.csv]

	amount	class	frequency	p1	p2	p3	p4	p4_term	pr1	pr2	pr3	pr4	pr4_term
0	1	0	0	KJDGPBZOKRQRED-YKAAPSRENA-N	RIOGVSQWSYFYQB-DBLDWONGNA-N	OMFHFMZWHRYLHY-BYPYZUCNNA-N	VFPJKPCYMONRPS-YFKPBYRVNA-N	N	OMFHFMZWHRYLHY-BYPYZUCNNA-N	VHTIJGPHKRJQGO-REOHCLBHNA-N	TZOKHOHKIYBJGB-FGFFPOHCNA-N	TZOKHOHKIYBJGB-FGFFPOHCNA-N	I
1	1	0	0	OMFHFMZWHRYLHY-BYPYZUCNNA-N	KJDGPBZOKRQRED-YKAAPSRENA-N	RIOGVSQWSYFYQB-DBLDWONGNA-N	OMFHFMZWHRYLHY-BYPYZUCNNA-N	I	VHTIJGPHKRJQGO-REOHCLBHNA-N	TZOKHOHKIYBJGB-FGFFPOHCNA-N	TZOKHOHKIYBJGB-FGFFPOHCNA-N	UXRJSECEEUTNNE-GBXIJSLDNA-N	I
2	1	0	0	VHTIJGPHKRJQGO-REOHCLBHNA-N	OMFHFMZWHRYLHY-BYPYZUCNNA-N	KJDGPBZOKRQRED-YKAAPSRENA-N	RIOGVSQWSYFYQB-DBLDWONGNA-N	I	TZOKHOHKIYBJGB-FGFFPOHCNA-N	TZOKHOHKIYBJGB-FGFFPOHCNA-N	UXRJSECEEUTNNE-GBXIJSLDNA-N	TZOKHOHKIYBJGB-FGFFPOHCNA-N	I
3	1	0	0	TZOKHOHKIYBJGB-FGFFPOHCNA-N	VHTIJGPHKRJQGO-REOHCLBHNA-N	OMFHFMZWHRYLHY-BYPYZUCNNA-N	KJDGPBZOKRQRED-YKAAPSRENA-N	I	TZOKHOHKIYBJGB-FGFFPOHCNA-N	UXRJSECEEUTNNE-GBXIJSLDNA-N	TZOKHOHKIYBJGB-FGFFPOHCNA-N	PYLVBXRBUBBYCM-PJVXUWSXNA-N	I
4	1	0	0	TZOKHOHKIYBJGB-FGFFPOHCNA-N	TZOKHOHKIYBJGB-FGFFPOHCNA-N	VHTIJGPHKRJQGO-REOHCLBHNA-N	OMFHFMZWHRYLHY-BYPYZUCNNA-N	I	UXRJSECEEUTNNE-GBXIJSLDNA-N	TZOKHOHKIYBJGB-FGFFPOHCNA-N	PYLVBXRBUBBYCM-PJVXUWSXNA-N	PYLVBXRBUBBYCM-PJVXUWSXNA-N	I
5	1	0	0	UXRJSECEEUTNNE-GBXIJSLDNA-N	TZOKHOHKIYBJGB-FGFFPOHCNA-N	TZOKHOHKIYBJGB-FGFFPOHCNA-N	VHTIJGPHKRJQGO-REOHCLBHNA-N	I	TZOKHOHKIYBJGB-FGFFPOHCNA-N	PYLVBXRBUBBYCM-PJVXUWSXNA-N	PYLVBXRBUBBYCM-PJVXUWSXNA-N	VHTIJGPHKRJQGO-REOHCLBHNA-N	I
6	1	0	0	TZOKHOHKIYBJGB-FGFFPOHCNA-N	UXRJSECEEUTNNE-GBXIJSLDNA-N	TZOKHOHKIYBJGB-FGFFPOHCNA-N	TZOKHOHKIYBJGB-FGFFPOHCNA-N	I	PYLVBXRBUBBYCM-PJVXUWSXNA-N	PYLVBXRBUBBYCM-PJVXUWSXNA-N	VHTIJGPHKRJQGO-REOHCLBHNA-N	KIDRGHLQSOLYTF-UHFFFAOYNA-N	I
7	1	0	0	PYLVBXRBUBBYCM-PJVXUWSXNA-N	TZOKHOHKIYBJGB-FGFFPOHCNA-N	UXRJSECEEUTNNE-GBXIJSLDNA-N	TZOKHOHKIYBJGB-FGFFPOHCNA-N	I	PYLVBXRBUBBYCM-PJVXUWSXNA-N	VHTIJGPHKRJQGO-REOHCLBHNA-N	KIDRGHLQSOLYTF-UHFFFAOYNA-N	KJDGPBZOKRQRED-YKAAPSRENA-N	I
8	1	0	0	PYLVBXRBUBBYCM-PJVXUWSXNA-N	PYLVBXRBUBBYCM-PJVXUWSXNA-N	TZOKHOHKIYBJGB-FGFFPOHCNA-N	UXRJSECEEUTNNE-GBXIJSLDNA-N	I	VHTIJGPHKRJQGO-REOHCLBHNA-N	KIDRGHLQSOLYTF-UHFFFAOYNA-N	KJDGPBZOKRQRED-YKAAPSRENA-N	KIDRGHLQSOLYTF-UHFFFAOYNA-N	I
9	1	0	0	VHTIJGPHKRJQGO-REOHCLBHNA-N	PYLVBXRBUBBYCM-PJVXUWSXNA-N	PYLVBXRBUBBYCM-PJVXUWSXNA-N	TZOKHOHKIYBJGB-FGFFPOHCNA-N	I	KIDRGHLQSOLYTF-UHFFFAOYNA-N	KJDGPBZOKRQRED-YKAAPSRENA-N	KIDRGHLQSOLYTF-UHFFFAOYNA-N	UXRJSECEEUTNNE-GBXIJSLDNA-N	I
10	1	0	0	KIDRGHLQSOLYTF-UHFFFAOYNA-N	VHTIJGPHKRJQGO-REOHCLBHNA-N	PYLVBXRBUBBYCM-PJVXUWSXNA-N	PYLVBXRBUBBYCM-PJVXUWSXNA-N	I	KJDGPBZOKRQRED-YKAAPSRENA-N	KIDRGHLQSOLYTF-UHFFFAOYNA-N	UXRJSECEEUTNNE-GBXIJSLDNA-N	UXRJSECEEUTNNE-GBXIJSLDNA-N	I
11	1	1	1	KJDGPBZOKRQRED-YKAAPSRENA-N	KIDRGHLQSOLYTF-UHFFFAOYNA-N	VHTIJGPHKRJQGO-REOHCLBHNA-N	PYLVBXRBUBBYCM-PJVXUWSXNA-N	I	KIDRGHLQSOLYTF-UHFFFAOYNA-N	UXRJSECEEUTNNE-GBXIJSLDNA-N	UXRJSECEEUTNNE-GBXIJSLDNA-N	UXRJSECEEUTNNE-GBXIJSLDNA-N	I
12	1	0	0	KIDRGHLQSOLYTF-UHFFFAOYNA-N	KJDGPBZOKRQRED-YKAAPSRENA-N	KIDRGHLQSOLYTF-UHFFFAOYNA-N	VHTIJGPHKRJQGO-REOHCLBHNA-N	I	UXRJSECEEUTNNE-GBXIJSLDNA-N	UXRJSECEEUTNNE-GBXIJSLDNA-N	UXRJSECEEUTNNE-GBXIJSLDNA-N	VHTIJGPHKRJQGO-REOHCLBHNA-N	I
13	1	0	0	UXRJSECEEUTNNE-GBXIJSLDNA-N	KIDRGHLQSOLYTF-UHFFFAOYNA-N	KJDGPBZOKRQRED-YKAAPSRENA-N	KIDRGHLQSOLYTF-UHFFFAOYNA-N	I	UXRJSECEEUTNNE-GBXIJSLDNA-N	UXRJSECEEUTNNE-GBXIJSLDNA-N	VHTIJGPHKRJQGO-REOHCLBHNA-N	UXRJSECEEUTNNE-GBXIJSLDNA-N	I
14	1	0	0	UXRJSECEEUTNNE-GBXIJSLDNA-N	UXRJSECEEUTNNE-GBXIJSLDNA-N	KIDRGHLQSOLYTF-UHFFFAOYNA-N	KJDGPBZOKRQRED-YKAAPSRENA-N	I	UXRJSECEEUTNNE-GBXIJSLDNA-N	VHTIJGPHKRJQGO-REOHCLBHNA-N	UXRJSECEEUTNNE-GBXIJSLDNA-N	OMFHFMZWHRYLHY-BYPYZUCNNA-N	I
15	1	0	0	UXRJSECEEUTNNE-GBXIJSLDNA-N	UXRJSECEEUTNNE-GBXIJSLDNA-N	UXRJSECEEUTNNE-GBXIJSLDNA-N	KIDRGHLQSOLYTF-UHFFFAOYNA-N	I	VHTIJGPHKRJQGO-REOHCLBHNA-N	UXRJSECEEUTNNE-GBXIJSLDNA-N	OMFHFMZWHRYLHY-BYPYZUCNNA-N	WCALZOILQXUVFC-YFKPBYRVNA-N	I
16	1	0	0	VHTIJGPHKRJQGO-REOHCLBHNA-N	UXRJSECEEUTNNE-GBXIJSLDNA-N	UXRJSECEEUTNNE-GBXIJSLDNA-N	UXRJSECEEUTNNE-GBXIJSLDNA-N	I	UXRJSECEEUTNNE-GBXIJSLDNA-N	OMFHFMZWHRYLHY-BYPYZUCNNA-N	WCALZOILQXUVFC-YFKPBYRVNA-N	VHTIJGPHKRJQGO-REOHCLBHNA-N	I
17	1	0	0	UXRJSECEEUTNNE-GBXIJSLDNA-N	VHTIJGPHKRJQGO-REOHCLBHNA-N	UXRJSECEEUTNNE-GBXIJSLDNA-N	UXRJSECEEUTNNE-GBXIJSLDNA-N	I	OMFHFMZWHRYLHY-BYPYZUCNNA-N	WCALZOILQXUVFC-YFKPBYRVNA-N	VHTIJGPHKRJQGO-REOHCLBHNA-N	RUJYGILKSJHUKP-JTAIWVTMNA-N	C
