# Supplementary material for: Software-aided workflow for predicting protease-specific cleavage sites using physicochemical properties of the natural and unnatural amino acids in peptide-based drug discovery
Source: PLoS One. 2019 Jan 8;14(1):e0199270. doi: 10.1371/journal.pone.0199270 (PMC6324806; doi:10.1371/journal.pone.0199270)
Supplement: S1 File — (ZIP) [file pone.0199270.s014.zip › Initial_Directory/caspase2/peptides_external.csv]

peptide
1776
6208
6254
6281
6305
6340
6342
6365
6375
6377
6406
6458
6497
6520
6572
6609
6677
6695
6703
6734
6823
6858
6905
6906
6940
6946
6969
7023
7034
7126
7131
7137
7140
7144
7148
7151
7154
7155
7159
7176
7177
7182
7191
7192
