# Supplementary material for: Software-aided workflow for predicting protease-specific cleavage sites using physicochemical properties of the natural and unnatural amino acids in peptide-based drug discovery
Source: PLoS One. 2019 Jan 8;14(1):e0199270. doi: 10.1371/journal.pone.0199270 (PMC6324806; doi:10.1371/journal.pone.0199270)
Supplement: S1 File — (ZIP) [file pone.0199270.s014.zip › Initial_Directory/caspase3/2/caspase3_VSDesc_dataset.csv]

Unnamed: 0_P1	A_P1	ACACAC_P1	ACACDO_P1	ACDODO_P1	AUS74_P1	CACO2_P1	CD1_P1	CD2_P1	CD3_P1	CD4_P1	CD5_P1	CD6_P1	CD7_P1	CD8_P1	CP_P1	CW1_P1	CW2_P1	CW3_P1	CW4_P1	CW5_P1	CW6_P1	CW7_P1	CW8_P1	D1_P1	D2_P1	D3_P1	D4_P1	D5_P1	D6_P1	D7_P1	D8_P1	DD1_P1	DD2_P1	DD3_P1	DD4_P1	DD5_P1	DD6_P1	DD7_P1	DD8_P1	DIFF_P1	DODODO_P1	DRACAC_P1	DRACDO_P1	DRDODO_P1	DRDRAC_P1	DRDRDO_P1	DRDRDR_P1	FLEX_P1	FLEX_RB_P1
38	-0.7303262395000001	-0.6725420767	-0.6822849609999999	-0.6001503925	-0.8561437323000001	-0.9873183142	-1.4477381168	-1.2589481131	-0.9418583575	-0.7695826729	-0.8644008929000001	-0.6800095120999999	-0.5736734218999999	-0.44536851439999997	-0.8820124159	1.359634847	1.4641648759	1.4298079094999998	1.6747873799000002	1.5038047649000001	1.9568329172999999	1.8278100612000001	0.41497416460000003	-1.1387392816	-1.0078209895999999	-0.7626698962	-0.6769499027	-0.6670510968	-0.5139962449000001	-0.4262037959	-0.354013774	-0.3898666939	-0.3557492183	-0.41349672789999997	-0.3198650532	-0.5066540045	-0.44013920770000003	-0.408181205	-0.4034732924	0.7283474419	-0.23291390420000002	-0.5312347386	-0.3972570674	-0.5278586175	-0.48628176590000005	-0.4106175172	-0.6336571387	-0.19658714289999998	0.1956506725
38	-0.7303262395000001	-0.6725420767	-0.6822849609999999	-0.6001503925	-0.8561437323000001	-0.9873183142	-1.4477381168	-1.2589481131	-0.9418583575	-0.7695826729	-0.8644008929000001	-0.6800095120999999	-0.5736734218999999	-0.44536851439999997	-0.8820124159	1.359634847	1.4641648759	1.4298079094999998	1.6747873799000002	1.5038047649000001	1.9568329172999999	1.8278100612000001	0.41497416460000003	-1.1387392816	-1.0078209895999999	-0.7626698962	-0.6769499027	-0.6670510968	-0.5139962449000001	-0.4262037959	-0.354013774	-0.3898666939	-0.3557492183	-0.41349672789999997	-0.3198650532	-0.5066540045	-0.44013920770000003	-0.408181205	-0.4034732924	0.7283474419	-0.23291390420000002	-0.5312347386	-0.3972570674	-0.5278586175	-0.48628176590000005	-0.4106175172	-0.6336571387	-0.19658714289999998	0.1956506725
38	-0.7303262395000001	-0.6725420767	-0.6822849609999999	-0.6001503925	-0.8561437323000001	-0.9873183142	-1.4477381168	-1.2589481131	-0.9418583575	-0.7695826729	-0.8644008929000001	-0.6800095120999999	-0.5736734218999999	-0.44536851439999997	-0.8820124159	1.359634847	1.4641648759	1.4298079094999998	1.6747873799000002	1.5038047649000001	1.9568329172999999	1.8278100612000001	0.41497416460000003	-1.1387392816	-1.0078209895999999	-0.7626698962	-0.6769499027	-0.6670510968	-0.5139962449000001	-0.4262037959	-0.354013774	-0.3898666939	-0.3557492183	-0.41349672789999997	-0.3198650532	-0.5066540045	-0.44013920770000003	-0.408181205	-0.4034732924	0.7283474419	-0.23291390420000002	-0.5312347386	-0.3972570674	-0.5278586175	-0.48628176590000005	-0.4106175172	-0.6336571387	-0.19658714289999998	0.1956506725
38	-0.7303262395000001	-0.6725420767	-0.6822849609999999	-0.6001503925	-0.8561437323000001	-0.9873183142	-1.4477381168	-1.2589481131	-0.9418583575	-0.7695826729	-0.8644008929000001	-0.6800095120999999	-0.5736734218999999	-0.44536851439999997	-0.8820124159	1.359634847	1.4641648759	1.4298079094999998	1.6747873799000002	1.5038047649000001	1.9568329172999999	1.8278100612000001	0.41497416460000003	-1.1387392816	-1.0078209895999999	-0.7626698962	-0.6769499027	-0.6670510968	-0.5139962449000001	-0.4262037959	-0.354013774	-0.3898666939	-0.3557492183	-0.41349672789999997	-0.3198650532	-0.5066540045	-0.44013920770000003	-0.408181205	-0.4034732924	0.7283474419	-0.23291390420000002	-0.5312347386	-0.3972570674	-0.5278586175	-0.48628176590000005	-0.4106175172	-0.6336571387	-0.19658714289999998	0.1956506725
38	-0.7303262395000001	-0.6725420767	-0.6822849609999999	-0.6001503925	-0.8561437323000001	-0.9873183142	-1.4477381168	-1.2589481131	-0.9418583575	-0.7695826729	-0.8644008929000001	-0.6800095120999999	-0.5736734218999999	-0.44536851439999997	-0.8820124159	1.359634847	1.4641648759	1.4298079094999998	1.6747873799000002	1.5038047649000001	1.9568329172999999	1.8278100612000001	0.41497416460000003	-1.1387392816	-1.0078209895999999	-0.7626698962	-0.6769499027	-0.6670510968	-0.5139962449000001	-0.4262037959	-0.354013774	-0.3898666939	-0.3557492183	-0.41349672789999997	-0.3198650532	-0.5066540045	-0.44013920770000003	-0.408181205	-0.4034732924	0.7283474419	-0.23291390420000002	-0.5312347386	-0.3972570674	-0.5278586175	-0.48628176590000005	-0.4106175172	-0.6336571387	-0.19658714289999998	0.1956506725
38	-0.7303262395000001	-0.6725420767	-0.6822849609999999	-0.6001503925	-0.8561437323000001	-0.9873183142	-1.4477381168	-1.2589481131	-0.9418583575	-0.7695826729	-0.8644008929000001	-0.6800095120999999	-0.5736734218999999	-0.44536851439999997	-0.8820124159	1.359634847	1.4641648759	1.4298079094999998	1.6747873799000002	1.5038047649000001	1.9568329172999999	1.8278100612000001	0.41497416460000003	-1.1387392816	-1.0078209895999999	-0.7626698962	-0.6769499027	-0.6670510968	-0.5139962449000001	-0.4262037959	-0.354013774	-0.3898666939	-0.3557492183	-0.41349672789999997	-0.3198650532	-0.5066540045	-0.44013920770000003	-0.408181205	-0.4034732924	0.7283474419	-0.23291390420000002	-0.5312347386	-0.3972570674	-0.5278586175	-0.48628176590000005	-0.4106175172	-0.6336571387	-0.19658714289999998	0.1956506725
38	-0.7303262395000001	-0.6725420767	-0.6822849609999999	-0.6001503925	-0.8561437323000001	-0.9873183142	-1.4477381168	-1.2589481131	-0.9418583575	-0.7695826729	-0.8644008929000001	-0.6800095120999999	-0.5736734218999999	-0.44536851439999997	-0.8820124159	1.359634847	1.4641648759	1.4298079094999998	1.6747873799000002	1.5038047649000001	1.9568329172999999	1.8278100612000001	0.41497416460000003	-1.1387392816	-1.0078209895999999	-0.7626698962	-0.6769499027	-0.6670510968	-0.5139962449000001	-0.4262037959	-0.354013774	-0.3898666939	-0.3557492183	-0.41349672789999997	-0.3198650532	-0.5066540045	-0.44013920770000003	-0.408181205	-0.4034732924	0.7283474419	-0.23291390420000002	-0.5312347386	-0.3972570674	-0.5278586175	-0.48628176590000005	-0.4106175172	-0.6336571387	-0.19658714289999998	0.1956506725
38	-0.7303262395000001	-0.6725420767	-0.6822849609999999	-0.6001503925	-0.8561437323000001	-0.9873183142	-1.4477381168	-1.2589481131	-0.9418583575	-0.7695826729	-0.8644008929000001	-0.6800095120999999	-0.5736734218999999	-0.44536851439999997	-0.8820124159	1.359634847	1.4641648759	1.4298079094999998	1.6747873799000002	1.5038047649000001	1.9568329172999999	1.8278100612000001	0.41497416460000003	-1.1387392816	-1.0078209895999999	-0.7626698962	-0.6769499027	-0.6670510968	-0.5139962449000001	-0.4262037959	-0.354013774	-0.3898666939	-0.3557492183	-0.41349672789999997	-0.3198650532	-0.5066540045	-0.44013920770000003	-0.408181205	-0.4034732924	0.7283474419	-0.23291390420000002	-0.5312347386	-0.3972570674	-0.5278586175	-0.48628176590000005	-0.4106175172	-0.6336571387	-0.19658714289999998	0.1956506725
38	-0.7303262395000001	-0.6725420767	-0.6822849609999999	-0.6001503925	-0.8561437323000001	-0.9873183142	-1.4477381168	-1.2589481131	-0.9418583575	-0.7695826729	-0.8644008929000001	-0.6800095120999999	-0.5736734218999999	-0.44536851439999997	-0.8820124159	1.359634847	1.4641648759	1.4298079094999998	1.6747873799000002	1.5038047649000001	1.9568329172999999	1.8278100612000001	0.41497416460000003	-1.1387392816	-1.0078209895999999	-0.7626698962	-0.6769499027	-0.6670510968	-0.5139962449000001	-0.4262037959	-0.354013774	-0.3898666939	-0.3557492183	-0.41349672789999997	-0.3198650532	-0.5066540045	-0.44013920770000003	-0.408181205	-0.4034732924	0.7283474419	-0.23291390420000002	-0.5312347386	-0.3972570674	-0.5278586175	-0.48628176590000005	-0.4106175172	-0.6336571387	-0.19658714289999998	0.1956506725
38	-0.7303262395000001	-0.6725420767	-0.6822849609999999	-0.6001503925	-0.8561437323000001	-0.9873183142	-1.4477381168	-1.2589481131	-0.9418583575	-0.7695826729	-0.8644008929000001	-0.6800095120999999	-0.5736734218999999	-0.44536851439999997	-0.8820124159	1.359634847	1.4641648759	1.4298079094999998	1.6747873799000002	1.5038047649000001	1.9568329172999999	1.8278100612000001	0.41497416460000003	-1.1387392816	-1.0078209895999999	-0.7626698962	-0.6769499027	-0.6670510968	-0.5139962449000001	-0.4262037959	-0.354013774	-0.3898666939	-0.3557492183	-0.41349672789999997	-0.3198650532	-0.5066540045	-0.44013920770000003	-0.408181205	-0.4034732924	0.7283474419	-0.23291390420000002	-0.5312347386	-0.3972570674	-0.5278586175	-0.48628176590000005	-0.4106175172	-0.6336571387	-0.19658714289999998	0.1956506725
38	-0.7303262395000001	-0.6725420767	-0.6822849609999999	-0.6001503925	-0.8561437323000001	-0.9873183142	-1.4477381168	-1.2589481131	-0.9418583575	-0.7695826729	-0.8644008929000001	-0.6800095120999999	-0.5736734218999999	-0.44536851439999997	-0.8820124159	1.359634847	1.4641648759	1.4298079094999998	1.6747873799000002	1.5038047649000001	1.9568329172999999	1.8278100612000001	0.41497416460000003	-1.1387392816	-1.0078209895999999	-0.7626698962	-0.6769499027	-0.6670510968	-0.5139962449000001	-0.4262037959	-0.354013774	-0.3898666939	-0.3557492183	-0.41349672789999997	-0.3198650532	-0.5066540045	-0.44013920770000003	-0.408181205	-0.4034732924	0.7283474419	-0.23291390420000002	-0.5312347386	-0.3972570674	-0.5278586175	-0.48628176590000005	-0.4106175172	-0.6336571387	-0.19658714289999998	0.1956506725
38	-0.7303262395000001	-0.6725420767	-0.6822849609999999	-0.6001503925	-0.8561437323000001	-0.9873183142	-1.4477381168	-1.2589481131	-0.9418583575	-0.7695826729	-0.8644008929000001	-0.6800095120999999	-0.5736734218999999	-0.44536851439999997	-0.8820124159	1.359634847	1.4641648759	1.4298079094999998	1.6747873799000002	1.5038047649000001	1.9568329172999999	1.8278100612000001	0.41497416460000003	-1.1387392816	-1.0078209895999999	-0.7626698962	-0.6769499027	-0.6670510968	-0.5139962449000001	-0.4262037959	-0.354013774	-0.3898666939	-0.3557492183	-0.41349672789999997	-0.3198650532	-0.5066540045	-0.44013920770000003	-0.408181205	-0.4034732924	0.7283474419	-0.23291390420000002	-0.5312347386	-0.3972570674	-0.5278586175	-0.48628176590000005	-0.4106175172	-0.6336571387	-0.19658714289999998	0.1956506725
38	-0.7303262395000001	-0.6725420767	-0.6822849609999999	-0.6001503925	-0.8561437323000001	-0.9873183142	-1.4477381168	-1.2589481131	-0.9418583575	-0.7695826729	-0.8644008929000001	-0.6800095120999999	-0.5736734218999999	-0.44536851439999997	-0.8820124159	1.359634847	1.4641648759	1.4298079094999998	1.6747873799000002	1.5038047649000001	1.9568329172999999	1.8278100612000001	0.41497416460000003	-1.1387392816	-1.0078209895999999	-0.7626698962	-0.6769499027	-0.6670510968	-0.5139962449000001	-0.4262037959	-0.354013774	-0.3898666939	-0.3557492183	-0.41349672789999997	-0.3198650532	-0.5066540045	-0.44013920770000003	-0.408181205	-0.4034732924	0.7283474419	-0.23291390420000002	-0.5312347386	-0.3972570674	-0.5278586175	-0.48628176590000005	-0.4106175172	-0.6336571387	-0.19658714289999998	0.1956506725
44	0.8076498995	-0.6725420767	-0.6822849609999999	-0.6001503925	-0.621772997	0.6283032172999999	0.2022949009	-0.6486298541	-0.9487853386	-1.1752438648999999	-0.8644008929000001	-0.6800095120999999	-0.5736734218999999	-0.44536851439999997	-0.7851960937000001	-0.9181721838	-0.8465279162	-0.7399141376999999	-0.7158232017	-0.4993569468	-0.4244108194	-0.23054712789999998	-0.2330245831	-0.2760580077	-0.6683834242	-0.7626698962	-0.8918546337000001	-0.6670510968	-0.5139962449000001	-0.4262037959	-0.354013774	-0.0475781128	-0.3873995046	-0.3429341463	-0.4693347042	-0.2698997968	-0.44013920770000003	-0.408181205	-0.4034732924	0.4916060231	-0.23291390420000002	-0.4417256211	-0.3261039588	-0.5278586175	-0.459893005	-0.36903103600000003	-0.3500487625	-0.683333372	-1.1541728649
34	0.0375590433	0.6376048438	0.977376696	1.3937813957	-0.8561437323000001	-0.7025890709	-0.35714843310000005	-0.0408070249	0.7828596492000001	1.4888079234	1.1026645244	1.6332547625	2.0223771403999997	-0.44536851439999997	0.0387021114	0.6093481206	0.6585661624	0.4817204704	0.0612711014	0.0142382836	-0.27981910190000003	-0.6729480548000001	-0.8678644284	-0.2121556911	-0.0820821749	0.4126775465	0.9348355799	0.60960172	0.8878116957	1.0959526179999999	-0.354013774	-0.42409555200000004	-0.3557492183	-0.1312464017	-0.0209257511	-0.5066540045	-0.44013920770000003	-0.408181205	-0.4034732924	-0.0615253197	2.4077655734	0.1979263429	0.5135453199000001	0.9930847968000001	-0.0754255082	0.4698694008	-0.0886929836	0.4907304356	0.34345089689999997
42	0.5908837611	-0.0207643859	0.3583034823	0.6375836935	0.764705885	0.0400819356	-0.0401664133	0.2189951034	0.8601146822	0.9506554081999999	0.5254455992	0.6275521303	1.6274405294999998	1.0147788615	-0.1447661243	0.2821676493	0.2365002818	0.1526620349	0.298639559	0.007849565400000001	0.1544898623	0.9561290973000001	1.9333130932	-0.2121556911	-0.0512242144	0.2820833862	0.39757375240000004	0.1308569137	0.1869077254	0.7154135145	0.41558138689999996	0.0037651744	-0.134197214	-0.20180898320000001	-0.0209257511	0.20360861859999999	-0.06713987910000001	-0.408181205	0.5571774038	0.0573326379	-0.23291390420000002	-0.1636543375	-0.0386943607	0.3266368127	-0.2725113877	-0.1388707739	-0.4306729169	-0.1688377491	0.9445766320000001
40	-2.7739747888	0.3374205388	0.1731057523	0.42752336700000004	0.3874385954	-0.27358788289999997	-1.5093777164	-1.6539643891999998	-1.6171577461000002	-1.1752438648999999	-0.8644008929000001	-0.6800095120999999	-0.5736734218999999	-0.44536851439999997	-1.0677277177	0.804141621	0.9857163908	1.0237546418999999	0.9843796447	0.9859802428	1.162984174	0.3921447367	-0.8678644284	-1.2186171773999999	-1.223826713	-1.0891552969	-0.8918546337000001	-0.6670510968	-0.5139962449000001	-0.4262037959	-0.354013774	-0.3898666939	-0.134197214	-0.1312464017	-0.3198650532	-0.5066540045	-0.44013920770000003	-0.408181205	-0.4034732924	1.098798961	-0.23291390420000002	-0.3194130561	-0.22887454289999998	0.14659729789999998	-0.40913077789999996	-0.2850988821	-0.4556107056	-0.6815010423000001	-1.1491077754
47	0.9199255078	-0.6725420767	-0.6822849609999999	-0.6001503925	-0.1326761296	0.3400025393	0.4824111314	-0.33720252869999995	-0.0414061455	-0.9123064662	-0.8644008929000001	-0.6800095120999999	-0.5736734218999999	-0.44536851439999997	-0.42970613090000004	-0.0366251841	-0.1955478154	-0.22610943649999998	0.0513581232	0.08177758389999999	0.2196326482	-0.3982388813	-0.0363669884	-0.531667274	-0.6683834242	-0.5014815756000001	-0.7844022681999999	-0.6670510968	-0.5139962449000001	-0.4262037959	-0.354013774	-0.3042945486	-0.3557492183	-0.2723715648	-0.4693347042	-0.5066540045	-0.44013920770000003	-0.408181205	-0.4034732924	1.2878563795	-0.23291390420000002	-0.6092684152000001	-0.45928805159999997	-0.5278586175	-0.7986970595	-0.7455356243000001	-0.9620244059	-1.0306673987000001	-0.8860881726000001
31	0.6156279102000001	-0.6725420767	-0.6822849609999999	-0.6001503925	1.1047218126	1.1808466182	0.9541577273	0.6641844012	0.18600495	0.2828857192	0.44295315659999995	-0.16752640970000002	0.2890267905	-0.44536851439999997	0.051908070099999995	-0.8995190786	-1.1662126309	-1.0510346667000001	-0.7758556429000001	-0.662110042	-0.7139447908	-0.3639054517	0.4495942972	0.043453575300000005	0.0104917066	-0.240293255	-0.13968807519999998	-0.0287246884	-0.2803615881	-0.045664692400000005	-0.354013774	-0.2871801196	-0.2924486457	-0.3429341463	-0.3198650532	-0.2698997968	-0.44013920770000003	-0.408181205	-0.4034732924	0.6254334711	-0.23291390420000002	-0.6065263156	-0.8981259911	-0.5278586175	-0.4655666778	-0.991789838	-0.3075902424	-1.3394743126000002	-1.926617267
39	0.1139374541	0.6934675192	0.47466075630000004	0.7898141423	0.5313837921	0.40144751409999996	-0.0013955594000000001	0.5547149393	0.5404671848	0.6069104761999999	0.6608414237	0.5157809863	0.7683001454999999	-0.44536851439999997	0.18384300329999997	0.2803837114	-0.046575922699999994	-0.23270772829999997	-0.3639586908	-0.520204867	-0.6584408596	-0.9451426085	-0.8678644284	-0.036424320499999996	0.288213351	0.2167863061	0.2901213869	0.29043851579999996	0.1869077254	0.3348744111	-0.354013774	0.2091383231	0.18230564920000003	-0.20180898320000001	-0.1703954022	0.6771170341	-0.44013920770000003	0.11512803220000001	-0.4034732924	-0.1625668287	-0.23291390420000002	0.4386189257	0.3737046511	0.8142228618	-0.1377632516	0.1718467873	-0.2326999123	-0.12194233119999999	0.4026576864
33	-1.2196177965000001	0.0946654591	0.30042470530000004	0.5804854522	-0.13364202779999998	-0.6741655181999999	-1.2149615451	-0.7544435908	-0.42110707630000005	-0.4567636704	-0.5825681482	-0.6800095120999999	-0.5736734218999999	-0.44536851439999997	-0.5965294325	0.9442902865999999	1.0319898861	1.0565246816	1.0811351642	1.1101422953	0.8027860275	1.361515029	-0.2998423095	-0.9150811736	-0.6683834242	-0.4361844954	-0.46204517170000003	-0.5074694947	-0.5139962449000001	-0.4262037959	-0.354013774	-0.4069811229	-0.3557492183	-0.20180898320000001	-0.3198650532	-0.5066540045	-0.44013920770000003	-0.408181205	-0.4034732924	0.3653908722	-0.23291390420000002	-0.30056938829999996	-0.0980360236	0.39580310869999996	-0.3072277389	0.103708229	-0.2446008402	0.1499335597	0.5421529893
42	0.5908837611	-0.0207643859	0.3583034823	0.6375836935	0.764705885	0.0400819356	-0.0401664133	0.2189951034	0.8601146822	0.9506554081999999	0.5254455992	0.6275521303	1.6274405294999998	1.0147788615	-0.1447661243	0.2821676493	0.2365002818	0.1526620349	0.298639559	0.007849565400000001	0.1544898623	0.9561290973000001	1.9333130932	-0.2121556911	-0.0512242144	0.2820833862	0.39757375240000004	0.1308569137	0.1869077254	0.7154135145	0.41558138689999996	0.0037651744	-0.134197214	-0.20180898320000001	-0.0209257511	0.20360861859999999	-0.06713987910000001	-0.408181205	0.5571774038	0.0573326379	-0.23291390420000002	-0.1636543375	-0.0386943607	0.3266368127	-0.2725113877	-0.1388707739	-0.4306729169	-0.1688377491	0.9445766320000001
44	0.8076498995	-0.6725420767	-0.6822849609999999	-0.6001503925	-0.621772997	0.6283032172999999	0.2022949009	-0.6486298541	-0.9487853386	-1.1752438648999999	-0.8644008929000001	-0.6800095120999999	-0.5736734218999999	-0.44536851439999997	-0.7851960937000001	-0.9181721838	-0.8465279162	-0.7399141376999999	-0.7158232017	-0.4993569468	-0.4244108194	-0.23054712789999998	-0.2330245831	-0.2760580077	-0.6683834242	-0.7626698962	-0.8918546337000001	-0.6670510968	-0.5139962449000001	-0.4262037959	-0.354013774	-0.0475781128	-0.3873995046	-0.3429341463	-0.4693347042	-0.2698997968	-0.44013920770000003	-0.408181205	-0.4034732924	0.4916060231	-0.23291390420000002	-0.4417256211	-0.3261039588	-0.5278586175	-0.459893005	-0.36903103600000003	-0.3500487625	-0.683333372	-1.1541728649
41	0.2312978032	-0.6725420767	-0.6822849609999999	-0.6001503925	-0.7848624269	0.7105543437	0.7579599895999999	-0.2262014191	-0.884907022	-0.9919636126000001	-0.8644008929000001	-0.6800095120999999	-0.5736734218999999	-0.44536851439999997	-0.5097704634	-1.2726750724	-1.1150749198999999	-1.05561952	-0.9596385611	-1.0279387968	-0.6428161996	-0.2219285554	-0.2882699648	0.1872337876	-0.3598038193	-0.6973728159999999	-0.7844022681999999	-0.6670510968	-0.5139962449000001	-0.4262037959	-0.354013774	-0.21872240329999998	-0.229148073	-0.3429341463	-0.1703954022	-0.2698997968	-0.44013920770000003	-0.408181205	-0.4034732924	0.3773501378	-0.23291390420000002	-0.3307748788	-0.2379063491	-0.5278586175	-0.3701607654	-0.2066516218	-0.2613619075	-0.4920799894	-1.0157270851
46	-0.6291202254	-0.6725420767	-0.6822849609999999	-0.6001503925	-0.3684278025	0.5642659954	0.4349917627	-0.9156408412999999	-0.9745842798000001	-0.6927399490999999	-0.48586627450000003	-0.6800095120999999	-0.5736734218999999	-0.44536851439999997	-0.743845898	-0.1900125468	-0.2117689173	-0.2906664149	0.0296547089	0.0043964731	0.10169591369999999	-0.5507229234000001	-0.8678644284	-0.43581379909999995	-0.8843891476000001	-0.8279669762999999	-0.6769499027	-0.5074694947	-0.5139962449000001	-0.4262037959	-0.354013774	-0.4069811229	-0.3873995046	-0.41349672789999997	-0.3198650532	-0.2698997968	-0.44013920770000003	-0.408181205	-0.4034732924	0.9037721139	-0.23291390420000002	-0.5968365461999999	-0.449405638	-0.5278586175	-0.6422230012	-0.4677606298	-0.6948150808	-1.035859979	-1.4808597301
41	0.2312978032	-0.6725420767	-0.6822849609999999	-0.6001503925	-0.7848624269	0.7105543437	0.7579599895999999	-0.2262014191	-0.884907022	-0.9919636126000001	-0.8644008929000001	-0.6800095120999999	-0.5736734218999999	-0.44536851439999997	-0.5097704634	-1.2726750724	-1.1150749198999999	-1.05561952	-0.9596385611	-1.0279387968	-0.6428161996	-0.2219285554	-0.2882699648	0.1872337876	-0.3598038193	-0.6973728159999999	-0.7844022681999999	-0.6670510968	-0.5139962449000001	-0.4262037959	-0.354013774	-0.21872240329999998	-0.229148073	-0.3429341463	-0.1703954022	-0.2698997968	-0.44013920770000003	-0.408181205	-0.4034732924	0.3773501378	-0.23291390420000002	-0.3307748788	-0.2379063491	-0.5278586175	-0.3701607654	-0.2066516218	-0.2613619075	-0.4920799894	-1.0157270851
33	-1.2196177965000001	0.0946654591	0.30042470530000004	0.5804854522	-0.13364202779999998	-0.6741655181999999	-1.2149615451	-0.7544435908	-0.42110707630000005	-0.4567636704	-0.5825681482	-0.6800095120999999	-0.5736734218999999	-0.44536851439999997	-0.5965294325	0.9442902865999999	1.0319898861	1.0565246816	1.0811351642	1.1101422953	0.8027860275	1.361515029	-0.2998423095	-0.9150811736	-0.6683834242	-0.4361844954	-0.46204517170000003	-0.5074694947	-0.5139962449000001	-0.4262037959	-0.354013774	-0.4069811229	-0.3557492183	-0.20180898320000001	-0.3198650532	-0.5066540045	-0.44013920770000003	-0.408181205	-0.4034732924	0.3653908722	-0.23291390420000002	-0.30056938829999996	-0.0980360236	0.39580310869999996	-0.3072277389	0.103708229	-0.2446008402	0.1499335597	0.5421529893
46	-0.6291202254	-0.6725420767	-0.6822849609999999	-0.6001503925	-0.3684278025	0.5642659954	0.4349917627	-0.9156408412999999	-0.9745842798000001	-0.6927399490999999	-0.48586627450000003	-0.6800095120999999	-0.5736734218999999	-0.44536851439999997	-0.743845898	-0.1900125468	-0.2117689173	-0.2906664149	0.0296547089	0.0043964731	0.10169591369999999	-0.5507229234000001	-0.8678644284	-0.43581379909999995	-0.8843891476000001	-0.8279669762999999	-0.6769499027	-0.5074694947	-0.5139962449000001	-0.4262037959	-0.354013774	-0.4069811229	-0.3873995046	-0.41349672789999997	-0.3198650532	-0.2698997968	-0.44013920770000003	-0.408181205	-0.4034732924	0.9037721139	-0.23291390420000002	-0.5968365461999999	-0.449405638	-0.5278586175	-0.6422230012	-0.4677606298	-0.6948150808	-1.035859979	-1.4808597301
46	-0.6291202254	-0.6725420767	-0.6822849609999999	-0.6001503925	-0.3684278025	0.5642659954	0.4349917627	-0.9156408412999999	-0.9745842798000001	-0.6927399490999999	-0.48586627450000003	-0.6800095120999999	-0.5736734218999999	-0.44536851439999997	-0.743845898	-0.1900125468	-0.2117689173	-0.2906664149	0.0296547089	0.0043964731	0.10169591369999999	-0.5507229234000001	-0.8678644284	-0.43581379909999995	-0.8843891476000001	-0.8279669762999999	-0.6769499027	-0.5074694947	-0.5139962449000001	-0.4262037959	-0.354013774	-0.4069811229	-0.3873995046	-0.41349672789999997	-0.3198650532	-0.2698997968	-0.44013920770000003	-0.408181205	-0.4034732924	0.9037721139	-0.23291390420000002	-0.5968365461999999	-0.449405638	-0.5278586175	-0.6422230012	-0.4677606298	-0.6948150808	-1.035859979	-1.4808597301
28	-2.3496421374	-0.0632389381	-0.1662339326	0.0198377512	-0.8561437323000001	-0.6842047281	-0.9002353131	-0.8466964656	-0.2533275013	-0.4925165503	-0.3287883752	-0.6800095120999999	-0.5736734218999999	-0.44536851439999997	0.68711395	0.5914774443999999	0.8378442338	0.9431875801	0.7543477153	0.5688427165	0.1264291758	-0.0182391324	-0.8678644284	-0.6754474864	-0.6992413847	-0.3055903351	-0.46204517170000003	-0.34788789259999997	-0.5139962449000001	-0.4262037959	-0.354013774	-0.2529512614	-0.3557492183	-0.3429341463	-0.3198650532	-0.2698997968	-0.44013920770000003	-0.408181205	-0.4034732924	0.372651126	-0.23291390420000002	0.22290539489999997	0.202228396	0.3716141428	-0.0819940178	0.1750118456	-0.3340145782	-0.0100985227	-0.2809468711
45	-1.7947717299000001	-0.6725420767	-0.6822849609999999	-0.6001503925	-0.8561437323000001	-0.9828520391	-1.3755369667	-1.0146141816	-1.1070891632	-0.792238282	-0.8644008929000001	-0.6800095120999999	-0.5736734218999999	-0.44536851439999997	-0.8510568714	1.7482829331	1.6276448206	1.5647555238	1.7009620327000001	1.6450133507	1.3959216802	2.1773317831	-0.8678644284	-1.0588613859	-0.8535311871	-0.8279669762999999	-0.6769499027	-0.6670510968	-0.5139962449000001	-0.4262037959	-0.354013774	-0.35563783579999997	-0.3557492183	-0.3429341463	-0.4693347042	-0.5066540045	-0.44013920770000003	-0.408181205	-0.4034732924	0.5514023514	-0.23291390420000002	-0.44336375850000004	-0.3274061565	-0.5278586175	-0.3791014846	-0.3865935626	-0.295516858	0.1395907107	0.5170328832
129	-0.1938952009	-0.4687218785	0.5198647279	0.9499181533	-1.1946929817	-1.2237517217	-0.5354960581	0.1992769044	1.4009114737000001	1.9999136154	0.6822114817	0.025636377000000002	-0.7388903988	-0.6581354556	0.28035370600000004	1.866198671	1.4698901068999999	1.2357587602	0.9234688890999999	0.6119073722999999	0.2326379106	-0.8211222720999999	-0.3256617315	-0.7298501161	-0.2043150325	0.5637422605	0.9819317237999999	0.185872846	-0.1970081375	-0.6668594508	-0.5948457996000001	-0.8707367663	-0.7844859578	-0.5760624493	-0.8103252454000001	-0.3054334698	-0.6921206927	-0.7326780073	-0.5979053443	0.9487714839	1.0854600704000001	-0.1195470188	0.2178186056	0.7251204998999999	-0.6432671234	-0.2329511182	-1.0876729176	-0.26771158300000003	-0.5463497921
30	-0.9654999744	0.09484589939999999	0.4887414429	0.3707033144	2.9135292756	-0.7445270301000001	-1.58956579	-1.0830658291	-0.6606983153	-0.7648450528	-0.8644008929000001	-0.6800095120999999	-0.5736734218999999	-0.44536851439999997	-0.7527414053	1.4614757933000002	1.4259067619999999	1.4018795693000001	1.4076857646	1.5903310971	1.7946076295	1.6692742369	3.0255906773000003	-1.2186171773999999	-0.9152471081	-0.6320757359	-0.6769499027	-0.6670510968	-0.5139962449000001	-0.4262037959	-0.354013774	-0.37275226479999995	-0.324098932	-0.20180898320000001	-0.3198650532	-0.033145589100000004	-0.44013920770000003	-0.408181205	-0.4034732924	0.793516256	-0.23291390420000002	-0.17068510120000002	0.0048187247	0.1358786012	-0.3671040439	-0.1266361709	-0.4388681667	-0.36679752909999996	-0.2763609116
28	-2.3496421374	-0.0632389381	-0.1662339326	0.0198377512	-0.8561437323000001	-0.6842047281	-0.9002353131	-0.8466964656	-0.2533275013	-0.4925165503	-0.3287883752	-0.6800095120999999	-0.5736734218999999	-0.44536851439999997	0.68711395	0.5914774443999999	0.8378442338	0.9431875801	0.7543477153	0.5688427165	0.1264291758	-0.0182391324	-0.8678644284	-0.6754474864	-0.6992413847	-0.3055903351	-0.46204517170000003	-0.34788789259999997	-0.5139962449000001	-0.4262037959	-0.354013774	-0.2529512614	-0.3557492183	-0.3429341463	-0.3198650532	-0.2698997968	-0.44013920770000003	-0.408181205	-0.4034732924	0.372651126	-0.23291390420000002	0.22290539489999997	0.202228396	0.3716141428	-0.0819940178	0.1750118456	-0.3340145782	-0.0100985227	-0.2809468711
34	0.0375590433	0.6376048438	0.977376696	1.3937813957	-0.8561437323000001	-0.7025890709	-0.35714843310000005	-0.0408070249	0.7828596492000001	1.4888079234	1.1026645244	1.6332547625	2.0223771403999997	-0.44536851439999997	0.0387021114	0.6093481206	0.6585661624	0.4817204704	0.0612711014	0.0142382836	-0.27981910190000003	-0.6729480548000001	-0.8678644284	-0.2121556911	-0.0820821749	0.4126775465	0.9348355799	0.60960172	0.8878116957	1.0959526179999999	-0.354013774	-0.42409555200000004	-0.3557492183	-0.1312464017	-0.0209257511	-0.5066540045	-0.44013920770000003	-0.408181205	-0.4034732924	-0.0615253197	2.4077655734	0.1979263429	0.5135453199000001	0.9930847968000001	-0.0754255082	0.4698694008	-0.0886929836	0.4907304356	0.34345089689999997
131	-1.1953354952	0.0967410475	-0.14514887140000002	0.2019611319	-1.1946929817	-0.9827322115	-1.6303696727	-1.0888665274	-0.5055521828	-0.5954639214	-0.7992952879999999	-0.8678494004	-0.7388903988	-0.6581354556	-0.5736395616	1.7331225671000001	1.8097526348	1.8464151668000002	1.6088650196	1.2735776979	0.4878172408	-0.7189169706999999	-0.693860701	-1.4078050106	-1.0607115629000001	-0.6418847521	-0.6474965912	-0.7325576872	-0.7532664079000001	-0.6668594508	-0.5948457996000001	-0.7977848569	-0.7844859578	-0.5760624493	-0.6399795004	-0.8228737011	-0.6921206927	-0.7326780073	-0.5979053443	0.8879860943000001	-0.2670364626	-0.3786651565	-0.2424808819	0.2931901421	-0.771299327	-0.4193594222	-0.9670042561	-0.5549873605	-0.7226521454000001
42	0.5908837611	-0.0207643859	0.3583034823	0.6375836935	0.764705885	0.0400819356	-0.0401664133	0.2189951034	0.8601146822	0.9506554081999999	0.5254455992	0.6275521303	1.6274405294999998	1.0147788615	-0.1447661243	0.2821676493	0.2365002818	0.1526620349	0.298639559	0.007849565400000001	0.1544898623	0.9561290973000001	1.9333130932	-0.2121556911	-0.0512242144	0.2820833862	0.39757375240000004	0.1308569137	0.1869077254	0.7154135145	0.41558138689999996	0.0037651744	-0.134197214	-0.20180898320000001	-0.0209257511	0.20360861859999999	-0.06713987910000001	-0.408181205	0.5571774038	0.0573326379	-0.23291390420000002	-0.1636543375	-0.0386943607	0.3266368127	-0.2725113877	-0.1388707739	-0.4306729169	-0.1688377491	0.9445766320000001
41	0.2312978032	-0.6725420767	-0.6822849609999999	-0.6001503925	-0.7848624269	0.7105543437	0.7579599895999999	-0.2262014191	-0.884907022	-0.9919636126000001	-0.8644008929000001	-0.6800095120999999	-0.5736734218999999	-0.44536851439999997	-0.5097704634	-1.2726750724	-1.1150749198999999	-1.05561952	-0.9596385611	-1.0279387968	-0.6428161996	-0.2219285554	-0.2882699648	0.1872337876	-0.3598038193	-0.6973728159999999	-0.7844022681999999	-0.6670510968	-0.5139962449000001	-0.4262037959	-0.354013774	-0.21872240329999998	-0.229148073	-0.3429341463	-0.1703954022	-0.2698997968	-0.44013920770000003	-0.408181205	-0.4034732924	0.3773501378	-0.23291390420000002	-0.3307748788	-0.2379063491	-0.5278586175	-0.3701607654	-0.2066516218	-0.2613619075	-0.4920799894	-1.0157270851
34	0.0375590433	0.6376048438	0.977376696	1.3937813957	-0.8561437323000001	-0.7025890709	-0.35714843310000005	-0.0408070249	0.7828596492000001	1.4888079234	1.1026645244	1.6332547625	2.0223771403999997	-0.44536851439999997	0.0387021114	0.6093481206	0.6585661624	0.4817204704	0.0612711014	0.0142382836	-0.27981910190000003	-0.6729480548000001	-0.8678644284	-0.2121556911	-0.0820821749	0.4126775465	0.9348355799	0.60960172	0.8878116957	1.0959526179999999	-0.354013774	-0.42409555200000004	-0.3557492183	-0.1312464017	-0.0209257511	-0.5066540045	-0.44013920770000003	-0.408181205	-0.4034732924	-0.0615253197	2.4077655734	0.1979263429	0.5135453199000001	0.9930847968000001	-0.0754255082	0.4698694008	-0.0886929836	0.4907304356	0.34345089689999997
34	0.0375590433	0.6376048438	0.977376696	1.3937813957	-0.8561437323000001	-0.7025890709	-0.35714843310000005	-0.0408070249	0.7828596492000001	1.4888079234	1.1026645244	1.6332547625	2.0223771403999997	-0.44536851439999997	0.0387021114	0.6093481206	0.6585661624	0.4817204704	0.0612711014	0.0142382836	-0.27981910190000003	-0.6729480548000001	-0.8678644284	-0.2121556911	-0.0820821749	0.4126775465	0.9348355799	0.60960172	0.8878116957	1.0959526179999999	-0.354013774	-0.42409555200000004	-0.3557492183	-0.1312464017	-0.0209257511	-0.5066540045	-0.44013920770000003	-0.408181205	-0.4034732924	-0.0615253197	2.4077655734	0.1979263429	0.5135453199000001	0.9930847968000001	-0.0754255082	0.4698694008	-0.0886929836	0.4907304356	0.34345089689999997
40	-2.7739747888	0.3374205388	0.1731057523	0.42752336700000004	0.3874385954	-0.27358788289999997	-1.5093777164	-1.6539643891999998	-1.6171577461000002	-1.1752438648999999	-0.8644008929000001	-0.6800095120999999	-0.5736734218999999	-0.44536851439999997	-1.0677277177	0.804141621	0.9857163908	1.0237546418999999	0.9843796447	0.9859802428	1.162984174	0.3921447367	-0.8678644284	-1.2186171773999999	-1.223826713	-1.0891552969	-0.8918546337000001	-0.6670510968	-0.5139962449000001	-0.4262037959	-0.354013774	-0.3898666939	-0.134197214	-0.1312464017	-0.3198650532	-0.5066540045	-0.44013920770000003	-0.408181205	-0.4034732924	1.098798961	-0.23291390420000002	-0.3194130561	-0.22887454289999998	0.14659729789999998	-0.40913077789999996	-0.2850988821	-0.4556107056	-0.6815010423000001	-1.1491077754
142	0.8550456495000001	0.5584795533	0.2805885283	0.6807983731999999	-0.45562119869999995	0.019678903799999998	-0.2518772855	0.17579175219999998	0.1240156707	-0.0893821474	0.21158453859999998	0.5711878967	0.4395067869	0.0133885779	-0.42830360380000004	0.7284877731999999	0.6293599693	0.2269978127	0.0965186961	-0.0093317136	-0.6415746051	-1.525580705	-1.1163049745	-0.5141371951	-0.1766893379	-0.1825982711	-0.28540141010000003	-0.0765358778	0.17383070949999999	0.1075579759	-0.1533107731	-0.7065949701	-0.2757938732	0.33550889899999997	0.5524407148	0.4707268771	-0.6921206927	0.44615588149999996	-0.5979053443	0.3663048178	-0.2670364626	-0.177607049	-0.0561104043	0.6204007402	-0.6325138415	-0.2799860221	-0.7173223679999999	-0.6518360674	-0.0665361287
35	-1.29967415	0.43675838990000004	0.2572402282	0.5286032499000001	-0.8561437323000001	-0.3523145046	-1.3935115299	-1.2844775014	-1.0276104412	-0.5112187759000001	-0.8644008929000001	-0.6800095120999999	-0.5736734218999999	-0.44536851439999997	-0.7669057309	0.7981951612999999	0.7050511454	0.4027476268	-0.3035623116	-0.3326531957	-0.6959731399	-0.4683769497	-0.16790345510000002	-1.1706904399	-1.03867895	-0.8279669762999999	-0.5694975372	-0.6670510968	-0.5139962449000001	-0.4262037959	-0.354013774	-0.4069811229	-0.3557492183	-0.20180898320000001	-0.3198650532	-0.5066540045	-0.44013920770000003	-0.408181205	-0.4034732924	1.1437074321	-0.23291390420000002	-0.27463729989999996	-0.1932811382	0.23140053219999998	-0.5687941261	-0.4044488986	-0.6188714828	-0.7633964262	-0.9790622255
124	0.3313177142	0.0828514277	-0.1579555369	-0.5179229325	-0.6131312459	0.1505148901	-0.5593326155	-0.9999700767	-0.8090516862999999	-0.5978127619	-0.5726063117	-0.550781304	-0.7388903988	-0.6581354556	-0.6654312106	0.1048754397	0.2829160602	0.4310938879	-0.2298487256	0.0098040316	-0.25956563120000004	-0.7248921981	-0.6954467044	-0.8222985107999999	-1.0054601738	-0.8141171824	-0.6474965912	-0.6013533253	-0.5678469843999999	-0.6668594508	-0.5948457996000001	-0.8889747437000001	-0.7844859578	-0.5760624493	-0.46963375539999996	-0.5641535854999999	-0.32023494739999997	-0.14326106289999999	-0.5979053443	0.8657741829000001	-0.2670364626	-0.5082461845	-0.45758245700000005	-0.5838668877000001	-0.8271417869	-0.5121695808	-1.0641667944	-0.6024869539	-0.43948551799999996
46	-0.6291202254	-0.6725420767	-0.6822849609999999	-0.6001503925	-0.3684278025	0.5642659954	0.4349917627	-0.9156408412999999	-0.9745842798000001	-0.6927399490999999	-0.48586627450000003	-0.6800095120999999	-0.5736734218999999	-0.44536851439999997	-0.743845898	-0.1900125468	-0.2117689173	-0.2906664149	0.0296547089	0.0043964731	0.10169591369999999	-0.5507229234000001	-0.8678644284	-0.43581379909999995	-0.8843891476000001	-0.8279669762999999	-0.6769499027	-0.5074694947	-0.5139962449000001	-0.4262037959	-0.354013774	-0.4069811229	-0.3873995046	-0.41349672789999997	-0.3198650532	-0.2698997968	-0.44013920770000003	-0.408181205	-0.4034732924	0.9037721139	-0.23291390420000002	-0.5968365461999999	-0.449405638	-0.5278586175	-0.6422230012	-0.4677606298	-0.6948150808	-1.035859979	-1.4808597301
127	0.2553456469	-0.5974367724	-0.7852026165	-0.5179229325	-1.0085791988	-0.1691163005	-0.830441925	-0.9886827081999999	-1.0657215289	-0.7608552866	-1.0276986425	-0.8678494004	-0.7388903988	-0.6581354556	-0.7762807289	0.9847320347	1.0949049411	1.2630843140999999	1.1442652997	1.5846822691999998	0.3991082226	-0.8201665570000001	-0.4946865639	-1.3153566159	-1.1435886465	-1.0437604229000002	-0.8285441818000001	-0.8637620491	-0.7532664079000001	-0.6668594508	-0.5948457996000001	-0.7065949701	-0.6391453622	-0.6672195840999999	-0.8103252454000001	-0.5641535854999999	-0.6921206927	-0.7326780073	-0.5979053443	1.8469780978	-0.2670364626	-0.8745391602	-0.7021304629	-0.5838668877000001	-1.2289572812	-0.7344750613	-1.3452508843000002	-1.6771597442	-2.2090955509
41	0.2312978032	-0.6725420767	-0.6822849609999999	-0.6001503925	-0.7848624269	0.7105543437	0.7579599895999999	-0.2262014191	-0.884907022	-0.9919636126000001	-0.8644008929000001	-0.6800095120999999	-0.5736734218999999	-0.44536851439999997	-0.5097704634	-1.2726750724	-1.1150749198999999	-1.05561952	-0.9596385611	-1.0279387968	-0.6428161996	-0.2219285554	-0.2882699648	0.1872337876	-0.3598038193	-0.6973728159999999	-0.7844022681999999	-0.6670510968	-0.5139962449000001	-0.4262037959	-0.354013774	-0.21872240329999998	-0.229148073	-0.3429341463	-0.1703954022	-0.2698997968	-0.44013920770000003	-0.408181205	-0.4034732924	0.3773501378	-0.23291390420000002	-0.3307748788	-0.2379063491	-0.5278586175	-0.3701607654	-0.2066516218	-0.2613619075	-0.4920799894	-1.0157270851
30	-0.9654999744	0.09484589939999999	0.4887414429	0.3707033144	2.9135292756	-0.7445270301000001	-1.58956579	-1.0830658291	-0.6606983153	-0.7648450528	-0.8644008929000001	-0.6800095120999999	-0.5736734218999999	-0.44536851439999997	-0.7527414053	1.4614757933000002	1.4259067619999999	1.4018795693000001	1.4076857646	1.5903310971	1.7946076295	1.6692742369	3.0255906773000003	-1.2186171773999999	-0.9152471081	-0.6320757359	-0.6769499027	-0.6670510968	-0.5139962449000001	-0.4262037959	-0.354013774	-0.37275226479999995	-0.324098932	-0.20180898320000001	-0.3198650532	-0.033145589100000004	-0.44013920770000003	-0.408181205	-0.4034732924	0.793516256	-0.23291390420000002	-0.17068510120000002	0.0048187247	0.1358786012	-0.3671040439	-0.1266361709	-0.4388681667	-0.36679752909999996	-0.2763609116
31	0.6156279102000001	-0.6725420767	-0.6822849609999999	-0.6001503925	1.1047218126	1.1808466182	0.9541577273	0.6641844012	0.18600495	0.2828857192	0.44295315659999995	-0.16752640970000002	0.2890267905	-0.44536851439999997	0.051908070099999995	-0.8995190786	-1.1662126309	-1.0510346667000001	-0.7758556429000001	-0.662110042	-0.7139447908	-0.3639054517	0.4495942972	0.043453575300000005	0.0104917066	-0.240293255	-0.13968807519999998	-0.0287246884	-0.2803615881	-0.045664692400000005	-0.354013774	-0.2871801196	-0.2924486457	-0.3429341463	-0.3198650532	-0.2698997968	-0.44013920770000003	-0.408181205	-0.4034732924	0.6254334711	-0.23291390420000002	-0.6065263156	-0.8981259911	-0.5278586175	-0.4655666778	-0.991789838	-0.3075902424	-1.3394743126000002	-1.926617267
42	0.5908837611	-0.0207643859	0.3583034823	0.6375836935	0.764705885	0.0400819356	-0.0401664133	0.2189951034	0.8601146822	0.9506554081999999	0.5254455992	0.6275521303	1.6274405294999998	1.0147788615	-0.1447661243	0.2821676493	0.2365002818	0.1526620349	0.298639559	0.007849565400000001	0.1544898623	0.9561290973000001	1.9333130932	-0.2121556911	-0.0512242144	0.2820833862	0.39757375240000004	0.1308569137	0.1869077254	0.7154135145	0.41558138689999996	0.0037651744	-0.134197214	-0.20180898320000001	-0.0209257511	0.20360861859999999	-0.06713987910000001	-0.408181205	0.5571774038	0.0573326379	-0.23291390420000002	-0.1636543375	-0.0386943607	0.3266368127	-0.2725113877	-0.1388707739	-0.4306729169	-0.1688377491	0.9445766320000001
46	-0.6291202254	-0.6725420767	-0.6822849609999999	-0.6001503925	-0.3684278025	0.5642659954	0.4349917627	-0.9156408412999999	-0.9745842798000001	-0.6927399490999999	-0.48586627450000003	-0.6800095120999999	-0.5736734218999999	-0.44536851439999997	-0.743845898	-0.1900125468	-0.2117689173	-0.2906664149	0.0296547089	0.0043964731	0.10169591369999999	-0.5507229234000001	-0.8678644284	-0.43581379909999995	-0.8843891476000001	-0.8279669762999999	-0.6769499027	-0.5074694947	-0.5139962449000001	-0.4262037959	-0.354013774	-0.4069811229	-0.3873995046	-0.41349672789999997	-0.3198650532	-0.2698997968	-0.44013920770000003	-0.408181205	-0.4034732924	0.9037721139	-0.23291390420000002	-0.5968365461999999	-0.449405638	-0.5278586175	-0.6422230012	-0.4677606298	-0.6948150808	-1.035859979	-1.4808597301
34	0.0375590433	0.6376048438	0.977376696	1.3937813957	-0.8561437323000001	-0.7025890709	-0.35714843310000005	-0.0408070249	0.7828596492000001	1.4888079234	1.1026645244	1.6332547625	2.0223771403999997	-0.44536851439999997	0.0387021114	0.6093481206	0.6585661624	0.4817204704	0.0612711014	0.0142382836	-0.27981910190000003	-0.6729480548000001	-0.8678644284	-0.2121556911	-0.0820821749	0.4126775465	0.9348355799	0.60960172	0.8878116957	1.0959526179999999	-0.354013774	-0.42409555200000004	-0.3557492183	-0.1312464017	-0.0209257511	-0.5066540045	-0.44013920770000003	-0.408181205	-0.4034732924	-0.0615253197	2.4077655734	0.1979263429	0.5135453199000001	0.9930847968000001	-0.0754255082	0.4698694008	-0.0886929836	0.4907304356	0.34345089689999997
45	-1.7947717299000001	-0.6725420767	-0.6822849609999999	-0.6001503925	-0.8561437323000001	-0.9828520391	-1.3755369667	-1.0146141816	-1.1070891632	-0.792238282	-0.8644008929000001	-0.6800095120999999	-0.5736734218999999	-0.44536851439999997	-0.8510568714	1.7482829331	1.6276448206	1.5647555238	1.7009620327000001	1.6450133507	1.3959216802	2.1773317831	-0.8678644284	-1.0588613859	-0.8535311871	-0.8279669762999999	-0.6769499027	-0.6670510968	-0.5139962449000001	-0.4262037959	-0.354013774	-0.35563783579999997	-0.3557492183	-0.3429341463	-0.4693347042	-0.5066540045	-0.44013920770000003	-0.408181205	-0.4034732924	0.5514023514	-0.23291390420000002	-0.44336375850000004	-0.3274061565	-0.5278586175	-0.3791014846	-0.3865935626	-0.295516858	0.1395907107	0.5170328832
37	1.4773037118	-0.6725420767	0.2657798717	0.5388628511	0.0773259514	0.7065652956	1.4472824955	2.1420365859	1.8391775821	2.2357647363	2.6260488663999997	1.8740622000999998	1.2689518293000002	1.9993072236000002	1.2258122089	-0.3216483859	-0.7787884254999999	-0.9955470181999999	-1.0497218838	-0.9751174315000001	-1.1456274028	-0.6083922338000001	-0.8678644284	1.1457685365	1.6151056519999998	1.1962425084000001	1.579549773	1.7266729347	1.1214463524	0.7154135145	1.1851765478	0.4658547589	1.131814239	0.4332542507	-0.0209257511	0.6771170341	2.1708560919999997	2.7316742184	3.4391294923	-0.5188090667	-0.23291390420000002	-0.143588002	0.4119698527	0.9637249731	0.1194028843	0.3305826866	0.0065700248	-0.013542221299999999	1.4470015688999998
41	0.2312978032	-0.6725420767	-0.6822849609999999	-0.6001503925	-0.7848624269	0.7105543437	0.7579599895999999	-0.2262014191	-0.884907022	-0.9919636126000001	-0.8644008929000001	-0.6800095120999999	-0.5736734218999999	-0.44536851439999997	-0.5097704634	-1.2726750724	-1.1150749198999999	-1.05561952	-0.9596385611	-1.0279387968	-0.6428161996	-0.2219285554	-0.2882699648	0.1872337876	-0.3598038193	-0.6973728159999999	-0.7844022681999999	-0.6670510968	-0.5139962449000001	-0.4262037959	-0.354013774	-0.21872240329999998	-0.229148073	-0.3429341463	-0.1703954022	-0.2698997968	-0.44013920770000003	-0.408181205	-0.4034732924	0.3773501378	-0.23291390420000002	-0.3307748788	-0.2379063491	-0.5278586175	-0.3701607654	-0.2066516218	-0.2613619075	-0.4920799894	-1.0157270851
32	-0.5318902043	0.3289507806	0.1659322665	0.4189050794	0.5875179684	-0.552031157	-1.3411660946	-1.3983829618	-1.311306803	-0.7159221912999999	-0.8644008929000001	-0.6800095120999999	-0.5736734218999999	-0.44536851439999997	-1.0017947140999999	1.3798528099	1.3250060096	1.3855831171000002	1.6300461119	1.9504478203	1.4067936391999998	1.2133507072	-0.1415987896	-1.1706904399	-1.100394871	-0.9585611366	-0.6769499027	-0.6670510968	-0.5139962449000001	-0.4262037959	-0.354013774	-0.4069811229	-0.2607983593	-0.41349672789999997	-0.3198650532	-0.2698997968	-0.44013920770000003	-0.408181205	-0.4034732924	0.9868186015000001	-0.23291390420000002	-0.40070774530000003	-0.2934977904	0.1636974666	-0.5713001789	-0.4578066195	-0.620872549	-0.8198813105	-1.1618161306
45	-1.7947717299000001	-0.6725420767	-0.6822849609999999	-0.6001503925	-0.8561437323000001	-0.9828520391	-1.3755369667	-1.0146141816	-1.1070891632	-0.792238282	-0.8644008929000001	-0.6800095120999999	-0.5736734218999999	-0.44536851439999997	-0.8510568714	1.7482829331	1.6276448206	1.5647555238	1.7009620327000001	1.6450133507	1.3959216802	2.1773317831	-0.8678644284	-1.0588613859	-0.8535311871	-0.8279669762999999	-0.6769499027	-0.6670510968	-0.5139962449000001	-0.4262037959	-0.354013774	-0.35563783579999997	-0.3557492183	-0.3429341463	-0.4693347042	-0.5066540045	-0.44013920770000003	-0.408181205	-0.4034732924	0.5514023514	-0.23291390420000002	-0.44336375850000004	-0.3274061565	-0.5278586175	-0.3791014846	-0.3865935626	-0.295516858	0.1395907107	0.5170328832
129	-0.1938952009	-0.4687218785	0.5198647279	0.9499181533	-1.1946929817	-1.2237517217	-0.5354960581	0.1992769044	1.4009114737000001	1.9999136154	0.6822114817	0.025636377000000002	-0.7388903988	-0.6581354556	0.28035370600000004	1.866198671	1.4698901068999999	1.2357587602	0.9234688890999999	0.6119073722999999	0.2326379106	-0.8211222720999999	-0.3256617315	-0.7298501161	-0.2043150325	0.5637422605	0.9819317237999999	0.185872846	-0.1970081375	-0.6668594508	-0.5948457996000001	-0.8707367663	-0.7844859578	-0.5760624493	-0.8103252454000001	-0.3054334698	-0.6921206927	-0.7326780073	-0.5979053443	0.9487714839	1.0854600704000001	-0.1195470188	0.2178186056	0.7251204998999999	-0.6432671234	-0.2329511182	-1.0876729176	-0.26771158300000003	-0.5463497921
45	-1.7947717299000001	-0.6725420767	-0.6822849609999999	-0.6001503925	-0.8561437323000001	-0.9828520391	-1.3755369667	-1.0146141816	-1.1070891632	-0.792238282	-0.8644008929000001	-0.6800095120999999	-0.5736734218999999	-0.44536851439999997	-0.8510568714	1.7482829331	1.6276448206	1.5647555238	1.7009620327000001	1.6450133507	1.3959216802	2.1773317831	-0.8678644284	-1.0588613859	-0.8535311871	-0.8279669762999999	-0.6769499027	-0.6670510968	-0.5139962449000001	-0.4262037959	-0.354013774	-0.35563783579999997	-0.3557492183	-0.3429341463	-0.4693347042	-0.5066540045	-0.44013920770000003	-0.408181205	-0.4034732924	0.5514023514	-0.23291390420000002	-0.44336375850000004	-0.3274061565	-0.5278586175	-0.3791014846	-0.3865935626	-0.295516858	0.1395907107	0.5170328832
47	0.9199255078	-0.6725420767	-0.6822849609999999	-0.6001503925	-0.1326761296	0.3400025393	0.4824111314	-0.33720252869999995	-0.0414061455	-0.9123064662	-0.8644008929000001	-0.6800095120999999	-0.5736734218999999	-0.44536851439999997	-0.42970613090000004	-0.0366251841	-0.1955478154	-0.22610943649999998	0.0513581232	0.08177758389999999	0.2196326482	-0.3982388813	-0.0363669884	-0.531667274	-0.6683834242	-0.5014815756000001	-0.7844022681999999	-0.6670510968	-0.5139962449000001	-0.4262037959	-0.354013774	-0.3042945486	-0.3557492183	-0.2723715648	-0.4693347042	-0.5066540045	-0.44013920770000003	-0.408181205	-0.4034732924	1.2878563795	-0.23291390420000002	-0.6092684152000001	-0.45928805159999997	-0.5278586175	-0.7986970595	-0.7455356243000001	-0.9620244059	-1.0306673987000001	-0.8860881726000001
46	-0.6291202254	-0.6725420767	-0.6822849609999999	-0.6001503925	-0.3684278025	0.5642659954	0.4349917627	-0.9156408412999999	-0.9745842798000001	-0.6927399490999999	-0.48586627450000003	-0.6800095120999999	-0.5736734218999999	-0.44536851439999997	-0.743845898	-0.1900125468	-0.2117689173	-0.2906664149	0.0296547089	0.0043964731	0.10169591369999999	-0.5507229234000001	-0.8678644284	-0.43581379909999995	-0.8843891476000001	-0.8279669762999999	-0.6769499027	-0.5074694947	-0.5139962449000001	-0.4262037959	-0.354013774	-0.4069811229	-0.3873995046	-0.41349672789999997	-0.3198650532	-0.2698997968	-0.44013920770000003	-0.408181205	-0.4034732924	0.9037721139	-0.23291390420000002	-0.5968365461999999	-0.449405638	-0.5278586175	-0.6422230012	-0.4677606298	-0.6948150808	-1.035859979	-1.4808597301
47	0.9199255078	-0.6725420767	-0.6822849609999999	-0.6001503925	-0.1326761296	0.3400025393	0.4824111314	-0.33720252869999995	-0.0414061455	-0.9123064662	-0.8644008929000001	-0.6800095120999999	-0.5736734218999999	-0.44536851439999997	-0.42970613090000004	-0.0366251841	-0.1955478154	-0.22610943649999998	0.0513581232	0.08177758389999999	0.2196326482	-0.3982388813	-0.0363669884	-0.531667274	-0.6683834242	-0.5014815756000001	-0.7844022681999999	-0.6670510968	-0.5139962449000001	-0.4262037959	-0.354013774	-0.3042945486	-0.3557492183	-0.2723715648	-0.4693347042	-0.5066540045	-0.44013920770000003	-0.408181205	-0.4034732924	1.2878563795	-0.23291390420000002	-0.6092684152000001	-0.45928805159999997	-0.5278586175	-0.7986970595	-0.7455356243000001	-0.9620244059	-1.0306673987000001	-0.8860881726000001
33	-1.2196177965000001	0.0946654591	0.30042470530000004	0.5804854522	-0.13364202779999998	-0.6741655181999999	-1.2149615451	-0.7544435908	-0.42110707630000005	-0.4567636704	-0.5825681482	-0.6800095120999999	-0.5736734218999999	-0.44536851439999997	-0.5965294325	0.9442902865999999	1.0319898861	1.0565246816	1.0811351642	1.1101422953	0.8027860275	1.361515029	-0.2998423095	-0.9150811736	-0.6683834242	-0.4361844954	-0.46204517170000003	-0.5074694947	-0.5139962449000001	-0.4262037959	-0.354013774	-0.4069811229	-0.3557492183	-0.20180898320000001	-0.3198650532	-0.5066540045	-0.44013920770000003	-0.408181205	-0.4034732924	0.3653908722	-0.23291390420000002	-0.30056938829999996	-0.0980360236	0.39580310869999996	-0.3072277389	0.103708229	-0.2446008402	0.1499335597	0.5421529893
29	0.0967339816	-0.0369903428	-0.1440026101	-0.6001503925	1.5468954797999999	0.5801698670000001	0.1043474806	-0.7147031129000001	-0.9072614932999999	-0.6421914846	-0.8644008929000001	-0.6800095120999999	-0.5736734218999999	-0.44536851439999997	-0.4975873983	-0.35585617770000005	-0.3446677495	-0.40306765130000005	-0.8384009895000001	-0.6995467368000001	-0.3863678595	-0.6407275319	-0.8678644284	-0.1322777953	-0.6375254637	-0.6973728159999999	-0.5694975372	-0.6670510968	-0.5139962449000001	-0.4262037959	-0.354013774	-0.15026468710000002	-0.3873995046	-0.41349672789999997	-0.1703954022	-0.2698997968	-0.44013920770000003	-0.408181205	-0.4034732924	0.3656663842	-0.23291390420000002	-0.1288803768	-0.29170356140000003	-0.5278586175	-0.2429422598	-0.2097397044	-0.1268472159	-0.34181014600000004	-0.6510862721
32	-0.5318902043	0.3289507806	0.1659322665	0.4189050794	0.5875179684	-0.552031157	-1.3411660946	-1.3983829618	-1.311306803	-0.7159221912999999	-0.8644008929000001	-0.6800095120999999	-0.5736734218999999	-0.44536851439999997	-1.0017947140999999	1.3798528099	1.3250060096	1.3855831171000002	1.6300461119	1.9504478203	1.4067936391999998	1.2133507072	-0.1415987896	-1.1706904399	-1.100394871	-0.9585611366	-0.6769499027	-0.6670510968	-0.5139962449000001	-0.4262037959	-0.354013774	-0.4069811229	-0.2607983593	-0.41349672789999997	-0.3198650532	-0.2698997968	-0.44013920770000003	-0.408181205	-0.4034732924	0.9868186015000001	-0.23291390420000002	-0.40070774530000003	-0.2934977904	0.1636974666	-0.5713001789	-0.4578066195	-0.620872549	-0.8198813105	-1.1618161306
40	-2.7739747888	0.3374205388	0.1731057523	0.42752336700000004	0.3874385954	-0.27358788289999997	-1.5093777164	-1.6539643891999998	-1.6171577461000002	-1.1752438648999999	-0.8644008929000001	-0.6800095120999999	-0.5736734218999999	-0.44536851439999997	-1.0677277177	0.804141621	0.9857163908	1.0237546418999999	0.9843796447	0.9859802428	1.162984174	0.3921447367	-0.8678644284	-1.2186171773999999	-1.223826713	-1.0891552969	-0.8918546337000001	-0.6670510968	-0.5139962449000001	-0.4262037959	-0.354013774	-0.3898666939	-0.134197214	-0.1312464017	-0.3198650532	-0.5066540045	-0.44013920770000003	-0.408181205	-0.4034732924	1.098798961	-0.23291390420000002	-0.3194130561	-0.22887454289999998	0.14659729789999998	-0.40913077789999996	-0.2850988821	-0.4556107056	-0.6815010423000001	-1.1491077754
33	-1.2196177965000001	0.0946654591	0.30042470530000004	0.5804854522	-0.13364202779999998	-0.6741655181999999	-1.2149615451	-0.7544435908	-0.42110707630000005	-0.4567636704	-0.5825681482	-0.6800095120999999	-0.5736734218999999	-0.44536851439999997	-0.5965294325	0.9442902865999999	1.0319898861	1.0565246816	1.0811351642	1.1101422953	0.8027860275	1.361515029	-0.2998423095	-0.9150811736	-0.6683834242	-0.4361844954	-0.46204517170000003	-0.5074694947	-0.5139962449000001	-0.4262037959	-0.354013774	-0.4069811229	-0.3557492183	-0.20180898320000001	-0.3198650532	-0.5066540045	-0.44013920770000003	-0.408181205	-0.4034732924	0.3653908722	-0.23291390420000002	-0.30056938829999996	-0.0980360236	0.39580310869999996	-0.3072277389	0.103708229	-0.2446008402	0.1499335597	0.5421529893
47	0.9199255078	-0.6725420767	-0.6822849609999999	-0.6001503925	-0.1326761296	0.3400025393	0.4824111314	-0.33720252869999995	-0.0414061455	-0.9123064662	-0.8644008929000001	-0.6800095120999999	-0.5736734218999999	-0.44536851439999997	-0.42970613090000004	-0.0366251841	-0.1955478154	-0.22610943649999998	0.0513581232	0.08177758389999999	0.2196326482	-0.3982388813	-0.0363669884	-0.531667274	-0.6683834242	-0.5014815756000001	-0.7844022681999999	-0.6670510968	-0.5139962449000001	-0.4262037959	-0.354013774	-0.3042945486	-0.3557492183	-0.2723715648	-0.4693347042	-0.5066540045	-0.44013920770000003	-0.408181205	-0.4034732924	1.2878563795	-0.23291390420000002	-0.6092684152000001	-0.45928805159999997	-0.5278586175	-0.7986970595	-0.7455356243000001	-0.9620244059	-1.0306673987000001	-0.8860881726000001
39	0.1139374541	0.6934675192	0.47466075630000004	0.7898141423	0.5313837921	0.40144751409999996	-0.0013955594000000001	0.5547149393	0.5404671848	0.6069104761999999	0.6608414237	0.5157809863	0.7683001454999999	-0.44536851439999997	0.18384300329999997	0.2803837114	-0.046575922699999994	-0.23270772829999997	-0.3639586908	-0.520204867	-0.6584408596	-0.9451426085	-0.8678644284	-0.036424320499999996	0.288213351	0.2167863061	0.2901213869	0.29043851579999996	0.1869077254	0.3348744111	-0.354013774	0.2091383231	0.18230564920000003	-0.20180898320000001	-0.1703954022	0.6771170341	-0.44013920770000003	0.11512803220000001	-0.4034732924	-0.1625668287	-0.23291390420000002	0.4386189257	0.3737046511	0.8142228618	-0.1377632516	0.1718467873	-0.2326999123	-0.12194233119999999	0.4026576864
30	-0.9654999744	0.09484589939999999	0.4887414429	0.3707033144	2.9135292756	-0.7445270301000001	-1.58956579	-1.0830658291	-0.6606983153	-0.7648450528	-0.8644008929000001	-0.6800095120999999	-0.5736734218999999	-0.44536851439999997	-0.7527414053	1.4614757933000002	1.4259067619999999	1.4018795693000001	1.4076857646	1.5903310971	1.7946076295	1.6692742369	3.0255906773000003	-1.2186171773999999	-0.9152471081	-0.6320757359	-0.6769499027	-0.6670510968	-0.5139962449000001	-0.4262037959	-0.354013774	-0.37275226479999995	-0.324098932	-0.20180898320000001	-0.3198650532	-0.033145589100000004	-0.44013920770000003	-0.408181205	-0.4034732924	0.793516256	-0.23291390420000002	-0.17068510120000002	0.0048187247	0.1358786012	-0.3671040439	-0.1266361709	-0.4388681667	-0.36679752909999996	-0.2763609116
40	-2.7739747888	0.3374205388	0.1731057523	0.42752336700000004	0.3874385954	-0.27358788289999997	-1.5093777164	-1.6539643891999998	-1.6171577461000002	-1.1752438648999999	-0.8644008929000001	-0.6800095120999999	-0.5736734218999999	-0.44536851439999997	-1.0677277177	0.804141621	0.9857163908	1.0237546418999999	0.9843796447	0.9859802428	1.162984174	0.3921447367	-0.8678644284	-1.2186171773999999	-1.223826713	-1.0891552969	-0.8918546337000001	-0.6670510968	-0.5139962449000001	-0.4262037959	-0.354013774	-0.3898666939	-0.134197214	-0.1312464017	-0.3198650532	-0.5066540045	-0.44013920770000003	-0.408181205	-0.4034732924	1.098798961	-0.23291390420000002	-0.3194130561	-0.22887454289999998	0.14659729789999998	-0.40913077789999996	-0.2850988821	-0.4556107056	-0.6815010423000001	-1.1491077754
47	0.9199255078	-0.6725420767	-0.6822849609999999	-0.6001503925	-0.1326761296	0.3400025393	0.4824111314	-0.33720252869999995	-0.0414061455	-0.9123064662	-0.8644008929000001	-0.6800095120999999	-0.5736734218999999	-0.44536851439999997	-0.42970613090000004	-0.0366251841	-0.1955478154	-0.22610943649999998	0.0513581232	0.08177758389999999	0.2196326482	-0.3982388813	-0.0363669884	-0.531667274	-0.6683834242	-0.5014815756000001	-0.7844022681999999	-0.6670510968	-0.5139962449000001	-0.4262037959	-0.354013774	-0.3042945486	-0.3557492183	-0.2723715648	-0.4693347042	-0.5066540045	-0.44013920770000003	-0.408181205	-0.4034732924	1.2878563795	-0.23291390420000002	-0.6092684152000001	-0.45928805159999997	-0.5278586175	-0.7986970595	-0.7455356243000001	-0.9620244059	-1.0306673987000001	-0.8860881726000001
28	-2.3496421374	-0.0632389381	-0.1662339326	0.0198377512	-0.8561437323000001	-0.6842047281	-0.9002353131	-0.8466964656	-0.2533275013	-0.4925165503	-0.3287883752	-0.6800095120999999	-0.5736734218999999	-0.44536851439999997	0.68711395	0.5914774443999999	0.8378442338	0.9431875801	0.7543477153	0.5688427165	0.1264291758	-0.0182391324	-0.8678644284	-0.6754474864	-0.6992413847	-0.3055903351	-0.46204517170000003	-0.34788789259999997	-0.5139962449000001	-0.4262037959	-0.354013774	-0.2529512614	-0.3557492183	-0.3429341463	-0.3198650532	-0.2698997968	-0.44013920770000003	-0.408181205	-0.4034732924	0.372651126	-0.23291390420000002	0.22290539489999997	0.202228396	0.3716141428	-0.0819940178	0.1750118456	-0.3340145782	-0.0100985227	-0.2809468711
33	-1.2196177965000001	0.0946654591	0.30042470530000004	0.5804854522	-0.13364202779999998	-0.6741655181999999	-1.2149615451	-0.7544435908	-0.42110707630000005	-0.4567636704	-0.5825681482	-0.6800095120999999	-0.5736734218999999	-0.44536851439999997	-0.5965294325	0.9442902865999999	1.0319898861	1.0565246816	1.0811351642	1.1101422953	0.8027860275	1.361515029	-0.2998423095	-0.9150811736	-0.6683834242	-0.4361844954	-0.46204517170000003	-0.5074694947	-0.5139962449000001	-0.4262037959	-0.354013774	-0.4069811229	-0.3557492183	-0.20180898320000001	-0.3198650532	-0.5066540045	-0.44013920770000003	-0.408181205	-0.4034732924	0.3653908722	-0.23291390420000002	-0.30056938829999996	-0.0980360236	0.39580310869999996	-0.3072277389	0.103708229	-0.2446008402	0.1499335597	0.5421529893
37	1.4773037118	-0.6725420767	0.2657798717	0.5388628511	0.0773259514	0.7065652956	1.4472824955	2.1420365859	1.8391775821	2.2357647363	2.6260488663999997	1.8740622000999998	1.2689518293000002	1.9993072236000002	1.2258122089	-0.3216483859	-0.7787884254999999	-0.9955470181999999	-1.0497218838	-0.9751174315000001	-1.1456274028	-0.6083922338000001	-0.8678644284	1.1457685365	1.6151056519999998	1.1962425084000001	1.579549773	1.7266729347	1.1214463524	0.7154135145	1.1851765478	0.4658547589	1.131814239	0.4332542507	-0.0209257511	0.6771170341	2.1708560919999997	2.7316742184	3.4391294923	-0.5188090667	-0.23291390420000002	-0.143588002	0.4119698527	0.9637249731	0.1194028843	0.3305826866	0.0065700248	-0.013542221299999999	1.4470015688999998
32	-0.5318902043	0.3289507806	0.1659322665	0.4189050794	0.5875179684	-0.552031157	-1.3411660946	-1.3983829618	-1.311306803	-0.7159221912999999	-0.8644008929000001	-0.6800095120999999	-0.5736734218999999	-0.44536851439999997	-1.0017947140999999	1.3798528099	1.3250060096	1.3855831171000002	1.6300461119	1.9504478203	1.4067936391999998	1.2133507072	-0.1415987896	-1.1706904399	-1.100394871	-0.9585611366	-0.6769499027	-0.6670510968	-0.5139962449000001	-0.4262037959	-0.354013774	-0.4069811229	-0.2607983593	-0.41349672789999997	-0.3198650532	-0.2698997968	-0.44013920770000003	-0.408181205	-0.4034732924	0.9868186015000001	-0.23291390420000002	-0.40070774530000003	-0.2934977904	0.1636974666	-0.5713001789	-0.4578066195	-0.620872549	-0.8198813105	-1.1618161306
36	1.3620416379	-0.6725420767	-0.6822849609999999	-0.6001503925	0.5314035716	1.0611117582	1.5294872273	1.9672120057	0.8437880333	0.2709403932	0.3962267252	0.5059856461	0.0918165995	-0.44536851439999997	0.46294261789999996	-0.9334764931999999	-1.1966034046	-1.1701788554	-1.0095904972	-1.0909303646	-0.5060127904999999	-0.955806266	-0.3597176145	0.9700371658	1.2756680865999999	0.4126775465	0.0752166559	0.1308569137	0.1869077254	-0.045664692400000005	-0.354013774	-0.1331502581	0.21395593559999998	0.5038168322	0.1285438999	0.6771170341	0.30585944940000004	0.11512803220000001	2.4784787961	-0.3618335008	-0.23291390420000002	-0.3294843792	-0.2368804977	-0.5278586175	-0.0919188024	-0.2025205943	-0.0474302574	-0.1414291991	1.0332385141
34	0.0375590433	0.6376048438	0.977376696	1.3937813957	-0.8561437323000001	-0.7025890709	-0.35714843310000005	-0.0408070249	0.7828596492000001	1.4888079234	1.1026645244	1.6332547625	2.0223771403999997	-0.44536851439999997	0.0387021114	0.6093481206	0.6585661624	0.4817204704	0.0612711014	0.0142382836	-0.27981910190000003	-0.6729480548000001	-0.8678644284	-0.2121556911	-0.0820821749	0.4126775465	0.9348355799	0.60960172	0.8878116957	1.0959526179999999	-0.354013774	-0.42409555200000004	-0.3557492183	-0.1312464017	-0.0209257511	-0.5066540045	-0.44013920770000003	-0.408181205	-0.4034732924	-0.0615253197	2.4077655734	0.1979263429	0.5135453199000001	0.9930847968000001	-0.0754255082	0.4698694008	-0.0886929836	0.4907304356	0.34345089689999997
131	-1.1953354952	0.0967410475	-0.14514887140000002	0.2019611319	-1.1946929817	-0.9827322115	-1.6303696727	-1.0888665274	-0.5055521828	-0.5954639214	-0.7992952879999999	-0.8678494004	-0.7388903988	-0.6581354556	-0.5736395616	1.7331225671000001	1.8097526348	1.8464151668000002	1.6088650196	1.2735776979	0.4878172408	-0.7189169706999999	-0.693860701	-1.4078050106	-1.0607115629000001	-0.6418847521	-0.6474965912	-0.7325576872	-0.7532664079000001	-0.6668594508	-0.5948457996000001	-0.7977848569	-0.7844859578	-0.5760624493	-0.6399795004	-0.8228737011	-0.6921206927	-0.7326780073	-0.5979053443	0.8879860943000001	-0.2670364626	-0.3786651565	-0.2424808819	0.2931901421	-0.771299327	-0.4193594222	-0.9670042561	-0.5549873605	-0.7226521454000001
29	0.0967339816	-0.0369903428	-0.1440026101	-0.6001503925	1.5468954797999999	0.5801698670000001	0.1043474806	-0.7147031129000001	-0.9072614932999999	-0.6421914846	-0.8644008929000001	-0.6800095120999999	-0.5736734218999999	-0.44536851439999997	-0.4975873983	-0.35585617770000005	-0.3446677495	-0.40306765130000005	-0.8384009895000001	-0.6995467368000001	-0.3863678595	-0.6407275319	-0.8678644284	-0.1322777953	-0.6375254637	-0.6973728159999999	-0.5694975372	-0.6670510968	-0.5139962449000001	-0.4262037959	-0.354013774	-0.15026468710000002	-0.3873995046	-0.41349672789999997	-0.1703954022	-0.2698997968	-0.44013920770000003	-0.408181205	-0.4034732924	0.3656663842	-0.23291390420000002	-0.1288803768	-0.29170356140000003	-0.5278586175	-0.2429422598	-0.2097397044	-0.1268472159	-0.34181014600000004	-0.6510862721
124	0.3313177142	0.0828514277	-0.1579555369	-0.5179229325	-0.6131312459	0.1505148901	-0.5593326155	-0.9999700767	-0.8090516862999999	-0.5978127619	-0.5726063117	-0.550781304	-0.7388903988	-0.6581354556	-0.6654312106	0.1048754397	0.2829160602	0.4310938879	-0.2298487256	0.0098040316	-0.25956563120000004	-0.7248921981	-0.6954467044	-0.8222985107999999	-1.0054601738	-0.8141171824	-0.6474965912	-0.6013533253	-0.5678469843999999	-0.6668594508	-0.5948457996000001	-0.8889747437000001	-0.7844859578	-0.5760624493	-0.46963375539999996	-0.5641535854999999	-0.32023494739999997	-0.14326106289999999	-0.5979053443	0.8657741829000001	-0.2670364626	-0.5082461845	-0.45758245700000005	-0.5838668877000001	-0.8271417869	-0.5121695808	-1.0641667944	-0.6024869539	-0.43948551799999996
47	0.9199255078	-0.6725420767	-0.6822849609999999	-0.6001503925	-0.1326761296	0.3400025393	0.4824111314	-0.33720252869999995	-0.0414061455	-0.9123064662	-0.8644008929000001	-0.6800095120999999	-0.5736734218999999	-0.44536851439999997	-0.42970613090000004	-0.0366251841	-0.1955478154	-0.22610943649999998	0.0513581232	0.08177758389999999	0.2196326482	-0.3982388813	-0.0363669884	-0.531667274	-0.6683834242	-0.5014815756000001	-0.7844022681999999	-0.6670510968	-0.5139962449000001	-0.4262037959	-0.354013774	-0.3042945486	-0.3557492183	-0.2723715648	-0.4693347042	-0.5066540045	-0.44013920770000003	-0.408181205	-0.4034732924	1.2878563795	-0.23291390420000002	-0.6092684152000001	-0.45928805159999997	-0.5278586175	-0.7986970595	-0.7455356243000001	-0.9620244059	-1.0306673987000001	-0.8860881726000001
45	-1.7947717299000001	-0.6725420767	-0.6822849609999999	-0.6001503925	-0.8561437323000001	-0.9828520391	-1.3755369667	-1.0146141816	-1.1070891632	-0.792238282	-0.8644008929000001	-0.6800095120999999	-0.5736734218999999	-0.44536851439999997	-0.8510568714	1.7482829331	1.6276448206	1.5647555238	1.7009620327000001	1.6450133507	1.3959216802	2.1773317831	-0.8678644284	-1.0588613859	-0.8535311871	-0.8279669762999999	-0.6769499027	-0.6670510968	-0.5139962449000001	-0.4262037959	-0.354013774	-0.35563783579999997	-0.3557492183	-0.3429341463	-0.4693347042	-0.5066540045	-0.44013920770000003	-0.408181205	-0.4034732924	0.5514023514	-0.23291390420000002	-0.44336375850000004	-0.3274061565	-0.5278586175	-0.3791014846	-0.3865935626	-0.295516858	0.1395907107	0.5170328832
38	-0.7303262395000001	-0.6725420767	-0.6822849609999999	-0.6001503925	-0.8561437323000001	-0.9873183142	-1.4477381168	-1.2589481131	-0.9418583575	-0.7695826729	-0.8644008929000001	-0.6800095120999999	-0.5736734218999999	-0.44536851439999997	-0.8820124159	1.359634847	1.4641648759	1.4298079094999998	1.6747873799000002	1.5038047649000001	1.9568329172999999	1.8278100612000001	0.41497416460000003	-1.1387392816	-1.0078209895999999	-0.7626698962	-0.6769499027	-0.6670510968	-0.5139962449000001	-0.4262037959	-0.354013774	-0.3898666939	-0.3557492183	-0.41349672789999997	-0.3198650532	-0.5066540045	-0.44013920770000003	-0.408181205	-0.4034732924	0.7283474419	-0.23291390420000002	-0.5312347386	-0.3972570674	-0.5278586175	-0.48628176590000005	-0.4106175172	-0.6336571387	-0.19658714289999998	0.1956506725
46	-0.6291202254	-0.6725420767	-0.6822849609999999	-0.6001503925	-0.3684278025	0.5642659954	0.4349917627	-0.9156408412999999	-0.9745842798000001	-0.6927399490999999	-0.48586627450000003	-0.6800095120999999	-0.5736734218999999	-0.44536851439999997	-0.743845898	-0.1900125468	-0.2117689173	-0.2906664149	0.0296547089	0.0043964731	0.10169591369999999	-0.5507229234000001	-0.8678644284	-0.43581379909999995	-0.8843891476000001	-0.8279669762999999	-0.6769499027	-0.5074694947	-0.5139962449000001	-0.4262037959	-0.354013774	-0.4069811229	-0.3873995046	-0.41349672789999997	-0.3198650532	-0.2698997968	-0.44013920770000003	-0.408181205	-0.4034732924	0.9037721139	-0.23291390420000002	-0.5968365461999999	-0.449405638	-0.5278586175	-0.6422230012	-0.4677606298	-0.6948150808	-1.035859979	-1.4808597301
31	0.6156279102000001	-0.6725420767	-0.6822849609999999	-0.6001503925	1.1047218126	1.1808466182	0.9541577273	0.6641844012	0.18600495	0.2828857192	0.44295315659999995	-0.16752640970000002	0.2890267905	-0.44536851439999997	0.051908070099999995	-0.8995190786	-1.1662126309	-1.0510346667000001	-0.7758556429000001	-0.662110042	-0.7139447908	-0.3639054517	0.4495942972	0.043453575300000005	0.0104917066	-0.240293255	-0.13968807519999998	-0.0287246884	-0.2803615881	-0.045664692400000005	-0.354013774	-0.2871801196	-0.2924486457	-0.3429341463	-0.3198650532	-0.2698997968	-0.44013920770000003	-0.408181205	-0.4034732924	0.6254334711	-0.23291390420000002	-0.6065263156	-0.8981259911	-0.5278586175	-0.4655666778	-0.991789838	-0.3075902424	-1.3394743126000002	-1.926617267
34	0.0375590433	0.6376048438	0.977376696	1.3937813957	-0.8561437323000001	-0.7025890709	-0.35714843310000005	-0.0408070249	0.7828596492000001	1.4888079234	1.1026645244	1.6332547625	2.0223771403999997	-0.44536851439999997	0.0387021114	0.6093481206	0.6585661624	0.4817204704	0.0612711014	0.0142382836	-0.27981910190000003	-0.6729480548000001	-0.8678644284	-0.2121556911	-0.0820821749	0.4126775465	0.9348355799	0.60960172	0.8878116957	1.0959526179999999	-0.354013774	-0.42409555200000004	-0.3557492183	-0.1312464017	-0.0209257511	-0.5066540045	-0.44013920770000003	-0.408181205	-0.4034732924	-0.0615253197	2.4077655734	0.1979263429	0.5135453199000001	0.9930847968000001	-0.0754255082	0.4698694008	-0.0886929836	0.4907304356	0.34345089689999997
43	0.4533155908	-0.6725420767	-0.6822849609999999	-0.6001503925	-0.8369318203	0.6548757312	0.3282443789	-0.7546097601999999	-1.019244806	-0.9956562764	-0.8644008929000001	-0.6800095120999999	-0.5736734218999999	-0.44536851439999997	-0.6171999475	-1.2110196746	-1.0019078844	-0.771559368	-0.7573121348	-0.6454416571	-0.6129174224	-0.9843226809000001	-0.2999474231	-0.0204487413	-0.6683834242	-0.7626698962	-0.7844022681999999	-0.6670510968	-0.5139962449000001	-0.4262037959	-0.354013774	0.1577950359	-0.324098932	-0.20180898320000001	-0.3198650532	-0.5066540045	-0.44013920770000003	-0.408181205	-0.4034732924	0.3827991548	-0.23291390420000002	-0.23167095640000002	-0.1591260824	-0.5278586175	-0.170489802	-0.1755987322	-0.2141672458	-0.435025073	-0.8772813053
30	-0.9654999744	0.09484589939999999	0.4887414429	0.3707033144	2.9135292756	-0.7445270301000001	-1.58956579	-1.0830658291	-0.6606983153	-0.7648450528	-0.8644008929000001	-0.6800095120999999	-0.5736734218999999	-0.44536851439999997	-0.7527414053	1.4614757933000002	1.4259067619999999	1.4018795693000001	1.4076857646	1.5903310971	1.7946076295	1.6692742369	3.0255906773000003	-1.2186171773999999	-0.9152471081	-0.6320757359	-0.6769499027	-0.6670510968	-0.5139962449000001	-0.4262037959	-0.354013774	-0.37275226479999995	-0.324098932	-0.20180898320000001	-0.3198650532	-0.033145589100000004	-0.44013920770000003	-0.408181205	-0.4034732924	0.793516256	-0.23291390420000002	-0.17068510120000002	0.0048187247	0.1358786012	-0.3671040439	-0.1266361709	-0.4388681667	-0.36679752909999996	-0.2763609116
47	0.9199255078	-0.6725420767	-0.6822849609999999	-0.6001503925	-0.1326761296	0.3400025393	0.4824111314	-0.33720252869999995	-0.0414061455	-0.9123064662	-0.8644008929000001	-0.6800095120999999	-0.5736734218999999	-0.44536851439999997	-0.42970613090000004	-0.0366251841	-0.1955478154	-0.22610943649999998	0.0513581232	0.08177758389999999	0.2196326482	-0.3982388813	-0.0363669884	-0.531667274	-0.6683834242	-0.5014815756000001	-0.7844022681999999	-0.6670510968	-0.5139962449000001	-0.4262037959	-0.354013774	-0.3042945486	-0.3557492183	-0.2723715648	-0.4693347042	-0.5066540045	-0.44013920770000003	-0.408181205	-0.4034732924	1.2878563795	-0.23291390420000002	-0.6092684152000001	-0.45928805159999997	-0.5278586175	-0.7986970595	-0.7455356243000001	-0.9620244059	-1.0306673987000001	-0.8860881726000001
43	0.4533155908	-0.6725420767	-0.6822849609999999	-0.6001503925	-0.8369318203	0.6548757312	0.3282443789	-0.7546097601999999	-1.019244806	-0.9956562764	-0.8644008929000001	-0.6800095120999999	-0.5736734218999999	-0.44536851439999997	-0.6171999475	-1.2110196746	-1.0019078844	-0.771559368	-0.7573121348	-0.6454416571	-0.6129174224	-0.9843226809000001	-0.2999474231	-0.0204487413	-0.6683834242	-0.7626698962	-0.7844022681999999	-0.6670510968	-0.5139962449000001	-0.4262037959	-0.354013774	0.1577950359	-0.324098932	-0.20180898320000001	-0.3198650532	-0.5066540045	-0.44013920770000003	-0.408181205	-0.4034732924	0.3827991548	-0.23291390420000002	-0.23167095640000002	-0.1591260824	-0.5278586175	-0.170489802	-0.1755987322	-0.2141672458	-0.435025073	-0.8772813053
33	-1.2196177965000001	0.0946654591	0.30042470530000004	0.5804854522	-0.13364202779999998	-0.6741655181999999	-1.2149615451	-0.7544435908	-0.42110707630000005	-0.4567636704	-0.5825681482	-0.6800095120999999	-0.5736734218999999	-0.44536851439999997	-0.5965294325	0.9442902865999999	1.0319898861	1.0565246816	1.0811351642	1.1101422953	0.8027860275	1.361515029	-0.2998423095	-0.9150811736	-0.6683834242	-0.4361844954	-0.46204517170000003	-0.5074694947	-0.5139962449000001	-0.4262037959	-0.354013774	-0.4069811229	-0.3557492183	-0.20180898320000001	-0.3198650532	-0.5066540045	-0.44013920770000003	-0.408181205	-0.4034732924	0.3653908722	-0.23291390420000002	-0.30056938829999996	-0.0980360236	0.39580310869999996	-0.3072277389	0.103708229	-0.2446008402	0.1499335597	0.5421529893
45	-1.7947717299000001	-0.6725420767	-0.6822849609999999	-0.6001503925	-0.8561437323000001	-0.9828520391	-1.3755369667	-1.0146141816	-1.1070891632	-0.792238282	-0.8644008929000001	-0.6800095120999999	-0.5736734218999999	-0.44536851439999997	-0.8510568714	1.7482829331	1.6276448206	1.5647555238	1.7009620327000001	1.6450133507	1.3959216802	2.1773317831	-0.8678644284	-1.0588613859	-0.8535311871	-0.8279669762999999	-0.6769499027	-0.6670510968	-0.5139962449000001	-0.4262037959	-0.354013774	-0.35563783579999997	-0.3557492183	-0.3429341463	-0.4693347042	-0.5066540045	-0.44013920770000003	-0.408181205	-0.4034732924	0.5514023514	-0.23291390420000002	-0.44336375850000004	-0.3274061565	-0.5278586175	-0.3791014846	-0.3865935626	-0.295516858	0.1395907107	0.5170328832
131	-1.1953354952	0.0967410475	-0.14514887140000002	0.2019611319	-1.1946929817	-0.9827322115	-1.6303696727	-1.0888665274	-0.5055521828	-0.5954639214	-0.7992952879999999	-0.8678494004	-0.7388903988	-0.6581354556	-0.5736395616	1.7331225671000001	1.8097526348	1.8464151668000002	1.6088650196	1.2735776979	0.4878172408	-0.7189169706999999	-0.693860701	-1.4078050106	-1.0607115629000001	-0.6418847521	-0.6474965912	-0.7325576872	-0.7532664079000001	-0.6668594508	-0.5948457996000001	-0.7977848569	-0.7844859578	-0.5760624493	-0.6399795004	-0.8228737011	-0.6921206927	-0.7326780073	-0.5979053443	0.8879860943000001	-0.2670364626	-0.3786651565	-0.2424808819	0.2931901421	-0.771299327	-0.4193594222	-0.9670042561	-0.5549873605	-0.7226521454000001
46	-0.6291202254	-0.6725420767	-0.6822849609999999	-0.6001503925	-0.3684278025	0.5642659954	0.4349917627	-0.9156408412999999	-0.9745842798000001	-0.6927399490999999	-0.48586627450000003	-0.6800095120999999	-0.5736734218999999	-0.44536851439999997	-0.743845898	-0.1900125468	-0.2117689173	-0.2906664149	0.0296547089	0.0043964731	0.10169591369999999	-0.5507229234000001	-0.8678644284	-0.43581379909999995	-0.8843891476000001	-0.8279669762999999	-0.6769499027	-0.5074694947	-0.5139962449000001	-0.4262037959	-0.354013774	-0.4069811229	-0.3873995046	-0.41349672789999997	-0.3198650532	-0.2698997968	-0.44013920770000003	-0.408181205	-0.4034732924	0.9037721139	-0.23291390420000002	-0.5968365461999999	-0.449405638	-0.5278586175	-0.6422230012	-0.4677606298	-0.6948150808	-1.035859979	-1.4808597301
30	-0.9654999744	0.09484589939999999	0.4887414429	0.3707033144	2.9135292756	-0.7445270301000001	-1.58956579	-1.0830658291	-0.6606983153	-0.7648450528	-0.8644008929000001	-0.6800095120999999	-0.5736734218999999	-0.44536851439999997	-0.7527414053	1.4614757933000002	1.4259067619999999	1.4018795693000001	1.4076857646	1.5903310971	1.7946076295	1.6692742369	3.0255906773000003	-1.2186171773999999	-0.9152471081	-0.6320757359	-0.6769499027	-0.6670510968	-0.5139962449000001	-0.4262037959	-0.354013774	-0.37275226479999995	-0.324098932	-0.20180898320000001	-0.3198650532	-0.033145589100000004	-0.44013920770000003	-0.408181205	-0.4034732924	0.793516256	-0.23291390420000002	-0.17068510120000002	0.0048187247	0.1358786012	-0.3671040439	-0.1266361709	-0.4388681667	-0.36679752909999996	-0.2763609116
34	0.0375590433	0.6376048438	0.977376696	1.3937813957	-0.8561437323000001	-0.7025890709	-0.35714843310000005	-0.0408070249	0.7828596492000001	1.4888079234	1.1026645244	1.6332547625	2.0223771403999997	-0.44536851439999997	0.0387021114	0.6093481206	0.6585661624	0.4817204704	0.0612711014	0.0142382836	-0.27981910190000003	-0.6729480548000001	-0.8678644284	-0.2121556911	-0.0820821749	0.4126775465	0.9348355799	0.60960172	0.8878116957	1.0959526179999999	-0.354013774	-0.42409555200000004	-0.3557492183	-0.1312464017	-0.0209257511	-0.5066540045	-0.44013920770000003	-0.408181205	-0.4034732924	-0.0615253197	2.4077655734	0.1979263429	0.5135453199000001	0.9930847968000001	-0.0754255082	0.4698694008	-0.0886929836	0.4907304356	0.34345089689999997
41	0.2312978032	-0.6725420767	-0.6822849609999999	-0.6001503925	-0.7848624269	0.7105543437	0.7579599895999999	-0.2262014191	-0.884907022	-0.9919636126000001	-0.8644008929000001	-0.6800095120999999	-0.5736734218999999	-0.44536851439999997	-0.5097704634	-1.2726750724	-1.1150749198999999	-1.05561952	-0.9596385611	-1.0279387968	-0.6428161996	-0.2219285554	-0.2882699648	0.1872337876	-0.3598038193	-0.6973728159999999	-0.7844022681999999	-0.6670510968	-0.5139962449000001	-0.4262037959	-0.354013774	-0.21872240329999998	-0.229148073	-0.3429341463	-0.1703954022	-0.2698997968	-0.44013920770000003	-0.408181205	-0.4034732924	0.3773501378	-0.23291390420000002	-0.3307748788	-0.2379063491	-0.5278586175	-0.3701607654	-0.2066516218	-0.2613619075	-0.4920799894	-1.0157270851
34	0.0375590433	0.6376048438	0.977376696	1.3937813957	-0.8561437323000001	-0.7025890709	-0.35714843310000005	-0.0408070249	0.7828596492000001	1.4888079234	1.1026645244	1.6332547625	2.0223771403999997	-0.44536851439999997	0.0387021114	0.6093481206	0.6585661624	0.4817204704	0.0612711014	0.0142382836	-0.27981910190000003	-0.6729480548000001	-0.8678644284	-0.2121556911	-0.0820821749	0.4126775465	0.9348355799	0.60960172	0.8878116957	1.0959526179999999	-0.354013774	-0.42409555200000004	-0.3557492183	-0.1312464017	-0.0209257511	-0.5066540045	-0.44013920770000003	-0.408181205	-0.4034732924	-0.0615253197	2.4077655734	0.1979263429	0.5135453199000001	0.9930847968000001	-0.0754255082	0.4698694008	-0.0886929836	0.4907304356	0.34345089689999997
33	-1.2196177965000001	0.0946654591	0.30042470530000004	0.5804854522	-0.13364202779999998	-0.6741655181999999	-1.2149615451	-0.7544435908	-0.42110707630000005	-0.4567636704	-0.5825681482	-0.6800095120999999	-0.5736734218999999	-0.44536851439999997	-0.5965294325	0.9442902865999999	1.0319898861	1.0565246816	1.0811351642	1.1101422953	0.8027860275	1.361515029	-0.2998423095	-0.9150811736	-0.6683834242	-0.4361844954	-0.46204517170000003	-0.5074694947	-0.5139962449000001	-0.4262037959	-0.354013774	-0.4069811229	-0.3557492183	-0.20180898320000001	-0.3198650532	-0.5066540045	-0.44013920770000003	-0.408181205	-0.4034732924	0.3653908722	-0.23291390420000002	-0.30056938829999996	-0.0980360236	0.39580310869999996	-0.3072277389	0.103708229	-0.2446008402	0.1499335597	0.5421529893
45	-1.7947717299000001	-0.6725420767	-0.6822849609999999	-0.6001503925	-0.8561437323000001	-0.9828520391	-1.3755369667	-1.0146141816	-1.1070891632	-0.792238282	-0.8644008929000001	-0.6800095120999999	-0.5736734218999999	-0.44536851439999997	-0.8510568714	1.7482829331	1.6276448206	1.5647555238	1.7009620327000001	1.6450133507	1.3959216802	2.1773317831	-0.8678644284	-1.0588613859	-0.8535311871	-0.8279669762999999	-0.6769499027	-0.6670510968	-0.5139962449000001	-0.4262037959	-0.354013774	-0.35563783579999997	-0.3557492183	-0.3429341463	-0.4693347042	-0.5066540045	-0.44013920770000003	-0.408181205	-0.4034732924	0.5514023514	-0.23291390420000002	-0.44336375850000004	-0.3274061565	-0.5278586175	-0.3791014846	-0.3865935626	-0.295516858	0.1395907107	0.5170328832
47	0.9199255078	-0.6725420767	-0.6822849609999999	-0.6001503925	-0.1326761296	0.3400025393	0.4824111314	-0.33720252869999995	-0.0414061455	-0.9123064662	-0.8644008929000001	-0.6800095120999999	-0.5736734218999999	-0.44536851439999997	-0.42970613090000004	-0.0366251841	-0.1955478154	-0.22610943649999998	0.0513581232	0.08177758389999999	0.2196326482	-0.3982388813	-0.0363669884	-0.531667274	-0.6683834242	-0.5014815756000001	-0.7844022681999999	-0.6670510968	-0.5139962449000001	-0.4262037959	-0.354013774	-0.3042945486	-0.3557492183	-0.2723715648	-0.4693347042	-0.5066540045	-0.44013920770000003	-0.408181205	-0.4034732924	1.2878563795	-0.23291390420000002	-0.6092684152000001	-0.45928805159999997	-0.5278586175	-0.7986970595	-0.7455356243000001	-0.9620244059	-1.0306673987000001	-0.8860881726000001
39	0.1139374541	0.6934675192	0.47466075630000004	0.7898141423	0.5313837921	0.40144751409999996	-0.0013955594000000001	0.5547149393	0.5404671848	0.6069104761999999	0.6608414237	0.5157809863	0.7683001454999999	-0.44536851439999997	0.18384300329999997	0.2803837114	-0.046575922699999994	-0.23270772829999997	-0.3639586908	-0.520204867	-0.6584408596	-0.9451426085	-0.8678644284	-0.036424320499999996	0.288213351	0.2167863061	0.2901213869	0.29043851579999996	0.1869077254	0.3348744111	-0.354013774	0.2091383231	0.18230564920000003	-0.20180898320000001	-0.1703954022	0.6771170341	-0.44013920770000003	0.11512803220000001	-0.4034732924	-0.1625668287	-0.23291390420000002	0.4386189257	0.3737046511	0.8142228618	-0.1377632516	0.1718467873	-0.2326999123	-0.12194233119999999	0.4026576864
45	-1.7947717299000001	-0.6725420767	-0.6822849609999999	-0.6001503925	-0.8561437323000001	-0.9828520391	-1.3755369667	-1.0146141816	-1.1070891632	-0.792238282	-0.8644008929000001	-0.6800095120999999	-0.5736734218999999	-0.44536851439999997	-0.8510568714	1.7482829331	1.6276448206	1.5647555238	1.7009620327000001	1.6450133507	1.3959216802	2.1773317831	-0.8678644284	-1.0588613859	-0.8535311871	-0.8279669762999999	-0.6769499027	-0.6670510968	-0.5139962449000001	-0.4262037959	-0.354013774	-0.35563783579999997	-0.3557492183	-0.3429341463	-0.4693347042	-0.5066540045	-0.44013920770000003	-0.408181205	-0.4034732924	0.5514023514	-0.23291390420000002	-0.44336375850000004	-0.3274061565	-0.5278586175	-0.3791014846	-0.3865935626	-0.295516858	0.1395907107	0.5170328832
28	-2.3496421374	-0.0632389381	-0.1662339326	0.0198377512	-0.8561437323000001	-0.6842047281	-0.9002353131	-0.8466964656	-0.2533275013	-0.4925165503	-0.3287883752	-0.6800095120999999	-0.5736734218999999	-0.44536851439999997	0.68711395	0.5914774443999999	0.8378442338	0.9431875801	0.7543477153	0.5688427165	0.1264291758	-0.0182391324	-0.8678644284	-0.6754474864	-0.6992413847	-0.3055903351	-0.46204517170000003	-0.34788789259999997	-0.5139962449000001	-0.4262037959	-0.354013774	-0.2529512614	-0.3557492183	-0.3429341463	-0.3198650532	-0.2698997968	-0.44013920770000003	-0.408181205	-0.4034732924	0.372651126	-0.23291390420000002	0.22290539489999997	0.202228396	0.3716141428	-0.0819940178	0.1750118456	-0.3340145782	-0.0100985227	-0.2809468711
44	0.8076498995	-0.6725420767	-0.6822849609999999	-0.6001503925	-0.621772997	0.6283032172999999	0.2022949009	-0.6486298541	-0.9487853386	-1.1752438648999999	-0.8644008929000001	-0.6800095120999999	-0.5736734218999999	-0.44536851439999997	-0.7851960937000001	-0.9181721838	-0.8465279162	-0.7399141376999999	-0.7158232017	-0.4993569468	-0.4244108194	-0.23054712789999998	-0.2330245831	-0.2760580077	-0.6683834242	-0.7626698962	-0.8918546337000001	-0.6670510968	-0.5139962449000001	-0.4262037959	-0.354013774	-0.0475781128	-0.3873995046	-0.3429341463	-0.4693347042	-0.2698997968	-0.44013920770000003	-0.408181205	-0.4034732924	0.4916060231	-0.23291390420000002	-0.4417256211	-0.3261039588	-0.5278586175	-0.459893005	-0.36903103600000003	-0.3500487625	-0.683333372	-1.1541728649
39	0.1139374541	0.6934675192	0.47466075630000004	0.7898141423	0.5313837921	0.40144751409999996	-0.0013955594000000001	0.5547149393	0.5404671848	0.6069104761999999	0.6608414237	0.5157809863	0.7683001454999999	-0.44536851439999997	0.18384300329999997	0.2803837114	-0.046575922699999994	-0.23270772829999997	-0.3639586908	-0.520204867	-0.6584408596	-0.9451426085	-0.8678644284	-0.036424320499999996	0.288213351	0.2167863061	0.2901213869	0.29043851579999996	0.1869077254	0.3348744111	-0.354013774	0.2091383231	0.18230564920000003	-0.20180898320000001	-0.1703954022	0.6771170341	-0.44013920770000003	0.11512803220000001	-0.4034732924	-0.1625668287	-0.23291390420000002	0.4386189257	0.3737046511	0.8142228618	-0.1377632516	0.1718467873	-0.2326999123	-0.12194233119999999	0.4026576864
35	-1.29967415	0.43675838990000004	0.2572402282	0.5286032499000001	-0.8561437323000001	-0.3523145046	-1.3935115299	-1.2844775014	-1.0276104412	-0.5112187759000001	-0.8644008929000001	-0.6800095120999999	-0.5736734218999999	-0.44536851439999997	-0.7669057309	0.7981951612999999	0.7050511454	0.4027476268	-0.3035623116	-0.3326531957	-0.6959731399	-0.4683769497	-0.16790345510000002	-1.1706904399	-1.03867895	-0.8279669762999999	-0.5694975372	-0.6670510968	-0.5139962449000001	-0.4262037959	-0.354013774	-0.4069811229	-0.3557492183	-0.20180898320000001	-0.3198650532	-0.5066540045	-0.44013920770000003	-0.408181205	-0.4034732924	1.1437074321	-0.23291390420000002	-0.27463729989999996	-0.1932811382	0.23140053219999998	-0.5687941261	-0.4044488986	-0.6188714828	-0.7633964262	-0.9790622255
32	-0.5318902043	0.3289507806	0.1659322665	0.4189050794	0.5875179684	-0.552031157	-1.3411660946	-1.3983829618	-1.311306803	-0.7159221912999999	-0.8644008929000001	-0.6800095120999999	-0.5736734218999999	-0.44536851439999997	-1.0017947140999999	1.3798528099	1.3250060096	1.3855831171000002	1.6300461119	1.9504478203	1.4067936391999998	1.2133507072	-0.1415987896	-1.1706904399	-1.100394871	-0.9585611366	-0.6769499027	-0.6670510968	-0.5139962449000001	-0.4262037959	-0.354013774	-0.4069811229	-0.2607983593	-0.41349672789999997	-0.3198650532	-0.2698997968	-0.44013920770000003	-0.408181205	-0.4034732924	0.9868186015000001	-0.23291390420000002	-0.40070774530000003	-0.2934977904	0.1636974666	-0.5713001789	-0.4578066195	-0.620872549	-0.8198813105	-1.1618161306
44	0.8076498995	-0.6725420767	-0.6822849609999999	-0.6001503925	-0.621772997	0.6283032172999999	0.2022949009	-0.6486298541	-0.9487853386	-1.1752438648999999	-0.8644008929000001	-0.6800095120999999	-0.5736734218999999	-0.44536851439999997	-0.7851960937000001	-0.9181721838	-0.8465279162	-0.7399141376999999	-0.7158232017	-0.4993569468	-0.4244108194	-0.23054712789999998	-0.2330245831	-0.2760580077	-0.6683834242	-0.7626698962	-0.8918546337000001	-0.6670510968	-0.5139962449000001	-0.4262037959	-0.354013774	-0.0475781128	-0.3873995046	-0.3429341463	-0.4693347042	-0.2698997968	-0.44013920770000003	-0.408181205	-0.4034732924	0.4916060231	-0.23291390420000002	-0.4417256211	-0.3261039588	-0.5278586175	-0.459893005	-0.36903103600000003	-0.3500487625	-0.683333372	-1.1541728649
32	-0.5318902043	0.3289507806	0.1659322665	0.4189050794	0.5875179684	-0.552031157	-1.3411660946	-1.3983829618	-1.311306803	-0.7159221912999999	-0.8644008929000001	-0.6800095120999999	-0.5736734218999999	-0.44536851439999997	-1.0017947140999999	1.3798528099	1.3250060096	1.3855831171000002	1.6300461119	1.9504478203	1.4067936391999998	1.2133507072	-0.1415987896	-1.1706904399	-1.100394871	-0.9585611366	-0.6769499027	-0.6670510968	-0.5139962449000001	-0.4262037959	-0.354013774	-0.4069811229	-0.2607983593	-0.41349672789999997	-0.3198650532	-0.2698997968	-0.44013920770000003	-0.408181205	-0.4034732924	0.9868186015000001	-0.23291390420000002	-0.40070774530000003	-0.2934977904	0.1636974666	-0.5713001789	-0.4578066195	-0.620872549	-0.8198813105	-1.1618161306
36	1.3620416379	-0.6725420767	-0.6822849609999999	-0.6001503925	0.5314035716	1.0611117582	1.5294872273	1.9672120057	0.8437880333	0.2709403932	0.3962267252	0.5059856461	0.0918165995	-0.44536851439999997	0.46294261789999996	-0.9334764931999999	-1.1966034046	-1.1701788554	-1.0095904972	-1.0909303646	-0.5060127904999999	-0.955806266	-0.3597176145	0.9700371658	1.2756680865999999	0.4126775465	0.0752166559	0.1308569137	0.1869077254	-0.045664692400000005	-0.354013774	-0.1331502581	0.21395593559999998	0.5038168322	0.1285438999	0.6771170341	0.30585944940000004	0.11512803220000001	2.4784787961	-0.3618335008	-0.23291390420000002	-0.3294843792	-0.2368804977	-0.5278586175	-0.0919188024	-0.2025205943	-0.0474302574	-0.1414291991	1.0332385141
33	-1.2196177965000001	0.0946654591	0.30042470530000004	0.5804854522	-0.13364202779999998	-0.6741655181999999	-1.2149615451	-0.7544435908	-0.42110707630000005	-0.4567636704	-0.5825681482	-0.6800095120999999	-0.5736734218999999	-0.44536851439999997	-0.5965294325	0.9442902865999999	1.0319898861	1.0565246816	1.0811351642	1.1101422953	0.8027860275	1.361515029	-0.2998423095	-0.9150811736	-0.6683834242	-0.4361844954	-0.46204517170000003	-0.5074694947	-0.5139962449000001	-0.4262037959	-0.354013774	-0.4069811229	-0.3557492183	-0.20180898320000001	-0.3198650532	-0.5066540045	-0.44013920770000003	-0.408181205	-0.4034732924	0.3653908722	-0.23291390420000002	-0.30056938829999996	-0.0980360236	0.39580310869999996	-0.3072277389	0.103708229	-0.2446008402	0.1499335597	0.5421529893
39	0.1139374541	0.6934675192	0.47466075630000004	0.7898141423	0.5313837921	0.40144751409999996	-0.0013955594000000001	0.5547149393	0.5404671848	0.6069104761999999	0.6608414237	0.5157809863	0.7683001454999999	-0.44536851439999997	0.18384300329999997	0.2803837114	-0.046575922699999994	-0.23270772829999997	-0.3639586908	-0.520204867	-0.6584408596	-0.9451426085	-0.8678644284	-0.036424320499999996	0.288213351	0.2167863061	0.2901213869	0.29043851579999996	0.1869077254	0.3348744111	-0.354013774	0.2091383231	0.18230564920000003	-0.20180898320000001	-0.1703954022	0.6771170341	-0.44013920770000003	0.11512803220000001	-0.4034732924	-0.1625668287	-0.23291390420000002	0.4386189257	0.3737046511	0.8142228618	-0.1377632516	0.1718467873	-0.2326999123	-0.12194233119999999	0.4026576864
40	-2.7739747888	0.3374205388	0.1731057523	0.42752336700000004	0.3874385954	-0.27358788289999997	-1.5093777164	-1.6539643891999998	-1.6171577461000002	-1.1752438648999999	-0.8644008929000001	-0.6800095120999999	-0.5736734218999999	-0.44536851439999997	-1.0677277177	0.804141621	0.9857163908	1.0237546418999999	0.9843796447	0.9859802428	1.162984174	0.3921447367	-0.8678644284	-1.2186171773999999	-1.223826713	-1.0891552969	-0.8918546337000001	-0.6670510968	-0.5139962449000001	-0.4262037959	-0.354013774	-0.3898666939	-0.134197214	-0.1312464017	-0.3198650532	-0.5066540045	-0.44013920770000003	-0.408181205	-0.4034732924	1.098798961	-0.23291390420000002	-0.3194130561	-0.22887454289999998	0.14659729789999998	-0.40913077789999996	-0.2850988821	-0.4556107056	-0.6815010423000001	-1.1491077754
28	-2.3496421374	-0.0632389381	-0.1662339326	0.0198377512	-0.8561437323000001	-0.6842047281	-0.9002353131	-0.8466964656	-0.2533275013	-0.4925165503	-0.3287883752	-0.6800095120999999	-0.5736734218999999	-0.44536851439999997	0.68711395	0.5914774443999999	0.8378442338	0.9431875801	0.7543477153	0.5688427165	0.1264291758	-0.0182391324	-0.8678644284	-0.6754474864	-0.6992413847	-0.3055903351	-0.46204517170000003	-0.34788789259999997	-0.5139962449000001	-0.4262037959	-0.354013774	-0.2529512614	-0.3557492183	-0.3429341463	-0.3198650532	-0.2698997968	-0.44013920770000003	-0.408181205	-0.4034732924	0.372651126	-0.23291390420000002	0.22290539489999997	0.202228396	0.3716141428	-0.0819940178	0.1750118456	-0.3340145782	-0.0100985227	-0.2809468711
46	-0.6291202254	-0.6725420767	-0.6822849609999999	-0.6001503925	-0.3684278025	0.5642659954	0.4349917627	-0.9156408412999999	-0.9745842798000001	-0.6927399490999999	-0.48586627450000003	-0.6800095120999999	-0.5736734218999999	-0.44536851439999997	-0.743845898	-0.1900125468	-0.2117689173	-0.2906664149	0.0296547089	0.0043964731	0.10169591369999999	-0.5507229234000001	-0.8678644284	-0.43581379909999995	-0.8843891476000001	-0.8279669762999999	-0.6769499027	-0.5074694947	-0.5139962449000001	-0.4262037959	-0.354013774	-0.4069811229	-0.3873995046	-0.41349672789999997	-0.3198650532	-0.2698997968	-0.44013920770000003	-0.408181205	-0.4034732924	0.9037721139	-0.23291390420000002	-0.5968365461999999	-0.449405638	-0.5278586175	-0.6422230012	-0.4677606298	-0.6948150808	-1.035859979	-1.4808597301
41	0.2312978032	-0.6725420767	-0.6822849609999999	-0.6001503925	-0.7848624269	0.7105543437	0.7579599895999999	-0.2262014191	-0.884907022	-0.9919636126000001	-0.8644008929000001	-0.6800095120999999	-0.5736734218999999	-0.44536851439999997	-0.5097704634	-1.2726750724	-1.1150749198999999	-1.05561952	-0.9596385611	-1.0279387968	-0.6428161996	-0.2219285554	-0.2882699648	0.1872337876	-0.3598038193	-0.6973728159999999	-0.7844022681999999	-0.6670510968	-0.5139962449000001	-0.4262037959	-0.354013774	-0.21872240329999998	-0.229148073	-0.3429341463	-0.1703954022	-0.2698997968	-0.44013920770000003	-0.408181205	-0.4034732924	0.3773501378	-0.23291390420000002	-0.3307748788	-0.2379063491	-0.5278586175	-0.3701607654	-0.2066516218	-0.2613619075	-0.4920799894	-1.0157270851
47	0.9199255078	-0.6725420767	-0.6822849609999999	-0.6001503925	-0.1326761296	0.3400025393	0.4824111314	-0.33720252869999995	-0.0414061455	-0.9123064662	-0.8644008929000001	-0.6800095120999999	-0.5736734218999999	-0.44536851439999997	-0.42970613090000004	-0.0366251841	-0.1955478154	-0.22610943649999998	0.0513581232	0.08177758389999999	0.2196326482	-0.3982388813	-0.0363669884	-0.531667274	-0.6683834242	-0.5014815756000001	-0.7844022681999999	-0.6670510968	-0.5139962449000001	-0.4262037959	-0.354013774	-0.3042945486	-0.3557492183	-0.2723715648	-0.4693347042	-0.5066540045	-0.44013920770000003	-0.408181205	-0.4034732924	1.2878563795	-0.23291390420000002	-0.6092684152000001	-0.45928805159999997	-0.5278586175	-0.7986970595	-0.7455356243000001	-0.9620244059	-1.0306673987000001	-0.8860881726000001
37	1.4773037118	-0.6725420767	0.2657798717	0.5388628511	0.0773259514	0.7065652956	1.4472824955	2.1420365859	1.8391775821	2.2357647363	2.6260488663999997	1.8740622000999998	1.2689518293000002	1.9993072236000002	1.2258122089	-0.3216483859	-0.7787884254999999	-0.9955470181999999	-1.0497218838	-0.9751174315000001	-1.1456274028	-0.6083922338000001	-0.8678644284	1.1457685365	1.6151056519999998	1.1962425084000001	1.579549773	1.7266729347	1.1214463524	0.7154135145	1.1851765478	0.4658547589	1.131814239	0.4332542507	-0.0209257511	0.6771170341	2.1708560919999997	2.7316742184	3.4391294923	-0.5188090667	-0.23291390420000002	-0.143588002	0.4119698527	0.9637249731	0.1194028843	0.3305826866	0.0065700248	-0.013542221299999999	1.4470015688999998
28	-2.3496421374	-0.0632389381	-0.1662339326	0.0198377512	-0.8561437323000001	-0.6842047281	-0.9002353131	-0.8466964656	-0.2533275013	-0.4925165503	-0.3287883752	-0.6800095120999999	-0.5736734218999999	-0.44536851439999997	0.68711395	0.5914774443999999	0.8378442338	0.9431875801	0.7543477153	0.5688427165	0.1264291758	-0.0182391324	-0.8678644284	-0.6754474864	-0.6992413847	-0.3055903351	-0.46204517170000003	-0.34788789259999997	-0.5139962449000001	-0.4262037959	-0.354013774	-0.2529512614	-0.3557492183	-0.3429341463	-0.3198650532	-0.2698997968	-0.44013920770000003	-0.408181205	-0.4034732924	0.372651126	-0.23291390420000002	0.22290539489999997	0.202228396	0.3716141428	-0.0819940178	0.1750118456	-0.3340145782	-0.0100985227	-0.2809468711
40	-2.7739747888	0.3374205388	0.1731057523	0.42752336700000004	0.3874385954	-0.27358788289999997	-1.5093777164	-1.6539643891999998	-1.6171577461000002	-1.1752438648999999	-0.8644008929000001	-0.6800095120999999	-0.5736734218999999	-0.44536851439999997	-1.0677277177	0.804141621	0.9857163908	1.0237546418999999	0.9843796447	0.9859802428	1.162984174	0.3921447367	-0.8678644284	-1.2186171773999999	-1.223826713	-1.0891552969	-0.8918546337000001	-0.6670510968	-0.5139962449000001	-0.4262037959	-0.354013774	-0.3898666939	-0.134197214	-0.1312464017	-0.3198650532	-0.5066540045	-0.44013920770000003	-0.408181205	-0.4034732924	1.098798961	-0.23291390420000002	-0.3194130561	-0.22887454289999998	0.14659729789999998	-0.40913077789999996	-0.2850988821	-0.4556107056	-0.6815010423000001	-1.1491077754
31	0.6156279102000001	-0.6725420767	-0.6822849609999999	-0.6001503925	1.1047218126	1.1808466182	0.9541577273	0.6641844012	0.18600495	0.2828857192	0.44295315659999995	-0.16752640970000002	0.2890267905	-0.44536851439999997	0.051908070099999995	-0.8995190786	-1.1662126309	-1.0510346667000001	-0.7758556429000001	-0.662110042	-0.7139447908	-0.3639054517	0.4495942972	0.043453575300000005	0.0104917066	-0.240293255	-0.13968807519999998	-0.0287246884	-0.2803615881	-0.045664692400000005	-0.354013774	-0.2871801196	-0.2924486457	-0.3429341463	-0.3198650532	-0.2698997968	-0.44013920770000003	-0.408181205	-0.4034732924	0.6254334711	-0.23291390420000002	-0.6065263156	-0.8981259911	-0.5278586175	-0.4655666778	-0.991789838	-0.3075902424	-1.3394743126000002	-1.926617267
131	-1.1953354952	0.0967410475	-0.14514887140000002	0.2019611319	-1.1946929817	-0.9827322115	-1.6303696727	-1.0888665274	-0.5055521828	-0.5954639214	-0.7992952879999999	-0.8678494004	-0.7388903988	-0.6581354556	-0.5736395616	1.7331225671000001	1.8097526348	1.8464151668000002	1.6088650196	1.2735776979	0.4878172408	-0.7189169706999999	-0.693860701	-1.4078050106	-1.0607115629000001	-0.6418847521	-0.6474965912	-0.7325576872	-0.7532664079000001	-0.6668594508	-0.5948457996000001	-0.7977848569	-0.7844859578	-0.5760624493	-0.6399795004	-0.8228737011	-0.6921206927	-0.7326780073	-0.5979053443	0.8879860943000001	-0.2670364626	-0.3786651565	-0.2424808819	0.2931901421	-0.771299327	-0.4193594222	-0.9670042561	-0.5549873605	-0.7226521454000001
45	-1.7947717299000001	-0.6725420767	-0.6822849609999999	-0.6001503925	-0.8561437323000001	-0.9828520391	-1.3755369667	-1.0146141816	-1.1070891632	-0.792238282	-0.8644008929000001	-0.6800095120999999	-0.5736734218999999	-0.44536851439999997	-0.8510568714	1.7482829331	1.6276448206	1.5647555238	1.7009620327000001	1.6450133507	1.3959216802	2.1773317831	-0.8678644284	-1.0588613859	-0.8535311871	-0.8279669762999999	-0.6769499027	-0.6670510968	-0.5139962449000001	-0.4262037959	-0.354013774	-0.35563783579999997	-0.3557492183	-0.3429341463	-0.4693347042	-0.5066540045	-0.44013920770000003	-0.408181205	-0.4034732924	0.5514023514	-0.23291390420000002	-0.44336375850000004	-0.3274061565	-0.5278586175	-0.3791014846	-0.3865935626	-0.295516858	0.1395907107	0.5170328832
30	-0.9654999744	0.09484589939999999	0.4887414429	0.3707033144	2.9135292756	-0.7445270301000001	-1.58956579	-1.0830658291	-0.6606983153	-0.7648450528	-0.8644008929000001	-0.6800095120999999	-0.5736734218999999	-0.44536851439999997	-0.7527414053	1.4614757933000002	1.4259067619999999	1.4018795693000001	1.4076857646	1.5903310971	1.7946076295	1.6692742369	3.0255906773000003	-1.2186171773999999	-0.9152471081	-0.6320757359	-0.6769499027	-0.6670510968	-0.5139962449000001	-0.4262037959	-0.354013774	-0.37275226479999995	-0.324098932	-0.20180898320000001	-0.3198650532	-0.033145589100000004	-0.44013920770000003	-0.408181205	-0.4034732924	0.793516256	-0.23291390420000002	-0.17068510120000002	0.0048187247	0.1358786012	-0.3671040439	-0.1266361709	-0.4388681667	-0.36679752909999996	-0.2763609116
126	-0.0069819853	0.11688079539999999	-0.1265793915	0.2228466791	-0.3945126238	-0.9614777865999999	-1.9230769211	-1.6025238072	-1.3685086247999998	-1.2213278757	-1.0276986425	-0.8678494004	-0.7388903988	-0.6581354556	-0.8322183662	2.8571481139999997	2.8737426039	2.6596841766	2.8469448926	2.8770177052999997	2.3913037232	2.1314030443000003	0.0625422159	-1.7005582605	-1.3922198973	-1.1585820432	-1.0095917723	-0.8637620491	-0.7532664079000001	-0.6668594508	-0.5948457996000001	-0.9072127211	-0.8208211067	-0.6672195840999999	-0.8103252454000001	-0.8228737011	-0.6921206927	-0.7326780073	-0.5979053443	1.7816849818	-0.2670364626	-0.7797398798	-0.614256428	0.040299216	-1.2308755118	-0.7338579462	-1.3435860484	-1.3938561478	-1.6062986452
32	-0.5318902043	0.3289507806	0.1659322665	0.4189050794	0.5875179684	-0.552031157	-1.3411660946	-1.3983829618	-1.311306803	-0.7159221912999999	-0.8644008929000001	-0.6800095120999999	-0.5736734218999999	-0.44536851439999997	-1.0017947140999999	1.3798528099	1.3250060096	1.3855831171000002	1.6300461119	1.9504478203	1.4067936391999998	1.2133507072	-0.1415987896	-1.1706904399	-1.100394871	-0.9585611366	-0.6769499027	-0.6670510968	-0.5139962449000001	-0.4262037959	-0.354013774	-0.4069811229	-0.2607983593	-0.41349672789999997	-0.3198650532	-0.2698997968	-0.44013920770000003	-0.408181205	-0.4034732924	0.9868186015000001	-0.23291390420000002	-0.40070774530000003	-0.2934977904	0.1636974666	-0.5713001789	-0.4578066195	-0.620872549	-0.8198813105	-1.1618161306
42	0.5908837611	-0.0207643859	0.3583034823	0.6375836935	0.764705885	0.0400819356	-0.0401664133	0.2189951034	0.8601146822	0.9506554081999999	0.5254455992	0.6275521303	1.6274405294999998	1.0147788615	-0.1447661243	0.2821676493	0.2365002818	0.1526620349	0.298639559	0.007849565400000001	0.1544898623	0.9561290973000001	1.9333130932	-0.2121556911	-0.0512242144	0.2820833862	0.39757375240000004	0.1308569137	0.1869077254	0.7154135145	0.41558138689999996	0.0037651744	-0.134197214	-0.20180898320000001	-0.0209257511	0.20360861859999999	-0.06713987910000001	-0.408181205	0.5571774038	0.0573326379	-0.23291390420000002	-0.1636543375	-0.0386943607	0.3266368127	-0.2725113877	-0.1388707739	-0.4306729169	-0.1688377491	0.9445766320000001
129	-0.1938952009	-0.4687218785	0.5198647279	0.9499181533	-1.1946929817	-1.2237517217	-0.5354960581	0.1992769044	1.4009114737000001	1.9999136154	0.6822114817	0.025636377000000002	-0.7388903988	-0.6581354556	0.28035370600000004	1.866198671	1.4698901068999999	1.2357587602	0.9234688890999999	0.6119073722999999	0.2326379106	-0.8211222720999999	-0.3256617315	-0.7298501161	-0.2043150325	0.5637422605	0.9819317237999999	0.185872846	-0.1970081375	-0.6668594508	-0.5948457996000001	-0.8707367663	-0.7844859578	-0.5760624493	-0.8103252454000001	-0.3054334698	-0.6921206927	-0.7326780073	-0.5979053443	0.9487714839	1.0854600704000001	-0.1195470188	0.2178186056	0.7251204998999999	-0.6432671234	-0.2329511182	-1.0876729176	-0.26771158300000003	-0.5463497921
44	0.8076498995	-0.6725420767	-0.6822849609999999	-0.6001503925	-0.621772997	0.6283032172999999	0.2022949009	-0.6486298541	-0.9487853386	-1.1752438648999999	-0.8644008929000001	-0.6800095120999999	-0.5736734218999999	-0.44536851439999997	-0.7851960937000001	-0.9181721838	-0.8465279162	-0.7399141376999999	-0.7158232017	-0.4993569468	-0.4244108194	-0.23054712789999998	-0.2330245831	-0.2760580077	-0.6683834242	-0.7626698962	-0.8918546337000001	-0.6670510968	-0.5139962449000001	-0.4262037959	-0.354013774	-0.0475781128	-0.3873995046	-0.3429341463	-0.4693347042	-0.2698997968	-0.44013920770000003	-0.408181205	-0.4034732924	0.4916060231	-0.23291390420000002	-0.4417256211	-0.3261039588	-0.5278586175	-0.459893005	-0.36903103600000003	-0.3500487625	-0.683333372	-1.1541728649
43	0.4533155908	-0.6725420767	-0.6822849609999999	-0.6001503925	-0.8369318203	0.6548757312	0.3282443789	-0.7546097601999999	-1.019244806	-0.9956562764	-0.8644008929000001	-0.6800095120999999	-0.5736734218999999	-0.44536851439999997	-0.6171999475	-1.2110196746	-1.0019078844	-0.771559368	-0.7573121348	-0.6454416571	-0.6129174224	-0.9843226809000001	-0.2999474231	-0.0204487413	-0.6683834242	-0.7626698962	-0.7844022681999999	-0.6670510968	-0.5139962449000001	-0.4262037959	-0.354013774	0.1577950359	-0.324098932	-0.20180898320000001	-0.3198650532	-0.5066540045	-0.44013920770000003	-0.408181205	-0.4034732924	0.3827991548	-0.23291390420000002	-0.23167095640000002	-0.1591260824	-0.5278586175	-0.170489802	-0.1755987322	-0.2141672458	-0.435025073	-0.8772813053
29	0.0967339816	-0.0369903428	-0.1440026101	-0.6001503925	1.5468954797999999	0.5801698670000001	0.1043474806	-0.7147031129000001	-0.9072614932999999	-0.6421914846	-0.8644008929000001	-0.6800095120999999	-0.5736734218999999	-0.44536851439999997	-0.4975873983	-0.35585617770000005	-0.3446677495	-0.40306765130000005	-0.8384009895000001	-0.6995467368000001	-0.3863678595	-0.6407275319	-0.8678644284	-0.1322777953	-0.6375254637	-0.6973728159999999	-0.5694975372	-0.6670510968	-0.5139962449000001	-0.4262037959	-0.354013774	-0.15026468710000002	-0.3873995046	-0.41349672789999997	-0.1703954022	-0.2698997968	-0.44013920770000003	-0.408181205	-0.4034732924	0.3656663842	-0.23291390420000002	-0.1288803768	-0.29170356140000003	-0.5278586175	-0.2429422598	-0.2097397044	-0.1268472159	-0.34181014600000004	-0.6510862721
28	-2.3496421374	-0.0632389381	-0.1662339326	0.0198377512	-0.8561437323000001	-0.6842047281	-0.9002353131	-0.8466964656	-0.2533275013	-0.4925165503	-0.3287883752	-0.6800095120999999	-0.5736734218999999	-0.44536851439999997	0.68711395	0.5914774443999999	0.8378442338	0.9431875801	0.7543477153	0.5688427165	0.1264291758	-0.0182391324	-0.8678644284	-0.6754474864	-0.6992413847	-0.3055903351	-0.46204517170000003	-0.34788789259999997	-0.5139962449000001	-0.4262037959	-0.354013774	-0.2529512614	-0.3557492183	-0.3429341463	-0.3198650532	-0.2698997968	-0.44013920770000003	-0.408181205	-0.4034732924	0.372651126	-0.23291390420000002	0.22290539489999997	0.202228396	0.3716141428	-0.0819940178	0.1750118456	-0.3340145782	-0.0100985227	-0.2809468711
41	0.2312978032	-0.6725420767	-0.6822849609999999	-0.6001503925	-0.7848624269	0.7105543437	0.7579599895999999	-0.2262014191	-0.884907022	-0.9919636126000001	-0.8644008929000001	-0.6800095120999999	-0.5736734218999999	-0.44536851439999997	-0.5097704634	-1.2726750724	-1.1150749198999999	-1.05561952	-0.9596385611	-1.0279387968	-0.6428161996	-0.2219285554	-0.2882699648	0.1872337876	-0.3598038193	-0.6973728159999999	-0.7844022681999999	-0.6670510968	-0.5139962449000001	-0.4262037959	-0.354013774	-0.21872240329999998	-0.229148073	-0.3429341463	-0.1703954022	-0.2698997968	-0.44013920770000003	-0.408181205	-0.4034732924	0.3773501378	-0.23291390420000002	-0.3307748788	-0.2379063491	-0.5278586175	-0.3701607654	-0.2066516218	-0.2613619075	-0.4920799894	-1.0157270851
41	0.2312978032	-0.6725420767	-0.6822849609999999	-0.6001503925	-0.7848624269	0.7105543437	0.7579599895999999	-0.2262014191	-0.884907022	-0.9919636126000001	-0.8644008929000001	-0.6800095120999999	-0.5736734218999999	-0.44536851439999997	-0.5097704634	-1.2726750724	-1.1150749198999999	-1.05561952	-0.9596385611	-1.0279387968	-0.6428161996	-0.2219285554	-0.2882699648	0.1872337876	-0.3598038193	-0.6973728159999999	-0.7844022681999999	-0.6670510968	-0.5139962449000001	-0.4262037959	-0.354013774	-0.21872240329999998	-0.229148073	-0.3429341463	-0.1703954022	-0.2698997968	-0.44013920770000003	-0.408181205	-0.4034732924	0.3773501378	-0.23291390420000002	-0.3307748788	-0.2379063491	-0.5278586175	-0.3701607654	-0.2066516218	-0.2613619075	-0.4920799894	-1.0157270851
43	0.4533155908	-0.6725420767	-0.6822849609999999	-0.6001503925	-0.8369318203	0.6548757312	0.3282443789	-0.7546097601999999	-1.019244806	-0.9956562764	-0.8644008929000001	-0.6800095120999999	-0.5736734218999999	-0.44536851439999997	-0.6171999475	-1.2110196746	-1.0019078844	-0.771559368	-0.7573121348	-0.6454416571	-0.6129174224	-0.9843226809000001	-0.2999474231	-0.0204487413	-0.6683834242	-0.7626698962	-0.7844022681999999	-0.6670510968	-0.5139962449000001	-0.4262037959	-0.354013774	0.1577950359	-0.324098932	-0.20180898320000001	-0.3198650532	-0.5066540045	-0.44013920770000003	-0.408181205	-0.4034732924	0.3827991548	-0.23291390420000002	-0.23167095640000002	-0.1591260824	-0.5278586175	-0.170489802	-0.1755987322	-0.2141672458	-0.435025073	-0.8772813053
35	-1.29967415	0.43675838990000004	0.2572402282	0.5286032499000001	-0.8561437323000001	-0.3523145046	-1.3935115299	-1.2844775014	-1.0276104412	-0.5112187759000001	-0.8644008929000001	-0.6800095120999999	-0.5736734218999999	-0.44536851439999997	-0.7669057309	0.7981951612999999	0.7050511454	0.4027476268	-0.3035623116	-0.3326531957	-0.6959731399	-0.4683769497	-0.16790345510000002	-1.1706904399	-1.03867895	-0.8279669762999999	-0.5694975372	-0.6670510968	-0.5139962449000001	-0.4262037959	-0.354013774	-0.4069811229	-0.3557492183	-0.20180898320000001	-0.3198650532	-0.5066540045	-0.44013920770000003	-0.408181205	-0.4034732924	1.1437074321	-0.23291390420000002	-0.27463729989999996	-0.1932811382	0.23140053219999998	-0.5687941261	-0.4044488986	-0.6188714828	-0.7633964262	-0.9790622255
129	-0.1938952009	-0.4687218785	0.5198647279	0.9499181533	-1.1946929817	-1.2237517217	-0.5354960581	0.1992769044	1.4009114737000001	1.9999136154	0.6822114817	0.025636377000000002	-0.7388903988	-0.6581354556	0.28035370600000004	1.866198671	1.4698901068999999	1.2357587602	0.9234688890999999	0.6119073722999999	0.2326379106	-0.8211222720999999	-0.3256617315	-0.7298501161	-0.2043150325	0.5637422605	0.9819317237999999	0.185872846	-0.1970081375	-0.6668594508	-0.5948457996000001	-0.8707367663	-0.7844859578	-0.5760624493	-0.8103252454000001	-0.3054334698	-0.6921206927	-0.7326780073	-0.5979053443	0.9487714839	1.0854600704000001	-0.1195470188	0.2178186056	0.7251204998999999	-0.6432671234	-0.2329511182	-1.0876729176	-0.26771158300000003	-0.5463497921
40	-2.7739747888	0.3374205388	0.1731057523	0.42752336700000004	0.3874385954	-0.27358788289999997	-1.5093777164	-1.6539643891999998	-1.6171577461000002	-1.1752438648999999	-0.8644008929000001	-0.6800095120999999	-0.5736734218999999	-0.44536851439999997	-1.0677277177	0.804141621	0.9857163908	1.0237546418999999	0.9843796447	0.9859802428	1.162984174	0.3921447367	-0.8678644284	-1.2186171773999999	-1.223826713	-1.0891552969	-0.8918546337000001	-0.6670510968	-0.5139962449000001	-0.4262037959	-0.354013774	-0.3898666939	-0.134197214	-0.1312464017	-0.3198650532	-0.5066540045	-0.44013920770000003	-0.408181205	-0.4034732924	1.098798961	-0.23291390420000002	-0.3194130561	-0.22887454289999998	0.14659729789999998	-0.40913077789999996	-0.2850988821	-0.4556107056	-0.6815010423000001	-1.1491077754
38	-0.7303262395000001	-0.6725420767	-0.6822849609999999	-0.6001503925	-0.8561437323000001	-0.9873183142	-1.4477381168	-1.2589481131	-0.9418583575	-0.7695826729	-0.8644008929000001	-0.6800095120999999	-0.5736734218999999	-0.44536851439999997	-0.8820124159	1.359634847	1.4641648759	1.4298079094999998	1.6747873799000002	1.5038047649000001	1.9568329172999999	1.8278100612000001	0.41497416460000003	-1.1387392816	-1.0078209895999999	-0.7626698962	-0.6769499027	-0.6670510968	-0.5139962449000001	-0.4262037959	-0.354013774	-0.3898666939	-0.3557492183	-0.41349672789999997	-0.3198650532	-0.5066540045	-0.44013920770000003	-0.408181205	-0.4034732924	0.7283474419	-0.23291390420000002	-0.5312347386	-0.3972570674	-0.5278586175	-0.48628176590000005	-0.4106175172	-0.6336571387	-0.19658714289999998	0.1956506725
31	0.6156279102000001	-0.6725420767	-0.6822849609999999	-0.6001503925	1.1047218126	1.1808466182	0.9541577273	0.6641844012	0.18600495	0.2828857192	0.44295315659999995	-0.16752640970000002	0.2890267905	-0.44536851439999997	0.051908070099999995	-0.8995190786	-1.1662126309	-1.0510346667000001	-0.7758556429000001	-0.662110042	-0.7139447908	-0.3639054517	0.4495942972	0.043453575300000005	0.0104917066	-0.240293255	-0.13968807519999998	-0.0287246884	-0.2803615881	-0.045664692400000005	-0.354013774	-0.2871801196	-0.2924486457	-0.3429341463	-0.3198650532	-0.2698997968	-0.44013920770000003	-0.408181205	-0.4034732924	0.6254334711	-0.23291390420000002	-0.6065263156	-0.8981259911	-0.5278586175	-0.4655666778	-0.991789838	-0.3075902424	-1.3394743126000002	-1.926617267
41	0.2312978032	-0.6725420767	-0.6822849609999999	-0.6001503925	-0.7848624269	0.7105543437	0.7579599895999999	-0.2262014191	-0.884907022	-0.9919636126000001	-0.8644008929000001	-0.6800095120999999	-0.5736734218999999	-0.44536851439999997	-0.5097704634	-1.2726750724	-1.1150749198999999	-1.05561952	-0.9596385611	-1.0279387968	-0.6428161996	-0.2219285554	-0.2882699648	0.1872337876	-0.3598038193	-0.6973728159999999	-0.7844022681999999	-0.6670510968	-0.5139962449000001	-0.4262037959	-0.354013774	-0.21872240329999998	-0.229148073	-0.3429341463	-0.1703954022	-0.2698997968	-0.44013920770000003	-0.408181205	-0.4034732924	0.3773501378	-0.23291390420000002	-0.3307748788	-0.2379063491	-0.5278586175	-0.3701607654	-0.2066516218	-0.2613619075	-0.4920799894	-1.0157270851
45	-1.7947717299000001	-0.6725420767	-0.6822849609999999	-0.6001503925	-0.8561437323000001	-0.9828520391	-1.3755369667	-1.0146141816	-1.1070891632	-0.792238282	-0.8644008929000001	-0.6800095120999999	-0.5736734218999999	-0.44536851439999997	-0.8510568714	1.7482829331	1.6276448206	1.5647555238	1.7009620327000001	1.6450133507	1.3959216802	2.1773317831	-0.8678644284	-1.0588613859	-0.8535311871	-0.8279669762999999	-0.6769499027	-0.6670510968	-0.5139962449000001	-0.4262037959	-0.354013774	-0.35563783579999997	-0.3557492183	-0.3429341463	-0.4693347042	-0.5066540045	-0.44013920770000003	-0.408181205	-0.4034732924	0.5514023514	-0.23291390420000002	-0.44336375850000004	-0.3274061565	-0.5278586175	-0.3791014846	-0.3865935626	-0.295516858	0.1395907107	0.5170328832
37	1.4773037118	-0.6725420767	0.2657798717	0.5388628511	0.0773259514	0.7065652956	1.4472824955	2.1420365859	1.8391775821	2.2357647363	2.6260488663999997	1.8740622000999998	1.2689518293000002	1.9993072236000002	1.2258122089	-0.3216483859	-0.7787884254999999	-0.9955470181999999	-1.0497218838	-0.9751174315000001	-1.1456274028	-0.6083922338000001	-0.8678644284	1.1457685365	1.6151056519999998	1.1962425084000001	1.579549773	1.7266729347	1.1214463524	0.7154135145	1.1851765478	0.4658547589	1.131814239	0.4332542507	-0.0209257511	0.6771170341	2.1708560919999997	2.7316742184	3.4391294923	-0.5188090667	-0.23291390420000002	-0.143588002	0.4119698527	0.9637249731	0.1194028843	0.3305826866	0.0065700248	-0.013542221299999999	1.4470015688999998
44	0.8076498995	-0.6725420767	-0.6822849609999999	-0.6001503925	-0.621772997	0.6283032172999999	0.2022949009	-0.6486298541	-0.9487853386	-1.1752438648999999	-0.8644008929000001	-0.6800095120999999	-0.5736734218999999	-0.44536851439999997	-0.7851960937000001	-0.9181721838	-0.8465279162	-0.7399141376999999	-0.7158232017	-0.4993569468	-0.4244108194	-0.23054712789999998	-0.2330245831	-0.2760580077	-0.6683834242	-0.7626698962	-0.8918546337000001	-0.6670510968	-0.5139962449000001	-0.4262037959	-0.354013774	-0.0475781128	-0.3873995046	-0.3429341463	-0.4693347042	-0.2698997968	-0.44013920770000003	-0.408181205	-0.4034732924	0.4916060231	-0.23291390420000002	-0.4417256211	-0.3261039588	-0.5278586175	-0.459893005	-0.36903103600000003	-0.3500487625	-0.683333372	-1.1541728649
32	-0.5318902043	0.3289507806	0.1659322665	0.4189050794	0.5875179684	-0.552031157	-1.3411660946	-1.3983829618	-1.311306803	-0.7159221912999999	-0.8644008929000001	-0.6800095120999999	-0.5736734218999999	-0.44536851439999997	-1.0017947140999999	1.3798528099	1.3250060096	1.3855831171000002	1.6300461119	1.9504478203	1.4067936391999998	1.2133507072	-0.1415987896	-1.1706904399	-1.100394871	-0.9585611366	-0.6769499027	-0.6670510968	-0.5139962449000001	-0.4262037959	-0.354013774	-0.4069811229	-0.2607983593	-0.41349672789999997	-0.3198650532	-0.2698997968	-0.44013920770000003	-0.408181205	-0.4034732924	0.9868186015000001	-0.23291390420000002	-0.40070774530000003	-0.2934977904	0.1636974666	-0.5713001789	-0.4578066195	-0.620872549	-0.8198813105	-1.1618161306
45	-1.7947717299000001	-0.6725420767	-0.6822849609999999	-0.6001503925	-0.8561437323000001	-0.9828520391	-1.3755369667	-1.0146141816	-1.1070891632	-0.792238282	-0.8644008929000001	-0.6800095120999999	-0.5736734218999999	-0.44536851439999997	-0.8510568714	1.7482829331	1.6276448206	1.5647555238	1.7009620327000001	1.6450133507	1.3959216802	2.1773317831	-0.8678644284	-1.0588613859	-0.8535311871	-0.8279669762999999	-0.6769499027	-0.6670510968	-0.5139962449000001	-0.4262037959	-0.354013774	-0.35563783579999997	-0.3557492183	-0.3429341463	-0.4693347042	-0.5066540045	-0.44013920770000003	-0.408181205	-0.4034732924	0.5514023514	-0.23291390420000002	-0.44336375850000004	-0.3274061565	-0.5278586175	-0.3791014846	-0.3865935626	-0.295516858	0.1395907107	0.5170328832
43	0.4533155908	-0.6725420767	-0.6822849609999999	-0.6001503925	-0.8369318203	0.6548757312	0.3282443789	-0.7546097601999999	-1.019244806	-0.9956562764	-0.8644008929000001	-0.6800095120999999	-0.5736734218999999	-0.44536851439999997	-0.6171999475	-1.2110196746	-1.0019078844	-0.771559368	-0.7573121348	-0.6454416571	-0.6129174224	-0.9843226809000001	-0.2999474231	-0.0204487413	-0.6683834242	-0.7626698962	-0.7844022681999999	-0.6670510968	-0.5139962449000001	-0.4262037959	-0.354013774	0.1577950359	-0.324098932	-0.20180898320000001	-0.3198650532	-0.5066540045	-0.44013920770000003	-0.408181205	-0.4034732924	0.3827991548	-0.23291390420000002	-0.23167095640000002	-0.1591260824	-0.5278586175	-0.170489802	-0.1755987322	-0.2141672458	-0.435025073	-0.8772813053
45	-1.7947717299000001	-0.6725420767	-0.6822849609999999	-0.6001503925	-0.8561437323000001	-0.9828520391	-1.3755369667	-1.0146141816	-1.1070891632	-0.792238282	-0.8644008929000001	-0.6800095120999999	-0.5736734218999999	-0.44536851439999997	-0.8510568714	1.7482829331	1.6276448206	1.5647555238	1.7009620327000001	1.6450133507	1.3959216802	2.1773317831	-0.8678644284	-1.0588613859	-0.8535311871	-0.8279669762999999	-0.6769499027	-0.6670510968	-0.5139962449000001	-0.4262037959	-0.354013774	-0.35563783579999997	-0.3557492183	-0.3429341463	-0.4693347042	-0.5066540045	-0.44013920770000003	-0.408181205	-0.4034732924	0.5514023514	-0.23291390420000002	-0.44336375850000004	-0.3274061565	-0.5278586175	-0.3791014846	-0.3865935626	-0.295516858	0.1395907107	0.5170328832
37	1.4773037118	-0.6725420767	0.2657798717	0.5388628511	0.0773259514	0.7065652956	1.4472824955	2.1420365859	1.8391775821	2.2357647363	2.6260488663999997	1.8740622000999998	1.2689518293000002	1.9993072236000002	1.2258122089	-0.3216483859	-0.7787884254999999	-0.9955470181999999	-1.0497218838	-0.9751174315000001	-1.1456274028	-0.6083922338000001	-0.8678644284	1.1457685365	1.6151056519999998	1.1962425084000001	1.579549773	1.7266729347	1.1214463524	0.7154135145	1.1851765478	0.4658547589	1.131814239	0.4332542507	-0.0209257511	0.6771170341	2.1708560919999997	2.7316742184	3.4391294923	-0.5188090667	-0.23291390420000002	-0.143588002	0.4119698527	0.9637249731	0.1194028843	0.3305826866	0.0065700248	-0.013542221299999999	1.4470015688999998
47	0.9199255078	-0.6725420767	-0.6822849609999999	-0.6001503925	-0.1326761296	0.3400025393	0.4824111314	-0.33720252869999995	-0.0414061455	-0.9123064662	-0.8644008929000001	-0.6800095120999999	-0.5736734218999999	-0.44536851439999997	-0.42970613090000004	-0.0366251841	-0.1955478154	-0.22610943649999998	0.0513581232	0.08177758389999999	0.2196326482	-0.3982388813	-0.0363669884	-0.531667274	-0.6683834242	-0.5014815756000001	-0.7844022681999999	-0.6670510968	-0.5139962449000001	-0.4262037959	-0.354013774	-0.3042945486	-0.3557492183	-0.2723715648	-0.4693347042	-0.5066540045	-0.44013920770000003	-0.408181205	-0.4034732924	1.2878563795	-0.23291390420000002	-0.6092684152000001	-0.45928805159999997	-0.5278586175	-0.7986970595	-0.7455356243000001	-0.9620244059	-1.0306673987000001	-0.8860881726000001
34	0.0375590433	0.6376048438	0.977376696	1.3937813957	-0.8561437323000001	-0.7025890709	-0.35714843310000005	-0.0408070249	0.7828596492000001	1.4888079234	1.1026645244	1.6332547625	2.0223771403999997	-0.44536851439999997	0.0387021114	0.6093481206	0.6585661624	0.4817204704	0.0612711014	0.0142382836	-0.27981910190000003	-0.6729480548000001	-0.8678644284	-0.2121556911	-0.0820821749	0.4126775465	0.9348355799	0.60960172	0.8878116957	1.0959526179999999	-0.354013774	-0.42409555200000004	-0.3557492183	-0.1312464017	-0.0209257511	-0.5066540045	-0.44013920770000003	-0.408181205	-0.4034732924	-0.0615253197	2.4077655734	0.1979263429	0.5135453199000001	0.9930847968000001	-0.0754255082	0.4698694008	-0.0886929836	0.4907304356	0.34345089689999997
44	0.8076498995	-0.6725420767	-0.6822849609999999	-0.6001503925	-0.621772997	0.6283032172999999	0.2022949009	-0.6486298541	-0.9487853386	-1.1752438648999999	-0.8644008929000001	-0.6800095120999999	-0.5736734218999999	-0.44536851439999997	-0.7851960937000001	-0.9181721838	-0.8465279162	-0.7399141376999999	-0.7158232017	-0.4993569468	-0.4244108194	-0.23054712789999998	-0.2330245831	-0.2760580077	-0.6683834242	-0.7626698962	-0.8918546337000001	-0.6670510968	-0.5139962449000001	-0.4262037959	-0.354013774	-0.0475781128	-0.3873995046	-0.3429341463	-0.4693347042	-0.2698997968	-0.44013920770000003	-0.408181205	-0.4034732924	0.4916060231	-0.23291390420000002	-0.4417256211	-0.3261039588	-0.5278586175	-0.459893005	-0.36903103600000003	-0.3500487625	-0.683333372	-1.1541728649
32	-0.5318902043	0.3289507806	0.1659322665	0.4189050794	0.5875179684	-0.552031157	-1.3411660946	-1.3983829618	-1.311306803	-0.7159221912999999	-0.8644008929000001	-0.6800095120999999	-0.5736734218999999	-0.44536851439999997	-1.0017947140999999	1.3798528099	1.3250060096	1.3855831171000002	1.6300461119	1.9504478203	1.4067936391999998	1.2133507072	-0.1415987896	-1.1706904399	-1.100394871	-0.9585611366	-0.6769499027	-0.6670510968	-0.5139962449000001	-0.4262037959	-0.354013774	-0.4069811229	-0.2607983593	-0.41349672789999997	-0.3198650532	-0.2698997968	-0.44013920770000003	-0.408181205	-0.4034732924	0.9868186015000001	-0.23291390420000002	-0.40070774530000003	-0.2934977904	0.1636974666	-0.5713001789	-0.4578066195	-0.620872549	-0.8198813105	-1.1618161306
40	-2.7739747888	0.3374205388	0.1731057523	0.42752336700000004	0.3874385954	-0.27358788289999997	-1.5093777164	-1.6539643891999998	-1.6171577461000002	-1.1752438648999999	-0.8644008929000001	-0.6800095120999999	-0.5736734218999999	-0.44536851439999997	-1.0677277177	0.804141621	0.9857163908	1.0237546418999999	0.9843796447	0.9859802428	1.162984174	0.3921447367	-0.8678644284	-1.2186171773999999	-1.223826713	-1.0891552969	-0.8918546337000001	-0.6670510968	-0.5139962449000001	-0.4262037959	-0.354013774	-0.3898666939	-0.134197214	-0.1312464017	-0.3198650532	-0.5066540045	-0.44013920770000003	-0.408181205	-0.4034732924	1.098798961	-0.23291390420000002	-0.3194130561	-0.22887454289999998	0.14659729789999998	-0.40913077789999996	-0.2850988821	-0.4556107056	-0.6815010423000001	-1.1491077754
30	-0.9654999744	0.09484589939999999	0.4887414429	0.3707033144	2.9135292756	-0.7445270301000001	-1.58956579	-1.0830658291	-0.6606983153	-0.7648450528	-0.8644008929000001	-0.6800095120999999	-0.5736734218999999	-0.44536851439999997	-0.7527414053	1.4614757933000002	1.4259067619999999	1.4018795693000001	1.4076857646	1.5903310971	1.7946076295	1.6692742369	3.0255906773000003	-1.2186171773999999	-0.9152471081	-0.6320757359	-0.6769499027	-0.6670510968	-0.5139962449000001	-0.4262037959	-0.354013774	-0.37275226479999995	-0.324098932	-0.20180898320000001	-0.3198650532	-0.033145589100000004	-0.44013920770000003	-0.408181205	-0.4034732924	0.793516256	-0.23291390420000002	-0.17068510120000002	0.0048187247	0.1358786012	-0.3671040439	-0.1266361709	-0.4388681667	-0.36679752909999996	-0.2763609116
46	-0.6291202254	-0.6725420767	-0.6822849609999999	-0.6001503925	-0.3684278025	0.5642659954	0.4349917627	-0.9156408412999999	-0.9745842798000001	-0.6927399490999999	-0.48586627450000003	-0.6800095120999999	-0.5736734218999999	-0.44536851439999997	-0.743845898	-0.1900125468	-0.2117689173	-0.2906664149	0.0296547089	0.0043964731	0.10169591369999999	-0.5507229234000001	-0.8678644284	-0.43581379909999995	-0.8843891476000001	-0.8279669762999999	-0.6769499027	-0.5074694947	-0.5139962449000001	-0.4262037959	-0.354013774	-0.4069811229	-0.3873995046	-0.41349672789999997	-0.3198650532	-0.2698997968	-0.44013920770000003	-0.408181205	-0.4034732924	0.9037721139	-0.23291390420000002	-0.5968365461999999	-0.449405638	-0.5278586175	-0.6422230012	-0.4677606298	-0.6948150808	-1.035859979	-1.4808597301
44	0.8076498995	-0.6725420767	-0.6822849609999999	-0.6001503925	-0.621772997	0.6283032172999999	0.2022949009	-0.6486298541	-0.9487853386	-1.1752438648999999	-0.8644008929000001	-0.6800095120999999	-0.5736734218999999	-0.44536851439999997	-0.7851960937000001	-0.9181721838	-0.8465279162	-0.7399141376999999	-0.7158232017	-0.4993569468	-0.4244108194	-0.23054712789999998	-0.2330245831	-0.2760580077	-0.6683834242	-0.7626698962	-0.8918546337000001	-0.6670510968	-0.5139962449000001	-0.4262037959	-0.354013774	-0.0475781128	-0.3873995046	-0.3429341463	-0.4693347042	-0.2698997968	-0.44013920770000003	-0.408181205	-0.4034732924	0.4916060231	-0.23291390420000002	-0.4417256211	-0.3261039588	-0.5278586175	-0.459893005	-0.36903103600000003	-0.3500487625	-0.683333372	-1.1541728649
129	-0.1938952009	-0.4687218785	0.5198647279	0.9499181533	-1.1946929817	-1.2237517217	-0.5354960581	0.1992769044	1.4009114737000001	1.9999136154	0.6822114817	0.025636377000000002	-0.7388903988	-0.6581354556	0.28035370600000004	1.866198671	1.4698901068999999	1.2357587602	0.9234688890999999	0.6119073722999999	0.2326379106	-0.8211222720999999	-0.3256617315	-0.7298501161	-0.2043150325	0.5637422605	0.9819317237999999	0.185872846	-0.1970081375	-0.6668594508	-0.5948457996000001	-0.8707367663	-0.7844859578	-0.5760624493	-0.8103252454000001	-0.3054334698	-0.6921206927	-0.7326780073	-0.5979053443	0.9487714839	1.0854600704000001	-0.1195470188	0.2178186056	0.7251204998999999	-0.6432671234	-0.2329511182	-1.0876729176	-0.26771158300000003	-0.5463497921
42	0.5908837611	-0.0207643859	0.3583034823	0.6375836935	0.764705885	0.0400819356	-0.0401664133	0.2189951034	0.8601146822	0.9506554081999999	0.5254455992	0.6275521303	1.6274405294999998	1.0147788615	-0.1447661243	0.2821676493	0.2365002818	0.1526620349	0.298639559	0.007849565400000001	0.1544898623	0.9561290973000001	1.9333130932	-0.2121556911	-0.0512242144	0.2820833862	0.39757375240000004	0.1308569137	0.1869077254	0.7154135145	0.41558138689999996	0.0037651744	-0.134197214	-0.20180898320000001	-0.0209257511	0.20360861859999999	-0.06713987910000001	-0.408181205	0.5571774038	0.0573326379	-0.23291390420000002	-0.1636543375	-0.0386943607	0.3266368127	-0.2725113877	-0.1388707739	-0.4306729169	-0.1688377491	0.9445766320000001
32	-0.5318902043	0.3289507806	0.1659322665	0.4189050794	0.5875179684	-0.552031157	-1.3411660946	-1.3983829618	-1.311306803	-0.7159221912999999	-0.8644008929000001	-0.6800095120999999	-0.5736734218999999	-0.44536851439999997	-1.0017947140999999	1.3798528099	1.3250060096	1.3855831171000002	1.6300461119	1.9504478203	1.4067936391999998	1.2133507072	-0.1415987896	-1.1706904399	-1.100394871	-0.9585611366	-0.6769499027	-0.6670510968	-0.5139962449000001	-0.4262037959	-0.354013774	-0.4069811229	-0.2607983593	-0.41349672789999997	-0.3198650532	-0.2698997968	-0.44013920770000003	-0.408181205	-0.4034732924	0.9868186015000001	-0.23291390420000002	-0.40070774530000003	-0.2934977904	0.1636974666	-0.5713001789	-0.4578066195	-0.620872549	-0.8198813105	-1.1618161306
29	0.0967339816	-0.0369903428	-0.1440026101	-0.6001503925	1.5468954797999999	0.5801698670000001	0.1043474806	-0.7147031129000001	-0.9072614932999999	-0.6421914846	-0.8644008929000001	-0.6800095120999999	-0.5736734218999999	-0.44536851439999997	-0.4975873983	-0.35585617770000005	-0.3446677495	-0.40306765130000005	-0.8384009895000001	-0.6995467368000001	-0.3863678595	-0.6407275319	-0.8678644284	-0.1322777953	-0.6375254637	-0.6973728159999999	-0.5694975372	-0.6670510968	-0.5139962449000001	-0.4262037959	-0.354013774	-0.15026468710000002	-0.3873995046	-0.41349672789999997	-0.1703954022	-0.2698997968	-0.44013920770000003	-0.408181205	-0.4034732924	0.3656663842	-0.23291390420000002	-0.1288803768	-0.29170356140000003	-0.5278586175	-0.2429422598	-0.2097397044	-0.1268472159	-0.34181014600000004	-0.6510862721
41	0.2312978032	-0.6725420767	-0.6822849609999999	-0.6001503925	-0.7848624269	0.7105543437	0.7579599895999999	-0.2262014191	-0.884907022	-0.9919636126000001	-0.8644008929000001	-0.6800095120999999	-0.5736734218999999	-0.44536851439999997	-0.5097704634	-1.2726750724	-1.1150749198999999	-1.05561952	-0.9596385611	-1.0279387968	-0.6428161996	-0.2219285554	-0.2882699648	0.1872337876	-0.3598038193	-0.6973728159999999	-0.7844022681999999	-0.6670510968	-0.5139962449000001	-0.4262037959	-0.354013774	-0.21872240329999998	-0.229148073	-0.3429341463	-0.1703954022	-0.2698997968	-0.44013920770000003	-0.408181205	-0.4034732924	0.3773501378	-0.23291390420000002	-0.3307748788	-0.2379063491	-0.5278586175	-0.3701607654	-0.2066516218	-0.2613619075	-0.4920799894	-1.0157270851
32	-0.5318902043	0.3289507806	0.1659322665	0.4189050794	0.5875179684	-0.552031157	-1.3411660946	-1.3983829618	-1.311306803	-0.7159221912999999	-0.8644008929000001	-0.6800095120999999	-0.5736734218999999	-0.44536851439999997	-1.0017947140999999	1.3798528099	1.3250060096	1.3855831171000002	1.6300461119	1.9504478203	1.4067936391999998	1.2133507072	-0.1415987896	-1.1706904399	-1.100394871	-0.9585611366	-0.6769499027	-0.6670510968	-0.5139962449000001	-0.4262037959	-0.354013774	-0.4069811229	-0.2607983593	-0.41349672789999997	-0.3198650532	-0.2698997968	-0.44013920770000003	-0.408181205	-0.4034732924	0.9868186015000001	-0.23291390420000002	-0.40070774530000003	-0.2934977904	0.1636974666	-0.5713001789	-0.4578066195	-0.620872549	-0.8198813105	-1.1618161306
41	0.2312978032	-0.6725420767	-0.6822849609999999	-0.6001503925	-0.7848624269	0.7105543437	0.7579599895999999	-0.2262014191	-0.884907022	-0.9919636126000001	-0.8644008929000001	-0.6800095120999999	-0.5736734218999999	-0.44536851439999997	-0.5097704634	-1.2726750724	-1.1150749198999999	-1.05561952	-0.9596385611	-1.0279387968	-0.6428161996	-0.2219285554	-0.2882699648	0.1872337876	-0.3598038193	-0.6973728159999999	-0.7844022681999999	-0.6670510968	-0.5139962449000001	-0.4262037959	-0.354013774	-0.21872240329999998	-0.229148073	-0.3429341463	-0.1703954022	-0.2698997968	-0.44013920770000003	-0.408181205	-0.4034732924	0.3773501378	-0.23291390420000002	-0.3307748788	-0.2379063491	-0.5278586175	-0.3701607654	-0.2066516218	-0.2613619075	-0.4920799894	-1.0157270851
43	0.4533155908	-0.6725420767	-0.6822849609999999	-0.6001503925	-0.8369318203	0.6548757312	0.3282443789	-0.7546097601999999	-1.019244806	-0.9956562764	-0.8644008929000001	-0.6800095120999999	-0.5736734218999999	-0.44536851439999997	-0.6171999475	-1.2110196746	-1.0019078844	-0.771559368	-0.7573121348	-0.6454416571	-0.6129174224	-0.9843226809000001	-0.2999474231	-0.0204487413	-0.6683834242	-0.7626698962	-0.7844022681999999	-0.6670510968	-0.5139962449000001	-0.4262037959	-0.354013774	0.1577950359	-0.324098932	-0.20180898320000001	-0.3198650532	-0.5066540045	-0.44013920770000003	-0.408181205	-0.4034732924	0.3827991548	-0.23291390420000002	-0.23167095640000002	-0.1591260824	-0.5278586175	-0.170489802	-0.1755987322	-0.2141672458	-0.435025073	-0.8772813053
30	-0.9654999744	0.09484589939999999	0.4887414429	0.3707033144	2.9135292756	-0.7445270301000001	-1.58956579	-1.0830658291	-0.6606983153	-0.7648450528	-0.8644008929000001	-0.6800095120999999	-0.5736734218999999	-0.44536851439999997	-0.7527414053	1.4614757933000002	1.4259067619999999	1.4018795693000001	1.4076857646	1.5903310971	1.7946076295	1.6692742369	3.0255906773000003	-1.2186171773999999	-0.9152471081	-0.6320757359	-0.6769499027	-0.6670510968	-0.5139962449000001	-0.4262037959	-0.354013774	-0.37275226479999995	-0.324098932	-0.20180898320000001	-0.3198650532	-0.033145589100000004	-0.44013920770000003	-0.408181205	-0.4034732924	0.793516256	-0.23291390420000002	-0.17068510120000002	0.0048187247	0.1358786012	-0.3671040439	-0.1266361709	-0.4388681667	-0.36679752909999996	-0.2763609116
47	0.9199255078	-0.6725420767	-0.6822849609999999	-0.6001503925	-0.1326761296	0.3400025393	0.4824111314	-0.33720252869999995	-0.0414061455	-0.9123064662	-0.8644008929000001	-0.6800095120999999	-0.5736734218999999	-0.44536851439999997	-0.42970613090000004	-0.0366251841	-0.1955478154	-0.22610943649999998	0.0513581232	0.08177758389999999	0.2196326482	-0.3982388813	-0.0363669884	-0.531667274	-0.6683834242	-0.5014815756000001	-0.7844022681999999	-0.6670510968	-0.5139962449000001	-0.4262037959	-0.354013774	-0.3042945486	-0.3557492183	-0.2723715648	-0.4693347042	-0.5066540045	-0.44013920770000003	-0.408181205	-0.4034732924	1.2878563795	-0.23291390420000002	-0.6092684152000001	-0.45928805159999997	-0.5278586175	-0.7986970595	-0.7455356243000001	-0.9620244059	-1.0306673987000001	-0.8860881726000001
34	0.0375590433	0.6376048438	0.977376696	1.3937813957	-0.8561437323000001	-0.7025890709	-0.35714843310000005	-0.0408070249	0.7828596492000001	1.4888079234	1.1026645244	1.6332547625	2.0223771403999997	-0.44536851439999997	0.0387021114	0.6093481206	0.6585661624	0.4817204704	0.0612711014	0.0142382836	-0.27981910190000003	-0.6729480548000001	-0.8678644284	-0.2121556911	-0.0820821749	0.4126775465	0.9348355799	0.60960172	0.8878116957	1.0959526179999999	-0.354013774	-0.42409555200000004	-0.3557492183	-0.1312464017	-0.0209257511	-0.5066540045	-0.44013920770000003	-0.408181205	-0.4034732924	-0.0615253197	2.4077655734	0.1979263429	0.5135453199000001	0.9930847968000001	-0.0754255082	0.4698694008	-0.0886929836	0.4907304356	0.34345089689999997
45	-1.7947717299000001	-0.6725420767	-0.6822849609999999	-0.6001503925	-0.8561437323000001	-0.9828520391	-1.3755369667	-1.0146141816	-1.1070891632	-0.792238282	-0.8644008929000001	-0.6800095120999999	-0.5736734218999999	-0.44536851439999997	-0.8510568714	1.7482829331	1.6276448206	1.5647555238	1.7009620327000001	1.6450133507	1.3959216802	2.1773317831	-0.8678644284	-1.0588613859	-0.8535311871	-0.8279669762999999	-0.6769499027	-0.6670510968	-0.5139962449000001	-0.4262037959	-0.354013774	-0.35563783579999997	-0.3557492183	-0.3429341463	-0.4693347042	-0.5066540045	-0.44013920770000003	-0.408181205	-0.4034732924	0.5514023514	-0.23291390420000002	-0.44336375850000004	-0.3274061565	-0.5278586175	-0.3791014846	-0.3865935626	-0.295516858	0.1395907107	0.5170328832
40	-2.7739747888	0.3374205388	0.1731057523	0.42752336700000004	0.3874385954	-0.27358788289999997	-1.5093777164	-1.6539643891999998	-1.6171577461000002	-1.1752438648999999	-0.8644008929000001	-0.6800095120999999	-0.5736734218999999	-0.44536851439999997	-1.0677277177	0.804141621	0.9857163908	1.0237546418999999	0.9843796447	0.9859802428	1.162984174	0.3921447367	-0.8678644284	-1.2186171773999999	-1.223826713	-1.0891552969	-0.8918546337000001	-0.6670510968	-0.5139962449000001	-0.4262037959	-0.354013774	-0.3898666939	-0.134197214	-0.1312464017	-0.3198650532	-0.5066540045	-0.44013920770000003	-0.408181205	-0.4034732924	1.098798961	-0.23291390420000002	-0.3194130561	-0.22887454289999998	0.14659729789999998	-0.40913077789999996	-0.2850988821	-0.4556107056	-0.6815010423000001	-1.1491077754
33	-1.2196177965000001	0.0946654591	0.30042470530000004	0.5804854522	-0.13364202779999998	-0.6741655181999999	-1.2149615451	-0.7544435908	-0.42110707630000005	-0.4567636704	-0.5825681482	-0.6800095120999999	-0.5736734218999999	-0.44536851439999997	-0.5965294325	0.9442902865999999	1.0319898861	1.0565246816	1.0811351642	1.1101422953	0.8027860275	1.361515029	-0.2998423095	-0.9150811736	-0.6683834242	-0.4361844954	-0.46204517170000003	-0.5074694947	-0.5139962449000001	-0.4262037959	-0.354013774	-0.4069811229	-0.3557492183	-0.20180898320000001	-0.3198650532	-0.5066540045	-0.44013920770000003	-0.408181205	-0.4034732924	0.3653908722	-0.23291390420000002	-0.30056938829999996	-0.0980360236	0.39580310869999996	-0.3072277389	0.103708229	-0.2446008402	0.1499335597	0.5421529893
34	0.0375590433	0.6376048438	0.977376696	1.3937813957	-0.8561437323000001	-0.7025890709	-0.35714843310000005	-0.0408070249	0.7828596492000001	1.4888079234	1.1026645244	1.6332547625	2.0223771403999997	-0.44536851439999997	0.0387021114	0.6093481206	0.6585661624	0.4817204704	0.0612711014	0.0142382836	-0.27981910190000003	-0.6729480548000001	-0.8678644284	-0.2121556911	-0.0820821749	0.4126775465	0.9348355799	0.60960172	0.8878116957	1.0959526179999999	-0.354013774	-0.42409555200000004	-0.3557492183	-0.1312464017	-0.0209257511	-0.5066540045	-0.44013920770000003	-0.408181205	-0.4034732924	-0.0615253197	2.4077655734	0.1979263429	0.5135453199000001	0.9930847968000001	-0.0754255082	0.4698694008	-0.0886929836	0.4907304356	0.34345089689999997
35	-1.29967415	0.43675838990000004	0.2572402282	0.5286032499000001	-0.8561437323000001	-0.3523145046	-1.3935115299	-1.2844775014	-1.0276104412	-0.5112187759000001	-0.8644008929000001	-0.6800095120999999	-0.5736734218999999	-0.44536851439999997	-0.7669057309	0.7981951612999999	0.7050511454	0.4027476268	-0.3035623116	-0.3326531957	-0.6959731399	-0.4683769497	-0.16790345510000002	-1.1706904399	-1.03867895	-0.8279669762999999	-0.5694975372	-0.6670510968	-0.5139962449000001	-0.4262037959	-0.354013774	-0.4069811229	-0.3557492183	-0.20180898320000001	-0.3198650532	-0.5066540045	-0.44013920770000003	-0.408181205	-0.4034732924	1.1437074321	-0.23291390420000002	-0.27463729989999996	-0.1932811382	0.23140053219999998	-0.5687941261	-0.4044488986	-0.6188714828	-0.7633964262	-0.9790622255
47	0.9199255078	-0.6725420767	-0.6822849609999999	-0.6001503925	-0.1326761296	0.3400025393	0.4824111314	-0.33720252869999995	-0.0414061455	-0.9123064662	-0.8644008929000001	-0.6800095120999999	-0.5736734218999999	-0.44536851439999997	-0.42970613090000004	-0.0366251841	-0.1955478154	-0.22610943649999998	0.0513581232	0.08177758389999999	0.2196326482	-0.3982388813	-0.0363669884	-0.531667274	-0.6683834242	-0.5014815756000001	-0.7844022681999999	-0.6670510968	-0.5139962449000001	-0.4262037959	-0.354013774	-0.3042945486	-0.3557492183	-0.2723715648	-0.4693347042	-0.5066540045	-0.44013920770000003	-0.408181205	-0.4034732924	1.2878563795	-0.23291390420000002	-0.6092684152000001	-0.45928805159999997	-0.5278586175	-0.7986970595	-0.7455356243000001	-0.9620244059	-1.0306673987000001	-0.8860881726000001
32	-0.5318902043	0.3289507806	0.1659322665	0.4189050794	0.5875179684	-0.552031157	-1.3411660946	-1.3983829618	-1.311306803	-0.7159221912999999	-0.8644008929000001	-0.6800095120999999	-0.5736734218999999	-0.44536851439999997	-1.0017947140999999	1.3798528099	1.3250060096	1.3855831171000002	1.6300461119	1.9504478203	1.4067936391999998	1.2133507072	-0.1415987896	-1.1706904399	-1.100394871	-0.9585611366	-0.6769499027	-0.6670510968	-0.5139962449000001	-0.4262037959	-0.354013774	-0.4069811229	-0.2607983593	-0.41349672789999997	-0.3198650532	-0.2698997968	-0.44013920770000003	-0.408181205	-0.4034732924	0.9868186015000001	-0.23291390420000002	-0.40070774530000003	-0.2934977904	0.1636974666	-0.5713001789	-0.4578066195	-0.620872549	-0.8198813105	-1.1618161306
39	0.1139374541	0.6934675192	0.47466075630000004	0.7898141423	0.5313837921	0.40144751409999996	-0.0013955594000000001	0.5547149393	0.5404671848	0.6069104761999999	0.6608414237	0.5157809863	0.7683001454999999	-0.44536851439999997	0.18384300329999997	0.2803837114	-0.046575922699999994	-0.23270772829999997	-0.3639586908	-0.520204867	-0.6584408596	-0.9451426085	-0.8678644284	-0.036424320499999996	0.288213351	0.2167863061	0.2901213869	0.29043851579999996	0.1869077254	0.3348744111	-0.354013774	0.2091383231	0.18230564920000003	-0.20180898320000001	-0.1703954022	0.6771170341	-0.44013920770000003	0.11512803220000001	-0.4034732924	-0.1625668287	-0.23291390420000002	0.4386189257	0.3737046511	0.8142228618	-0.1377632516	0.1718467873	-0.2326999123	-0.12194233119999999	0.4026576864
34	0.0375590433	0.6376048438	0.977376696	1.3937813957	-0.8561437323000001	-0.7025890709	-0.35714843310000005	-0.0408070249	0.7828596492000001	1.4888079234	1.1026645244	1.6332547625	2.0223771403999997	-0.44536851439999997	0.0387021114	0.6093481206	0.6585661624	0.4817204704	0.0612711014	0.0142382836	-0.27981910190000003	-0.6729480548000001	-0.8678644284	-0.2121556911	-0.0820821749	0.4126775465	0.9348355799	0.60960172	0.8878116957	1.0959526179999999	-0.354013774	-0.42409555200000004	-0.3557492183	-0.1312464017	-0.0209257511	-0.5066540045	-0.44013920770000003	-0.408181205	-0.4034732924	-0.0615253197	2.4077655734	0.1979263429	0.5135453199000001	0.9930847968000001	-0.0754255082	0.4698694008	-0.0886929836	0.4907304356	0.34345089689999997
39	0.1139374541	0.6934675192	0.47466075630000004	0.7898141423	0.5313837921	0.40144751409999996	-0.0013955594000000001	0.5547149393	0.5404671848	0.6069104761999999	0.6608414237	0.5157809863	0.7683001454999999	-0.44536851439999997	0.18384300329999997	0.2803837114	-0.046575922699999994	-0.23270772829999997	-0.3639586908	-0.520204867	-0.6584408596	-0.9451426085	-0.8678644284	-0.036424320499999996	0.288213351	0.2167863061	0.2901213869	0.29043851579999996	0.1869077254	0.3348744111	-0.354013774	0.2091383231	0.18230564920000003	-0.20180898320000001	-0.1703954022	0.6771170341	-0.44013920770000003	0.11512803220000001	-0.4034732924	-0.1625668287	-0.23291390420000002	0.4386189257	0.3737046511	0.8142228618	-0.1377632516	0.1718467873	-0.2326999123	-0.12194233119999999	0.4026576864
43	0.4533155908	-0.6725420767	-0.6822849609999999	-0.6001503925	-0.8369318203	0.6548757312	0.3282443789	-0.7546097601999999	-1.019244806	-0.9956562764	-0.8644008929000001	-0.6800095120999999	-0.5736734218999999	-0.44536851439999997	-0.6171999475	-1.2110196746	-1.0019078844	-0.771559368	-0.7573121348	-0.6454416571	-0.6129174224	-0.9843226809000001	-0.2999474231	-0.0204487413	-0.6683834242	-0.7626698962	-0.7844022681999999	-0.6670510968	-0.5139962449000001	-0.4262037959	-0.354013774	0.1577950359	-0.324098932	-0.20180898320000001	-0.3198650532	-0.5066540045	-0.44013920770000003	-0.408181205	-0.4034732924	0.3827991548	-0.23291390420000002	-0.23167095640000002	-0.1591260824	-0.5278586175	-0.170489802	-0.1755987322	-0.2141672458	-0.435025073	-0.8772813053
126	-0.0069819853	0.11688079539999999	-0.1265793915	0.2228466791	-0.3945126238	-0.9614777865999999	-1.9230769211	-1.6025238072	-1.3685086247999998	-1.2213278757	-1.0276986425	-0.8678494004	-0.7388903988	-0.6581354556	-0.8322183662	2.8571481139999997	2.8737426039	2.6596841766	2.8469448926	2.8770177052999997	2.3913037232	2.1314030443000003	0.0625422159	-1.7005582605	-1.3922198973	-1.1585820432	-1.0095917723	-0.8637620491	-0.7532664079000001	-0.6668594508	-0.5948457996000001	-0.9072127211	-0.8208211067	-0.6672195840999999	-0.8103252454000001	-0.8228737011	-0.6921206927	-0.7326780073	-0.5979053443	1.7816849818	-0.2670364626	-0.7797398798	-0.614256428	0.040299216	-1.2308755118	-0.7338579462	-1.3435860484	-1.3938561478	-1.6062986452
43	0.4533155908	-0.6725420767	-0.6822849609999999	-0.6001503925	-0.8369318203	0.6548757312	0.3282443789	-0.7546097601999999	-1.019244806	-0.9956562764	-0.8644008929000001	-0.6800095120999999	-0.5736734218999999	-0.44536851439999997	-0.6171999475	-1.2110196746	-1.0019078844	-0.771559368	-0.7573121348	-0.6454416571	-0.6129174224	-0.9843226809000001	-0.2999474231	-0.0204487413	-0.6683834242	-0.7626698962	-0.7844022681999999	-0.6670510968	-0.5139962449000001	-0.4262037959	-0.354013774	0.1577950359	-0.324098932	-0.20180898320000001	-0.3198650532	-0.5066540045	-0.44013920770000003	-0.408181205	-0.4034732924	0.3827991548	-0.23291390420000002	-0.23167095640000002	-0.1591260824	-0.5278586175	-0.170489802	-0.1755987322	-0.2141672458	-0.435025073	-0.8772813053
30	-0.9654999744	0.09484589939999999	0.4887414429	0.3707033144	2.9135292756	-0.7445270301000001	-1.58956579	-1.0830658291	-0.6606983153	-0.7648450528	-0.8644008929000001	-0.6800095120999999	-0.5736734218999999	-0.44536851439999997	-0.7527414053	1.4614757933000002	1.4259067619999999	1.4018795693000001	1.4076857646	1.5903310971	1.7946076295	1.6692742369	3.0255906773000003	-1.2186171773999999	-0.9152471081	-0.6320757359	-0.6769499027	-0.6670510968	-0.5139962449000001	-0.4262037959	-0.354013774	-0.37275226479999995	-0.324098932	-0.20180898320000001	-0.3198650532	-0.033145589100000004	-0.44013920770000003	-0.408181205	-0.4034732924	0.793516256	-0.23291390420000002	-0.17068510120000002	0.0048187247	0.1358786012	-0.3671040439	-0.1266361709	-0.4388681667	-0.36679752909999996	-0.2763609116
40	-2.7739747888	0.3374205388	0.1731057523	0.42752336700000004	0.3874385954	-0.27358788289999997	-1.5093777164	-1.6539643891999998	-1.6171577461000002	-1.1752438648999999	-0.8644008929000001	-0.6800095120999999	-0.5736734218999999	-0.44536851439999997	-1.0677277177	0.804141621	0.9857163908	1.0237546418999999	0.9843796447	0.9859802428	1.162984174	0.3921447367	-0.8678644284	-1.2186171773999999	-1.223826713	-1.0891552969	-0.8918546337000001	-0.6670510968	-0.5139962449000001	-0.4262037959	-0.354013774	-0.3898666939	-0.134197214	-0.1312464017	-0.3198650532	-0.5066540045	-0.44013920770000003	-0.408181205	-0.4034732924	1.098798961	-0.23291390420000002	-0.3194130561	-0.22887454289999998	0.14659729789999998	-0.40913077789999996	-0.2850988821	-0.4556107056	-0.6815010423000001	-1.1491077754
45	-1.7947717299000001	-0.6725420767	-0.6822849609999999	-0.6001503925	-0.8561437323000001	-0.9828520391	-1.3755369667	-1.0146141816	-1.1070891632	-0.792238282	-0.8644008929000001	-0.6800095120999999	-0.5736734218999999	-0.44536851439999997	-0.8510568714	1.7482829331	1.6276448206	1.5647555238	1.7009620327000001	1.6450133507	1.3959216802	2.1773317831	-0.8678644284	-1.0588613859	-0.8535311871	-0.8279669762999999	-0.6769499027	-0.6670510968	-0.5139962449000001	-0.4262037959	-0.354013774	-0.35563783579999997	-0.3557492183	-0.3429341463	-0.4693347042	-0.5066540045	-0.44013920770000003	-0.408181205	-0.4034732924	0.5514023514	-0.23291390420000002	-0.44336375850000004	-0.3274061565	-0.5278586175	-0.3791014846	-0.3865935626	-0.295516858	0.1395907107	0.5170328832
29	0.0967339816	-0.0369903428	-0.1440026101	-0.6001503925	1.5468954797999999	0.5801698670000001	0.1043474806	-0.7147031129000001	-0.9072614932999999	-0.6421914846	-0.8644008929000001	-0.6800095120999999	-0.5736734218999999	-0.44536851439999997	-0.4975873983	-0.35585617770000005	-0.3446677495	-0.40306765130000005	-0.8384009895000001	-0.6995467368000001	-0.3863678595	-0.6407275319	-0.8678644284	-0.1322777953	-0.6375254637	-0.6973728159999999	-0.5694975372	-0.6670510968	-0.5139962449000001	-0.4262037959	-0.354013774	-0.15026468710000002	-0.3873995046	-0.41349672789999997	-0.1703954022	-0.2698997968	-0.44013920770000003	-0.408181205	-0.4034732924	0.3656663842	-0.23291390420000002	-0.1288803768	-0.29170356140000003	-0.5278586175	-0.2429422598	-0.2097397044	-0.1268472159	-0.34181014600000004	-0.6510862721
44	0.8076498995	-0.6725420767	-0.6822849609999999	-0.6001503925	-0.621772997	0.6283032172999999	0.2022949009	-0.6486298541	-0.9487853386	-1.1752438648999999	-0.8644008929000001	-0.6800095120999999	-0.5736734218999999	-0.44536851439999997	-0.7851960937000001	-0.9181721838	-0.8465279162	-0.7399141376999999	-0.7158232017	-0.4993569468	-0.4244108194	-0.23054712789999998	-0.2330245831	-0.2760580077	-0.6683834242	-0.7626698962	-0.8918546337000001	-0.6670510968	-0.5139962449000001	-0.4262037959	-0.354013774	-0.0475781128	-0.3873995046	-0.3429341463	-0.4693347042	-0.2698997968	-0.44013920770000003	-0.408181205	-0.4034732924	0.4916060231	-0.23291390420000002	-0.4417256211	-0.3261039588	-0.5278586175	-0.459893005	-0.36903103600000003	-0.3500487625	-0.683333372	-1.1541728649
43	0.4533155908	-0.6725420767	-0.6822849609999999	-0.6001503925	-0.8369318203	0.6548757312	0.3282443789	-0.7546097601999999	-1.019244806	-0.9956562764	-0.8644008929000001	-0.6800095120999999	-0.5736734218999999	-0.44536851439999997	-0.6171999475	-1.2110196746	-1.0019078844	-0.771559368	-0.7573121348	-0.6454416571	-0.6129174224	-0.9843226809000001	-0.2999474231	-0.0204487413	-0.6683834242	-0.7626698962	-0.7844022681999999	-0.6670510968	-0.5139962449000001	-0.4262037959	-0.354013774	0.1577950359	-0.324098932	-0.20180898320000001	-0.3198650532	-0.5066540045	-0.44013920770000003	-0.408181205	-0.4034732924	0.3827991548	-0.23291390420000002	-0.23167095640000002	-0.1591260824	-0.5278586175	-0.170489802	-0.1755987322	-0.2141672458	-0.435025073	-0.8772813053
39	0.1139374541	0.6934675192	0.47466075630000004	0.7898141423	0.5313837921	0.40144751409999996	-0.0013955594000000001	0.5547149393	0.5404671848	0.6069104761999999	0.6608414237	0.5157809863	0.7683001454999999	-0.44536851439999997	0.18384300329999997	0.2803837114	-0.046575922699999994	-0.23270772829999997	-0.3639586908	-0.520204867	-0.6584408596	-0.9451426085	-0.8678644284	-0.036424320499999996	0.288213351	0.2167863061	0.2901213869	0.29043851579999996	0.1869077254	0.3348744111	-0.354013774	0.2091383231	0.18230564920000003	-0.20180898320000001	-0.1703954022	0.6771170341	-0.44013920770000003	0.11512803220000001	-0.4034732924	-0.1625668287	-0.23291390420000002	0.4386189257	0.3737046511	0.8142228618	-0.1377632516	0.1718467873	-0.2326999123	-0.12194233119999999	0.4026576864
35	-1.29967415	0.43675838990000004	0.2572402282	0.5286032499000001	-0.8561437323000001	-0.3523145046	-1.3935115299	-1.2844775014	-1.0276104412	-0.5112187759000001	-0.8644008929000001	-0.6800095120999999	-0.5736734218999999	-0.44536851439999997	-0.7669057309	0.7981951612999999	0.7050511454	0.4027476268	-0.3035623116	-0.3326531957	-0.6959731399	-0.4683769497	-0.16790345510000002	-1.1706904399	-1.03867895	-0.8279669762999999	-0.5694975372	-0.6670510968	-0.5139962449000001	-0.4262037959	-0.354013774	-0.4069811229	-0.3557492183	-0.20180898320000001	-0.3198650532	-0.5066540045	-0.44013920770000003	-0.408181205	-0.4034732924	1.1437074321	-0.23291390420000002	-0.27463729989999996	-0.1932811382	0.23140053219999998	-0.5687941261	-0.4044488986	-0.6188714828	-0.7633964262	-0.9790622255
30	-0.9654999744	0.09484589939999999	0.4887414429	0.3707033144	2.9135292756	-0.7445270301000001	-1.58956579	-1.0830658291	-0.6606983153	-0.7648450528	-0.8644008929000001	-0.6800095120999999	-0.5736734218999999	-0.44536851439999997	-0.7527414053	1.4614757933000002	1.4259067619999999	1.4018795693000001	1.4076857646	1.5903310971	1.7946076295	1.6692742369	3.0255906773000003	-1.2186171773999999	-0.9152471081	-0.6320757359	-0.6769499027	-0.6670510968	-0.5139962449000001	-0.4262037959	-0.354013774	-0.37275226479999995	-0.324098932	-0.20180898320000001	-0.3198650532	-0.033145589100000004	-0.44013920770000003	-0.408181205	-0.4034732924	0.793516256	-0.23291390420000002	-0.17068510120000002	0.0048187247	0.1358786012	-0.3671040439	-0.1266361709	-0.4388681667	-0.36679752909999996	-0.2763609116
31	0.6156279102000001	-0.6725420767	-0.6822849609999999	-0.6001503925	1.1047218126	1.1808466182	0.9541577273	0.6641844012	0.18600495	0.2828857192	0.44295315659999995	-0.16752640970000002	0.2890267905	-0.44536851439999997	0.051908070099999995	-0.8995190786	-1.1662126309	-1.0510346667000001	-0.7758556429000001	-0.662110042	-0.7139447908	-0.3639054517	0.4495942972	0.043453575300000005	0.0104917066	-0.240293255	-0.13968807519999998	-0.0287246884	-0.2803615881	-0.045664692400000005	-0.354013774	-0.2871801196	-0.2924486457	-0.3429341463	-0.3198650532	-0.2698997968	-0.44013920770000003	-0.408181205	-0.4034732924	0.6254334711	-0.23291390420000002	-0.6065263156	-0.8981259911	-0.5278586175	-0.4655666778	-0.991789838	-0.3075902424	-1.3394743126000002	-1.926617267
47	0.9199255078	-0.6725420767	-0.6822849609999999	-0.6001503925	-0.1326761296	0.3400025393	0.4824111314	-0.33720252869999995	-0.0414061455	-0.9123064662	-0.8644008929000001	-0.6800095120999999	-0.5736734218999999	-0.44536851439999997	-0.42970613090000004	-0.0366251841	-0.1955478154	-0.22610943649999998	0.0513581232	0.08177758389999999	0.2196326482	-0.3982388813	-0.0363669884	-0.531667274	-0.6683834242	-0.5014815756000001	-0.7844022681999999	-0.6670510968	-0.5139962449000001	-0.4262037959	-0.354013774	-0.3042945486	-0.3557492183	-0.2723715648	-0.4693347042	-0.5066540045	-0.44013920770000003	-0.408181205	-0.4034732924	1.2878563795	-0.23291390420000002	-0.6092684152000001	-0.45928805159999997	-0.5278586175	-0.7986970595	-0.7455356243000001	-0.9620244059	-1.0306673987000001	-0.8860881726000001
40	-2.7739747888	0.3374205388	0.1731057523	0.42752336700000004	0.3874385954	-0.27358788289999997	-1.5093777164	-1.6539643891999998	-1.6171577461000002	-1.1752438648999999	-0.8644008929000001	-0.6800095120999999	-0.5736734218999999	-0.44536851439999997	-1.0677277177	0.804141621	0.9857163908	1.0237546418999999	0.9843796447	0.9859802428	1.162984174	0.3921447367	-0.8678644284	-1.2186171773999999	-1.223826713	-1.0891552969	-0.8918546337000001	-0.6670510968	-0.5139962449000001	-0.4262037959	-0.354013774	-0.3898666939	-0.134197214	-0.1312464017	-0.3198650532	-0.5066540045	-0.44013920770000003	-0.408181205	-0.4034732924	1.098798961	-0.23291390420000002	-0.3194130561	-0.22887454289999998	0.14659729789999998	-0.40913077789999996	-0.2850988821	-0.4556107056	-0.6815010423000001	-1.1491077754
131	-1.1953354952	0.0967410475	-0.14514887140000002	0.2019611319	-1.1946929817	-0.9827322115	-1.6303696727	-1.0888665274	-0.5055521828	-0.5954639214	-0.7992952879999999	-0.8678494004	-0.7388903988	-0.6581354556	-0.5736395616	1.7331225671000001	1.8097526348	1.8464151668000002	1.6088650196	1.2735776979	0.4878172408	-0.7189169706999999	-0.693860701	-1.4078050106	-1.0607115629000001	-0.6418847521	-0.6474965912	-0.7325576872	-0.7532664079000001	-0.6668594508	-0.5948457996000001	-0.7977848569	-0.7844859578	-0.5760624493	-0.6399795004	-0.8228737011	-0.6921206927	-0.7326780073	-0.5979053443	0.8879860943000001	-0.2670364626	-0.3786651565	-0.2424808819	0.2931901421	-0.771299327	-0.4193594222	-0.9670042561	-0.5549873605	-0.7226521454000001
44	0.8076498995	-0.6725420767	-0.6822849609999999	-0.6001503925	-0.621772997	0.6283032172999999	0.2022949009	-0.6486298541	-0.9487853386	-1.1752438648999999	-0.8644008929000001	-0.6800095120999999	-0.5736734218999999	-0.44536851439999997	-0.7851960937000001	-0.9181721838	-0.8465279162	-0.7399141376999999	-0.7158232017	-0.4993569468	-0.4244108194	-0.23054712789999998	-0.2330245831	-0.2760580077	-0.6683834242	-0.7626698962	-0.8918546337000001	-0.6670510968	-0.5139962449000001	-0.4262037959	-0.354013774	-0.0475781128	-0.3873995046	-0.3429341463	-0.4693347042	-0.2698997968	-0.44013920770000003	-0.408181205	-0.4034732924	0.4916060231	-0.23291390420000002	-0.4417256211	-0.3261039588	-0.5278586175	-0.459893005	-0.36903103600000003	-0.3500487625	-0.683333372	-1.1541728649
30	-0.9654999744	0.09484589939999999	0.4887414429	0.3707033144	2.9135292756	-0.7445270301000001	-1.58956579	-1.0830658291	-0.6606983153	-0.7648450528	-0.8644008929000001	-0.6800095120999999	-0.5736734218999999	-0.44536851439999997	-0.7527414053	1.4614757933000002	1.4259067619999999	1.4018795693000001	1.4076857646	1.5903310971	1.7946076295	1.6692742369	3.0255906773000003	-1.2186171773999999	-0.9152471081	-0.6320757359	-0.6769499027	-0.6670510968	-0.5139962449000001	-0.4262037959	-0.354013774	-0.37275226479999995	-0.324098932	-0.20180898320000001	-0.3198650532	-0.033145589100000004	-0.44013920770000003	-0.408181205	-0.4034732924	0.793516256	-0.23291390420000002	-0.17068510120000002	0.0048187247	0.1358786012	-0.3671040439	-0.1266361709	-0.4388681667	-0.36679752909999996	-0.2763609116
29	0.0967339816	-0.0369903428	-0.1440026101	-0.6001503925	1.5468954797999999	0.5801698670000001	0.1043474806	-0.7147031129000001	-0.9072614932999999	-0.6421914846	-0.8644008929000001	-0.6800095120999999	-0.5736734218999999	-0.44536851439999997	-0.4975873983	-0.35585617770000005	-0.3446677495	-0.40306765130000005	-0.8384009895000001	-0.6995467368000001	-0.3863678595	-0.6407275319	-0.8678644284	-0.1322777953	-0.6375254637	-0.6973728159999999	-0.5694975372	-0.6670510968	-0.5139962449000001	-0.4262037959	-0.354013774	-0.15026468710000002	-0.3873995046	-0.41349672789999997	-0.1703954022	-0.2698997968	-0.44013920770000003	-0.408181205	-0.4034732924	0.3656663842	-0.23291390420000002	-0.1288803768	-0.29170356140000003	-0.5278586175	-0.2429422598	-0.2097397044	-0.1268472159	-0.34181014600000004	-0.6510862721
34	0.0375590433	0.6376048438	0.977376696	1.3937813957	-0.8561437323000001	-0.7025890709	-0.35714843310000005	-0.0408070249	0.7828596492000001	1.4888079234	1.1026645244	1.6332547625	2.0223771403999997	-0.44536851439999997	0.0387021114	0.6093481206	0.6585661624	0.4817204704	0.0612711014	0.0142382836	-0.27981910190000003	-0.6729480548000001	-0.8678644284	-0.2121556911	-0.0820821749	0.4126775465	0.9348355799	0.60960172	0.8878116957	1.0959526179999999	-0.354013774	-0.42409555200000004	-0.3557492183	-0.1312464017	-0.0209257511	-0.5066540045	-0.44013920770000003	-0.408181205	-0.4034732924	-0.0615253197	2.4077655734	0.1979263429	0.5135453199000001	0.9930847968000001	-0.0754255082	0.4698694008	-0.0886929836	0.4907304356	0.34345089689999997
46	-0.6291202254	-0.6725420767	-0.6822849609999999	-0.6001503925	-0.3684278025	0.5642659954	0.4349917627	-0.9156408412999999	-0.9745842798000001	-0.6927399490999999	-0.48586627450000003	-0.6800095120999999	-0.5736734218999999	-0.44536851439999997	-0.743845898	-0.1900125468	-0.2117689173	-0.2906664149	0.0296547089	0.0043964731	0.10169591369999999	-0.5507229234000001	-0.8678644284	-0.43581379909999995	-0.8843891476000001	-0.8279669762999999	-0.6769499027	-0.5074694947	-0.5139962449000001	-0.4262037959	-0.354013774	-0.4069811229	-0.3873995046	-0.41349672789999997	-0.3198650532	-0.2698997968	-0.44013920770000003	-0.408181205	-0.4034732924	0.9037721139	-0.23291390420000002	-0.5968365461999999	-0.449405638	-0.5278586175	-0.6422230012	-0.4677606298	-0.6948150808	-1.035859979	-1.4808597301
46	-0.6291202254	-0.6725420767	-0.6822849609999999	-0.6001503925	-0.3684278025	0.5642659954	0.4349917627	-0.9156408412999999	-0.9745842798000001	-0.6927399490999999	-0.48586627450000003	-0.6800095120999999	-0.5736734218999999	-0.44536851439999997	-0.743845898	-0.1900125468	-0.2117689173	-0.2906664149	0.0296547089	0.0043964731	0.10169591369999999	-0.5507229234000001	-0.8678644284	-0.43581379909999995	-0.8843891476000001	-0.8279669762999999	-0.6769499027	-0.5074694947	-0.5139962449000001	-0.4262037959	-0.354013774	-0.4069811229	-0.3873995046	-0.41349672789999997	-0.3198650532	-0.2698997968	-0.44013920770000003	-0.408181205	-0.4034732924	0.9037721139	-0.23291390420000002	-0.5968365461999999	-0.449405638	-0.5278586175	-0.6422230012	-0.4677606298	-0.6948150808	-1.035859979	-1.4808597301
41	0.2312978032	-0.6725420767	-0.6822849609999999	-0.6001503925	-0.7848624269	0.7105543437	0.7579599895999999	-0.2262014191	-0.884907022	-0.9919636126000001	-0.8644008929000001	-0.6800095120999999	-0.5736734218999999	-0.44536851439999997	-0.5097704634	-1.2726750724	-1.1150749198999999	-1.05561952	-0.9596385611	-1.0279387968	-0.6428161996	-0.2219285554	-0.2882699648	0.1872337876	-0.3598038193	-0.6973728159999999	-0.7844022681999999	-0.6670510968	-0.5139962449000001	-0.4262037959	-0.354013774	-0.21872240329999998	-0.229148073	-0.3429341463	-0.1703954022	-0.2698997968	-0.44013920770000003	-0.408181205	-0.4034732924	0.3773501378	-0.23291390420000002	-0.3307748788	-0.2379063491	-0.5278586175	-0.3701607654	-0.2066516218	-0.2613619075	-0.4920799894	-1.0157270851
39	0.1139374541	0.6934675192	0.47466075630000004	0.7898141423	0.5313837921	0.40144751409999996	-0.0013955594000000001	0.5547149393	0.5404671848	0.6069104761999999	0.6608414237	0.5157809863	0.7683001454999999	-0.44536851439999997	0.18384300329999997	0.2803837114	-0.046575922699999994	-0.23270772829999997	-0.3639586908	-0.520204867	-0.6584408596	-0.9451426085	-0.8678644284	-0.036424320499999996	0.288213351	0.2167863061	0.2901213869	0.29043851579999996	0.1869077254	0.3348744111	-0.354013774	0.2091383231	0.18230564920000003	-0.20180898320000001	-0.1703954022	0.6771170341	-0.44013920770000003	0.11512803220000001	-0.4034732924	-0.1625668287	-0.23291390420000002	0.4386189257	0.3737046511	0.8142228618	-0.1377632516	0.1718467873	-0.2326999123	-0.12194233119999999	0.4026576864
41	0.2312978032	-0.6725420767	-0.6822849609999999	-0.6001503925	-0.7848624269	0.7105543437	0.7579599895999999	-0.2262014191	-0.884907022	-0.9919636126000001	-0.8644008929000001	-0.6800095120999999	-0.5736734218999999	-0.44536851439999997	-0.5097704634	-1.2726750724	-1.1150749198999999	-1.05561952	-0.9596385611	-1.0279387968	-0.6428161996	-0.2219285554	-0.2882699648	0.1872337876	-0.3598038193	-0.6973728159999999	-0.7844022681999999	-0.6670510968	-0.5139962449000001	-0.4262037959	-0.354013774	-0.21872240329999998	-0.229148073	-0.3429341463	-0.1703954022	-0.2698997968	-0.44013920770000003	-0.408181205	-0.4034732924	0.3773501378	-0.23291390420000002	-0.3307748788	-0.2379063491	-0.5278586175	-0.3701607654	-0.2066516218	-0.2613619075	-0.4920799894	-1.0157270851
40	-2.7739747888	0.3374205388	0.1731057523	0.42752336700000004	0.3874385954	-0.27358788289999997	-1.5093777164	-1.6539643891999998	-1.6171577461000002	-1.1752438648999999	-0.8644008929000001	-0.6800095120999999	-0.5736734218999999	-0.44536851439999997	-1.0677277177	0.804141621	0.9857163908	1.0237546418999999	0.9843796447	0.9859802428	1.162984174	0.3921447367	-0.8678644284	-1.2186171773999999	-1.223826713	-1.0891552969	-0.8918546337000001	-0.6670510968	-0.5139962449000001	-0.4262037959	-0.354013774	-0.3898666939	-0.134197214	-0.1312464017	-0.3198650532	-0.5066540045	-0.44013920770000003	-0.408181205	-0.4034732924	1.098798961	-0.23291390420000002	-0.3194130561	-0.22887454289999998	0.14659729789999998	-0.40913077789999996	-0.2850988821	-0.4556107056	-0.6815010423000001	-1.1491077754
43	0.4533155908	-0.6725420767	-0.6822849609999999	-0.6001503925	-0.8369318203	0.6548757312	0.3282443789	-0.7546097601999999	-1.019244806	-0.9956562764	-0.8644008929000001	-0.6800095120999999	-0.5736734218999999	-0.44536851439999997	-0.6171999475	-1.2110196746	-1.0019078844	-0.771559368	-0.7573121348	-0.6454416571	-0.6129174224	-0.9843226809000001	-0.2999474231	-0.0204487413	-0.6683834242	-0.7626698962	-0.7844022681999999	-0.6670510968	-0.5139962449000001	-0.4262037959	-0.354013774	0.1577950359	-0.324098932	-0.20180898320000001	-0.3198650532	-0.5066540045	-0.44013920770000003	-0.408181205	-0.4034732924	0.3827991548	-0.23291390420000002	-0.23167095640000002	-0.1591260824	-0.5278586175	-0.170489802	-0.1755987322	-0.2141672458	-0.435025073	-0.8772813053
44	0.8076498995	-0.6725420767	-0.6822849609999999	-0.6001503925	-0.621772997	0.6283032172999999	0.2022949009	-0.6486298541	-0.9487853386	-1.1752438648999999	-0.8644008929000001	-0.6800095120999999	-0.5736734218999999	-0.44536851439999997	-0.7851960937000001	-0.9181721838	-0.8465279162	-0.7399141376999999	-0.7158232017	-0.4993569468	-0.4244108194	-0.23054712789999998	-0.2330245831	-0.2760580077	-0.6683834242	-0.7626698962	-0.8918546337000001	-0.6670510968	-0.5139962449000001	-0.4262037959	-0.354013774	-0.0475781128	-0.3873995046	-0.3429341463	-0.4693347042	-0.2698997968	-0.44013920770000003	-0.408181205	-0.4034732924	0.4916060231	-0.23291390420000002	-0.4417256211	-0.3261039588	-0.5278586175	-0.459893005	-0.36903103600000003	-0.3500487625	-0.683333372	-1.1541728649
47	0.9199255078	-0.6725420767	-0.6822849609999999	-0.6001503925	-0.1326761296	0.3400025393	0.4824111314	-0.33720252869999995	-0.0414061455	-0.9123064662	-0.8644008929000001	-0.6800095120999999	-0.5736734218999999	-0.44536851439999997	-0.42970613090000004	-0.0366251841	-0.1955478154	-0.22610943649999998	0.0513581232	0.08177758389999999	0.2196326482	-0.3982388813	-0.0363669884	-0.531667274	-0.6683834242	-0.5014815756000001	-0.7844022681999999	-0.6670510968	-0.5139962449000001	-0.4262037959	-0.354013774	-0.3042945486	-0.3557492183	-0.2723715648	-0.4693347042	-0.5066540045	-0.44013920770000003	-0.408181205	-0.4034732924	1.2878563795	-0.23291390420000002	-0.6092684152000001	-0.45928805159999997	-0.5278586175	-0.7986970595	-0.7455356243000001	-0.9620244059	-1.0306673987000001	-0.8860881726000001
29	0.0967339816	-0.0369903428	-0.1440026101	-0.6001503925	1.5468954797999999	0.5801698670000001	0.1043474806	-0.7147031129000001	-0.9072614932999999	-0.6421914846	-0.8644008929000001	-0.6800095120999999	-0.5736734218999999	-0.44536851439999997	-0.4975873983	-0.35585617770000005	-0.3446677495	-0.40306765130000005	-0.8384009895000001	-0.6995467368000001	-0.3863678595	-0.6407275319	-0.8678644284	-0.1322777953	-0.6375254637	-0.6973728159999999	-0.5694975372	-0.6670510968	-0.5139962449000001	-0.4262037959	-0.354013774	-0.15026468710000002	-0.3873995046	-0.41349672789999997	-0.1703954022	-0.2698997968	-0.44013920770000003	-0.408181205	-0.4034732924	0.3656663842	-0.23291390420000002	-0.1288803768	-0.29170356140000003	-0.5278586175	-0.2429422598	-0.2097397044	-0.1268472159	-0.34181014600000004	-0.6510862721
131	-1.1953354952	0.0967410475	-0.14514887140000002	0.2019611319	-1.1946929817	-0.9827322115	-1.6303696727	-1.0888665274	-0.5055521828	-0.5954639214	-0.7992952879999999	-0.8678494004	-0.7388903988	-0.6581354556	-0.5736395616	1.7331225671000001	1.8097526348	1.8464151668000002	1.6088650196	1.2735776979	0.4878172408	-0.7189169706999999	-0.693860701	-1.4078050106	-1.0607115629000001	-0.6418847521	-0.6474965912	-0.7325576872	-0.7532664079000001	-0.6668594508	-0.5948457996000001	-0.7977848569	-0.7844859578	-0.5760624493	-0.6399795004	-0.8228737011	-0.6921206927	-0.7326780073	-0.5979053443	0.8879860943000001	-0.2670364626	-0.3786651565	-0.2424808819	0.2931901421	-0.771299327	-0.4193594222	-0.9670042561	-0.5549873605	-0.7226521454000001
40	-2.7739747888	0.3374205388	0.1731057523	0.42752336700000004	0.3874385954	-0.27358788289999997	-1.5093777164	-1.6539643891999998	-1.6171577461000002	-1.1752438648999999	-0.8644008929000001	-0.6800095120999999	-0.5736734218999999	-0.44536851439999997	-1.0677277177	0.804141621	0.9857163908	1.0237546418999999	0.9843796447	0.9859802428	1.162984174	0.3921447367	-0.8678644284	-1.2186171773999999	-1.223826713	-1.0891552969	-0.8918546337000001	-0.6670510968	-0.5139962449000001	-0.4262037959	-0.354013774	-0.3898666939	-0.134197214	-0.1312464017	-0.3198650532	-0.5066540045	-0.44013920770000003	-0.408181205	-0.4034732924	1.098798961	-0.23291390420000002	-0.3194130561	-0.22887454289999998	0.14659729789999998	-0.40913077789999996	-0.2850988821	-0.4556107056	-0.6815010423000001	-1.1491077754
44	0.8076498995	-0.6725420767	-0.6822849609999999	-0.6001503925	-0.621772997	0.6283032172999999	0.2022949009	-0.6486298541	-0.9487853386	-1.1752438648999999	-0.8644008929000001	-0.6800095120999999	-0.5736734218999999	-0.44536851439999997	-0.7851960937000001	-0.9181721838	-0.8465279162	-0.7399141376999999	-0.7158232017	-0.4993569468	-0.4244108194	-0.23054712789999998	-0.2330245831	-0.2760580077	-0.6683834242	-0.7626698962	-0.8918546337000001	-0.6670510968	-0.5139962449000001	-0.4262037959	-0.354013774	-0.0475781128	-0.3873995046	-0.3429341463	-0.4693347042	-0.2698997968	-0.44013920770000003	-0.408181205	-0.4034732924	0.4916060231	-0.23291390420000002	-0.4417256211	-0.3261039588	-0.5278586175	-0.459893005	-0.36903103600000003	-0.3500487625	-0.683333372	-1.1541728649
44	0.8076498995	-0.6725420767	-0.6822849609999999	-0.6001503925	-0.621772997	0.6283032172999999	0.2022949009	-0.6486298541	-0.9487853386	-1.1752438648999999	-0.8644008929000001	-0.6800095120999999	-0.5736734218999999	-0.44536851439999997	-0.7851960937000001	-0.9181721838	-0.8465279162	-0.7399141376999999	-0.7158232017	-0.4993569468	-0.4244108194	-0.23054712789999998	-0.2330245831	-0.2760580077	-0.6683834242	-0.7626698962	-0.8918546337000001	-0.6670510968	-0.5139962449000001	-0.4262037959	-0.354013774	-0.0475781128	-0.3873995046	-0.3429341463	-0.4693347042	-0.2698997968	-0.44013920770000003	-0.408181205	-0.4034732924	0.4916060231	-0.23291390420000002	-0.4417256211	-0.3261039588	-0.5278586175	-0.459893005	-0.36903103600000003	-0.3500487625	-0.683333372	-1.1541728649
28	-2.3496421374	-0.0632389381	-0.1662339326	0.0198377512	-0.8561437323000001	-0.6842047281	-0.9002353131	-0.8466964656	-0.2533275013	-0.4925165503	-0.3287883752	-0.6800095120999999	-0.5736734218999999	-0.44536851439999997	0.68711395	0.5914774443999999	0.8378442338	0.9431875801	0.7543477153	0.5688427165	0.1264291758	-0.0182391324	-0.8678644284	-0.6754474864	-0.6992413847	-0.3055903351	-0.46204517170000003	-0.34788789259999997	-0.5139962449000001	-0.4262037959	-0.354013774	-0.2529512614	-0.3557492183	-0.3429341463	-0.3198650532	-0.2698997968	-0.44013920770000003	-0.408181205	-0.4034732924	0.372651126	-0.23291390420000002	0.22290539489999997	0.202228396	0.3716141428	-0.0819940178	0.1750118456	-0.3340145782	-0.0100985227	-0.2809468711
31	0.6156279102000001	-0.6725420767	-0.6822849609999999	-0.6001503925	1.1047218126	1.1808466182	0.9541577273	0.6641844012	0.18600495	0.2828857192	0.44295315659999995	-0.16752640970000002	0.2890267905	-0.44536851439999997	0.051908070099999995	-0.8995190786	-1.1662126309	-1.0510346667000001	-0.7758556429000001	-0.662110042	-0.7139447908	-0.3639054517	0.4495942972	0.043453575300000005	0.0104917066	-0.240293255	-0.13968807519999998	-0.0287246884	-0.2803615881	-0.045664692400000005	-0.354013774	-0.2871801196	-0.2924486457	-0.3429341463	-0.3198650532	-0.2698997968	-0.44013920770000003	-0.408181205	-0.4034732924	0.6254334711	-0.23291390420000002	-0.6065263156	-0.8981259911	-0.5278586175	-0.4655666778	-0.991789838	-0.3075902424	-1.3394743126000002	-1.926617267
37	1.4773037118	-0.6725420767	0.2657798717	0.5388628511	0.0773259514	0.7065652956	1.4472824955	2.1420365859	1.8391775821	2.2357647363	2.6260488663999997	1.8740622000999998	1.2689518293000002	1.9993072236000002	1.2258122089	-0.3216483859	-0.7787884254999999	-0.9955470181999999	-1.0497218838	-0.9751174315000001	-1.1456274028	-0.6083922338000001	-0.8678644284	1.1457685365	1.6151056519999998	1.1962425084000001	1.579549773	1.7266729347	1.1214463524	0.7154135145	1.1851765478	0.4658547589	1.131814239	0.4332542507	-0.0209257511	0.6771170341	2.1708560919999997	2.7316742184	3.4391294923	-0.5188090667	-0.23291390420000002	-0.143588002	0.4119698527	0.9637249731	0.1194028843	0.3305826866	0.0065700248	-0.013542221299999999	1.4470015688999998
41	0.2312978032	-0.6725420767	-0.6822849609999999	-0.6001503925	-0.7848624269	0.7105543437	0.7579599895999999	-0.2262014191	-0.884907022	-0.9919636126000001	-0.8644008929000001	-0.6800095120999999	-0.5736734218999999	-0.44536851439999997	-0.5097704634	-1.2726750724	-1.1150749198999999	-1.05561952	-0.9596385611	-1.0279387968	-0.6428161996	-0.2219285554	-0.2882699648	0.1872337876	-0.3598038193	-0.6973728159999999	-0.7844022681999999	-0.6670510968	-0.5139962449000001	-0.4262037959	-0.354013774	-0.21872240329999998	-0.229148073	-0.3429341463	-0.1703954022	-0.2698997968	-0.44013920770000003	-0.408181205	-0.4034732924	0.3773501378	-0.23291390420000002	-0.3307748788	-0.2379063491	-0.5278586175	-0.3701607654	-0.2066516218	-0.2613619075	-0.4920799894	-1.0157270851
37	1.4773037118	-0.6725420767	0.2657798717	0.5388628511	0.0773259514	0.7065652956	1.4472824955	2.1420365859	1.8391775821	2.2357647363	2.6260488663999997	1.8740622000999998	1.2689518293000002	1.9993072236000002	1.2258122089	-0.3216483859	-0.7787884254999999	-0.9955470181999999	-1.0497218838	-0.9751174315000001	-1.1456274028	-0.6083922338000001	-0.8678644284	1.1457685365	1.6151056519999998	1.1962425084000001	1.579549773	1.7266729347	1.1214463524	0.7154135145	1.1851765478	0.4658547589	1.131814239	0.4332542507	-0.0209257511	0.6771170341	2.1708560919999997	2.7316742184	3.4391294923	-0.5188090667	-0.23291390420000002	-0.143588002	0.4119698527	0.9637249731	0.1194028843	0.3305826866	0.0065700248	-0.013542221299999999	1.4470015688999998
28	-2.3496421374	-0.0632389381	-0.1662339326	0.0198377512	-0.8561437323000001	-0.6842047281	-0.9002353131	-0.8466964656	-0.2533275013	-0.4925165503	-0.3287883752	-0.6800095120999999	-0.5736734218999999	-0.44536851439999997	0.68711395	0.5914774443999999	0.8378442338	0.9431875801	0.7543477153	0.5688427165	0.1264291758	-0.0182391324	-0.8678644284	-0.6754474864	-0.6992413847	-0.3055903351	-0.46204517170000003	-0.34788789259999997	-0.5139962449000001	-0.4262037959	-0.354013774	-0.2529512614	-0.3557492183	-0.3429341463	-0.3198650532	-0.2698997968	-0.44013920770000003	-0.408181205	-0.4034732924	0.372651126	-0.23291390420000002	0.22290539489999997	0.202228396	0.3716141428	-0.0819940178	0.1750118456	-0.3340145782	-0.0100985227	-0.2809468711
45	-1.7947717299000001	-0.6725420767	-0.6822849609999999	-0.6001503925	-0.8561437323000001	-0.9828520391	-1.3755369667	-1.0146141816	-1.1070891632	-0.792238282	-0.8644008929000001	-0.6800095120999999	-0.5736734218999999	-0.44536851439999997	-0.8510568714	1.7482829331	1.6276448206	1.5647555238	1.7009620327000001	1.6450133507	1.3959216802	2.1773317831	-0.8678644284	-1.0588613859	-0.8535311871	-0.8279669762999999	-0.6769499027	-0.6670510968	-0.5139962449000001	-0.4262037959	-0.354013774	-0.35563783579999997	-0.3557492183	-0.3429341463	-0.4693347042	-0.5066540045	-0.44013920770000003	-0.408181205	-0.4034732924	0.5514023514	-0.23291390420000002	-0.44336375850000004	-0.3274061565	-0.5278586175	-0.3791014846	-0.3865935626	-0.295516858	0.1395907107	0.5170328832
40	-2.7739747888	0.3374205388	0.1731057523	0.42752336700000004	0.3874385954	-0.27358788289999997	-1.5093777164	-1.6539643891999998	-1.6171577461000002	-1.1752438648999999	-0.8644008929000001	-0.6800095120999999	-0.5736734218999999	-0.44536851439999997	-1.0677277177	0.804141621	0.9857163908	1.0237546418999999	0.9843796447	0.9859802428	1.162984174	0.3921447367	-0.8678644284	-1.2186171773999999	-1.223826713	-1.0891552969	-0.8918546337000001	-0.6670510968	-0.5139962449000001	-0.4262037959	-0.354013774	-0.3898666939	-0.134197214	-0.1312464017	-0.3198650532	-0.5066540045	-0.44013920770000003	-0.408181205	-0.4034732924	1.098798961	-0.23291390420000002	-0.3194130561	-0.22887454289999998	0.14659729789999998	-0.40913077789999996	-0.2850988821	-0.4556107056	-0.6815010423000001	-1.1491077754
33	-1.2196177965000001	0.0946654591	0.30042470530000004	0.5804854522	-0.13364202779999998	-0.6741655181999999	-1.2149615451	-0.7544435908	-0.42110707630000005	-0.4567636704	-0.5825681482	-0.6800095120999999	-0.5736734218999999	-0.44536851439999997	-0.5965294325	0.9442902865999999	1.0319898861	1.0565246816	1.0811351642	1.1101422953	0.8027860275	1.361515029	-0.2998423095	-0.9150811736	-0.6683834242	-0.4361844954	-0.46204517170000003	-0.5074694947	-0.5139962449000001	-0.4262037959	-0.354013774	-0.4069811229	-0.3557492183	-0.20180898320000001	-0.3198650532	-0.5066540045	-0.44013920770000003	-0.408181205	-0.4034732924	0.3653908722	-0.23291390420000002	-0.30056938829999996	-0.0980360236	0.39580310869999996	-0.3072277389	0.103708229	-0.2446008402	0.1499335597	0.5421529893
32	-0.5318902043	0.3289507806	0.1659322665	0.4189050794	0.5875179684	-0.552031157	-1.3411660946	-1.3983829618	-1.311306803	-0.7159221912999999	-0.8644008929000001	-0.6800095120999999	-0.5736734218999999	-0.44536851439999997	-1.0017947140999999	1.3798528099	1.3250060096	1.3855831171000002	1.6300461119	1.9504478203	1.4067936391999998	1.2133507072	-0.1415987896	-1.1706904399	-1.100394871	-0.9585611366	-0.6769499027	-0.6670510968	-0.5139962449000001	-0.4262037959	-0.354013774	-0.4069811229	-0.2607983593	-0.41349672789999997	-0.3198650532	-0.2698997968	-0.44013920770000003	-0.408181205	-0.4034732924	0.9868186015000001	-0.23291390420000002	-0.40070774530000003	-0.2934977904	0.1636974666	-0.5713001789	-0.4578066195	-0.620872549	-0.8198813105	-1.1618161306
29	0.0967339816	-0.0369903428	-0.1440026101	-0.6001503925	1.5468954797999999	0.5801698670000001	0.1043474806	-0.7147031129000001	-0.9072614932999999	-0.6421914846	-0.8644008929000001	-0.6800095120999999	-0.5736734218999999	-0.44536851439999997	-0.4975873983	-0.35585617770000005	-0.3446677495	-0.40306765130000005	-0.8384009895000001	-0.6995467368000001	-0.3863678595	-0.6407275319	-0.8678644284	-0.1322777953	-0.6375254637	-0.6973728159999999	-0.5694975372	-0.6670510968	-0.5139962449000001	-0.4262037959	-0.354013774	-0.15026468710000002	-0.3873995046	-0.41349672789999997	-0.1703954022	-0.2698997968	-0.44013920770000003	-0.408181205	-0.4034732924	0.3656663842	-0.23291390420000002	-0.1288803768	-0.29170356140000003	-0.5278586175	-0.2429422598	-0.2097397044	-0.1268472159	-0.34181014600000004	-0.6510862721
37	1.4773037118	-0.6725420767	0.2657798717	0.5388628511	0.0773259514	0.7065652956	1.4472824955	2.1420365859	1.8391775821	2.2357647363	2.6260488663999997	1.8740622000999998	1.2689518293000002	1.9993072236000002	1.2258122089	-0.3216483859	-0.7787884254999999	-0.9955470181999999	-1.0497218838	-0.9751174315000001	-1.1456274028	-0.6083922338000001	-0.8678644284	1.1457685365	1.6151056519999998	1.1962425084000001	1.579549773	1.7266729347	1.1214463524	0.7154135145	1.1851765478	0.4658547589	1.131814239	0.4332542507	-0.0209257511	0.6771170341	2.1708560919999997	2.7316742184	3.4391294923	-0.5188090667	-0.23291390420000002	-0.143588002	0.4119698527	0.9637249731	0.1194028843	0.3305826866	0.0065700248	-0.013542221299999999	1.4470015688999998
47	0.9199255078	-0.6725420767	-0.6822849609999999	-0.6001503925	-0.1326761296	0.3400025393	0.4824111314	-0.33720252869999995	-0.0414061455	-0.9123064662	-0.8644008929000001	-0.6800095120999999	-0.5736734218999999	-0.44536851439999997	-0.42970613090000004	-0.0366251841	-0.1955478154	-0.22610943649999998	0.0513581232	0.08177758389999999	0.2196326482	-0.3982388813	-0.0363669884	-0.531667274	-0.6683834242	-0.5014815756000001	-0.7844022681999999	-0.6670510968	-0.5139962449000001	-0.4262037959	-0.354013774	-0.3042945486	-0.3557492183	-0.2723715648	-0.4693347042	-0.5066540045	-0.44013920770000003	-0.408181205	-0.4034732924	1.2878563795	-0.23291390420000002	-0.6092684152000001	-0.45928805159999997	-0.5278586175	-0.7986970595	-0.7455356243000001	-0.9620244059	-1.0306673987000001	-0.8860881726000001
28	-2.3496421374	-0.0632389381	-0.1662339326	0.0198377512	-0.8561437323000001	-0.6842047281	-0.9002353131	-0.8466964656	-0.2533275013	-0.4925165503	-0.3287883752	-0.6800095120999999	-0.5736734218999999	-0.44536851439999997	0.68711395	0.5914774443999999	0.8378442338	0.9431875801	0.7543477153	0.5688427165	0.1264291758	-0.0182391324	-0.8678644284	-0.6754474864	-0.6992413847	-0.3055903351	-0.46204517170000003	-0.34788789259999997	-0.5139962449000001	-0.4262037959	-0.354013774	-0.2529512614	-0.3557492183	-0.3429341463	-0.3198650532	-0.2698997968	-0.44013920770000003	-0.408181205	-0.4034732924	0.372651126	-0.23291390420000002	0.22290539489999997	0.202228396	0.3716141428	-0.0819940178	0.1750118456	-0.3340145782	-0.0100985227	-0.2809468711
30	-0.9654999744	0.09484589939999999	0.4887414429	0.3707033144	2.9135292756	-0.7445270301000001	-1.58956579	-1.0830658291	-0.6606983153	-0.7648450528	-0.8644008929000001	-0.6800095120999999	-0.5736734218999999	-0.44536851439999997	-0.7527414053	1.4614757933000002	1.4259067619999999	1.4018795693000001	1.4076857646	1.5903310971	1.7946076295	1.6692742369	3.0255906773000003	-1.2186171773999999	-0.9152471081	-0.6320757359	-0.6769499027	-0.6670510968	-0.5139962449000001	-0.4262037959	-0.354013774	-0.37275226479999995	-0.324098932	-0.20180898320000001	-0.3198650532	-0.033145589100000004	-0.44013920770000003	-0.408181205	-0.4034732924	0.793516256	-0.23291390420000002	-0.17068510120000002	0.0048187247	0.1358786012	-0.3671040439	-0.1266361709	-0.4388681667	-0.36679752909999996	-0.2763609116
45	-1.7947717299000001	-0.6725420767	-0.6822849609999999	-0.6001503925	-0.8561437323000001	-0.9828520391	-1.3755369667	-1.0146141816	-1.1070891632	-0.792238282	-0.8644008929000001	-0.6800095120999999	-0.5736734218999999	-0.44536851439999997	-0.8510568714	1.7482829331	1.6276448206	1.5647555238	1.7009620327000001	1.6450133507	1.3959216802	2.1773317831	-0.8678644284	-1.0588613859	-0.8535311871	-0.8279669762999999	-0.6769499027	-0.6670510968	-0.5139962449000001	-0.4262037959	-0.354013774	-0.35563783579999997	-0.3557492183	-0.3429341463	-0.4693347042	-0.5066540045	-0.44013920770000003	-0.408181205	-0.4034732924	0.5514023514	-0.23291390420000002	-0.44336375850000004	-0.3274061565	-0.5278586175	-0.3791014846	-0.3865935626	-0.295516858	0.1395907107	0.5170328832
34	0.0375590433	0.6376048438	0.977376696	1.3937813957	-0.8561437323000001	-0.7025890709	-0.35714843310000005	-0.0408070249	0.7828596492000001	1.4888079234	1.1026645244	1.6332547625	2.0223771403999997	-0.44536851439999997	0.0387021114	0.6093481206	0.6585661624	0.4817204704	0.0612711014	0.0142382836	-0.27981910190000003	-0.6729480548000001	-0.8678644284	-0.2121556911	-0.0820821749	0.4126775465	0.9348355799	0.60960172	0.8878116957	1.0959526179999999	-0.354013774	-0.42409555200000004	-0.3557492183	-0.1312464017	-0.0209257511	-0.5066540045	-0.44013920770000003	-0.408181205	-0.4034732924	-0.0615253197	2.4077655734	0.1979263429	0.5135453199000001	0.9930847968000001	-0.0754255082	0.4698694008	-0.0886929836	0.4907304356	0.34345089689999997
36	1.3620416379	-0.6725420767	-0.6822849609999999	-0.6001503925	0.5314035716	1.0611117582	1.5294872273	1.9672120057	0.8437880333	0.2709403932	0.3962267252	0.5059856461	0.0918165995	-0.44536851439999997	0.46294261789999996	-0.9334764931999999	-1.1966034046	-1.1701788554	-1.0095904972	-1.0909303646	-0.5060127904999999	-0.955806266	-0.3597176145	0.9700371658	1.2756680865999999	0.4126775465	0.0752166559	0.1308569137	0.1869077254	-0.045664692400000005	-0.354013774	-0.1331502581	0.21395593559999998	0.5038168322	0.1285438999	0.6771170341	0.30585944940000004	0.11512803220000001	2.4784787961	-0.3618335008	-0.23291390420000002	-0.3294843792	-0.2368804977	-0.5278586175	-0.0919188024	-0.2025205943	-0.0474302574	-0.1414291991	1.0332385141
36	1.3620416379	-0.6725420767	-0.6822849609999999	-0.6001503925	0.5314035716	1.0611117582	1.5294872273	1.9672120057	0.8437880333	0.2709403932	0.3962267252	0.5059856461	0.0918165995	-0.44536851439999997	0.46294261789999996	-0.9334764931999999	-1.1966034046	-1.1701788554	-1.0095904972	-1.0909303646	-0.5060127904999999	-0.955806266	-0.3597176145	0.9700371658	1.2756680865999999	0.4126775465	0.0752166559	0.1308569137	0.1869077254	-0.045664692400000005	-0.354013774	-0.1331502581	0.21395593559999998	0.5038168322	0.1285438999	0.6771170341	0.30585944940000004	0.11512803220000001	2.4784787961	-0.3618335008	-0.23291390420000002	-0.3294843792	-0.2368804977	-0.5278586175	-0.0919188024	-0.2025205943	-0.0474302574	-0.1414291991	1.0332385141
29	0.0967339816	-0.0369903428	-0.1440026101	-0.6001503925	1.5468954797999999	0.5801698670000001	0.1043474806	-0.7147031129000001	-0.9072614932999999	-0.6421914846	-0.8644008929000001	-0.6800095120999999	-0.5736734218999999	-0.44536851439999997	-0.4975873983	-0.35585617770000005	-0.3446677495	-0.40306765130000005	-0.8384009895000001	-0.6995467368000001	-0.3863678595	-0.6407275319	-0.8678644284	-0.1322777953	-0.6375254637	-0.6973728159999999	-0.5694975372	-0.6670510968	-0.5139962449000001	-0.4262037959	-0.354013774	-0.15026468710000002	-0.3873995046	-0.41349672789999997	-0.1703954022	-0.2698997968	-0.44013920770000003	-0.408181205	-0.4034732924	0.3656663842	-0.23291390420000002	-0.1288803768	-0.29170356140000003	-0.5278586175	-0.2429422598	-0.2097397044	-0.1268472159	-0.34181014600000004	-0.6510862721
31	0.6156279102000001	-0.6725420767	-0.6822849609999999	-0.6001503925	1.1047218126	1.1808466182	0.9541577273	0.6641844012	0.18600495	0.2828857192	0.44295315659999995	-0.16752640970000002	0.2890267905	-0.44536851439999997	0.051908070099999995	-0.8995190786	-1.1662126309	-1.0510346667000001	-0.7758556429000001	-0.662110042	-0.7139447908	-0.3639054517	0.4495942972	0.043453575300000005	0.0104917066	-0.240293255	-0.13968807519999998	-0.0287246884	-0.2803615881	-0.045664692400000005	-0.354013774	-0.2871801196	-0.2924486457	-0.3429341463	-0.3198650532	-0.2698997968	-0.44013920770000003	-0.408181205	-0.4034732924	0.6254334711	-0.23291390420000002	-0.6065263156	-0.8981259911	-0.5278586175	-0.4655666778	-0.991789838	-0.3075902424	-1.3394743126000002	-1.926617267
132	-0.0478283281	0.1358901797	0.2661713107	0.550535938	-0.4459719031	-1.0789743403	-1.5993916072	-1.0380256868000002	-0.642548699	-0.7147337853	-1.0276986425	-0.8678494004	-0.7388903988	-0.6581354556	-0.7022844327	2.2714336752	2.1389752630000003	2.0589967017	2.0841282025	1.6662311098	1.5952624005	1.4376221180000002	0.2514559772	-1.4386211422	-1.0607115629000001	-0.7567063723	-0.7380203865	-0.8637620491	-0.7532664079000001	-0.6668594508	-0.5948457996000001	-0.8524987890000001	-0.8208211067	-0.3937481796	-0.8103252454000001	-0.8228737011	-0.6921206927	-0.7326780073	-0.5979053443	1.1000585436	-0.2670364626	-0.5792825122999999	-0.35738927880000004	0.0557036507	-1.0854558467	-0.5555201522	-1.1752718234000001	-0.4617274573	-0.1402035684
36	1.3620416379	-0.6725420767	-0.6822849609999999	-0.6001503925	0.5314035716	1.0611117582	1.5294872273	1.9672120057	0.8437880333	0.2709403932	0.3962267252	0.5059856461	0.0918165995	-0.44536851439999997	0.46294261789999996	-0.9334764931999999	-1.1966034046	-1.1701788554	-1.0095904972	-1.0909303646	-0.5060127904999999	-0.955806266	-0.3597176145	0.9700371658	1.2756680865999999	0.4126775465	0.0752166559	0.1308569137	0.1869077254	-0.045664692400000005	-0.354013774	-0.1331502581	0.21395593559999998	0.5038168322	0.1285438999	0.6771170341	0.30585944940000004	0.11512803220000001	2.4784787961	-0.3618335008	-0.23291390420000002	-0.3294843792	-0.2368804977	-0.5278586175	-0.0919188024	-0.2025205943	-0.0474302574	-0.1414291991	1.0332385141
45	-1.7947717299000001	-0.6725420767	-0.6822849609999999	-0.6001503925	-0.8561437323000001	-0.9828520391	-1.3755369667	-1.0146141816	-1.1070891632	-0.792238282	-0.8644008929000001	-0.6800095120999999	-0.5736734218999999	-0.44536851439999997	-0.8510568714	1.7482829331	1.6276448206	1.5647555238	1.7009620327000001	1.6450133507	1.3959216802	2.1773317831	-0.8678644284	-1.0588613859	-0.8535311871	-0.8279669762999999	-0.6769499027	-0.6670510968	-0.5139962449000001	-0.4262037959	-0.354013774	-0.35563783579999997	-0.3557492183	-0.3429341463	-0.4693347042	-0.5066540045	-0.44013920770000003	-0.408181205	-0.4034732924	0.5514023514	-0.23291390420000002	-0.44336375850000004	-0.3274061565	-0.5278586175	-0.3791014846	-0.3865935626	-0.295516858	0.1395907107	0.5170328832
42	0.5908837611	-0.0207643859	0.3583034823	0.6375836935	0.764705885	0.0400819356	-0.0401664133	0.2189951034	0.8601146822	0.9506554081999999	0.5254455992	0.6275521303	1.6274405294999998	1.0147788615	-0.1447661243	0.2821676493	0.2365002818	0.1526620349	0.298639559	0.007849565400000001	0.1544898623	0.9561290973000001	1.9333130932	-0.2121556911	-0.0512242144	0.2820833862	0.39757375240000004	0.1308569137	0.1869077254	0.7154135145	0.41558138689999996	0.0037651744	-0.134197214	-0.20180898320000001	-0.0209257511	0.20360861859999999	-0.06713987910000001	-0.408181205	0.5571774038	0.0573326379	-0.23291390420000002	-0.1636543375	-0.0386943607	0.3266368127	-0.2725113877	-0.1388707739	-0.4306729169	-0.1688377491	0.9445766320000001
36	1.3620416379	-0.6725420767	-0.6822849609999999	-0.6001503925	0.5314035716	1.0611117582	1.5294872273	1.9672120057	0.8437880333	0.2709403932	0.3962267252	0.5059856461	0.0918165995	-0.44536851439999997	0.46294261789999996	-0.9334764931999999	-1.1966034046	-1.1701788554	-1.0095904972	-1.0909303646	-0.5060127904999999	-0.955806266	-0.3597176145	0.9700371658	1.2756680865999999	0.4126775465	0.0752166559	0.1308569137	0.1869077254	-0.045664692400000005	-0.354013774	-0.1331502581	0.21395593559999998	0.5038168322	0.1285438999	0.6771170341	0.30585944940000004	0.11512803220000001	2.4784787961	-0.3618335008	-0.23291390420000002	-0.3294843792	-0.2368804977	-0.5278586175	-0.0919188024	-0.2025205943	-0.0474302574	-0.1414291991	1.0332385141
29	0.0967339816	-0.0369903428	-0.1440026101	-0.6001503925	1.5468954797999999	0.5801698670000001	0.1043474806	-0.7147031129000001	-0.9072614932999999	-0.6421914846	-0.8644008929000001	-0.6800095120999999	-0.5736734218999999	-0.44536851439999997	-0.4975873983	-0.35585617770000005	-0.3446677495	-0.40306765130000005	-0.8384009895000001	-0.6995467368000001	-0.3863678595	-0.6407275319	-0.8678644284	-0.1322777953	-0.6375254637	-0.6973728159999999	-0.5694975372	-0.6670510968	-0.5139962449000001	-0.4262037959	-0.354013774	-0.15026468710000002	-0.3873995046	-0.41349672789999997	-0.1703954022	-0.2698997968	-0.44013920770000003	-0.408181205	-0.4034732924	0.3656663842	-0.23291390420000002	-0.1288803768	-0.29170356140000003	-0.5278586175	-0.2429422598	-0.2097397044	-0.1268472159	-0.34181014600000004	-0.6510862721
35	-1.29967415	0.43675838990000004	0.2572402282	0.5286032499000001	-0.8561437323000001	-0.3523145046	-1.3935115299	-1.2844775014	-1.0276104412	-0.5112187759000001	-0.8644008929000001	-0.6800095120999999	-0.5736734218999999	-0.44536851439999997	-0.7669057309	0.7981951612999999	0.7050511454	0.4027476268	-0.3035623116	-0.3326531957	-0.6959731399	-0.4683769497	-0.16790345510000002	-1.1706904399	-1.03867895	-0.8279669762999999	-0.5694975372	-0.6670510968	-0.5139962449000001	-0.4262037959	-0.354013774	-0.4069811229	-0.3557492183	-0.20180898320000001	-0.3198650532	-0.5066540045	-0.44013920770000003	-0.408181205	-0.4034732924	1.1437074321	-0.23291390420000002	-0.27463729989999996	-0.1932811382	0.23140053219999998	-0.5687941261	-0.4044488986	-0.6188714828	-0.7633964262	-0.9790622255
43	0.4533155908	-0.6725420767	-0.6822849609999999	-0.6001503925	-0.8369318203	0.6548757312	0.3282443789	-0.7546097601999999	-1.019244806	-0.9956562764	-0.8644008929000001	-0.6800095120999999	-0.5736734218999999	-0.44536851439999997	-0.6171999475	-1.2110196746	-1.0019078844	-0.771559368	-0.7573121348	-0.6454416571	-0.6129174224	-0.9843226809000001	-0.2999474231	-0.0204487413	-0.6683834242	-0.7626698962	-0.7844022681999999	-0.6670510968	-0.5139962449000001	-0.4262037959	-0.354013774	0.1577950359	-0.324098932	-0.20180898320000001	-0.3198650532	-0.5066540045	-0.44013920770000003	-0.408181205	-0.4034732924	0.3827991548	-0.23291390420000002	-0.23167095640000002	-0.1591260824	-0.5278586175	-0.170489802	-0.1755987322	-0.2141672458	-0.435025073	-0.8772813053
36	1.3620416379	-0.6725420767	-0.6822849609999999	-0.6001503925	0.5314035716	1.0611117582	1.5294872273	1.9672120057	0.8437880333	0.2709403932	0.3962267252	0.5059856461	0.0918165995	-0.44536851439999997	0.46294261789999996	-0.9334764931999999	-1.1966034046	-1.1701788554	-1.0095904972	-1.0909303646	-0.5060127904999999	-0.955806266	-0.3597176145	0.9700371658	1.2756680865999999	0.4126775465	0.0752166559	0.1308569137	0.1869077254	-0.045664692400000005	-0.354013774	-0.1331502581	0.21395593559999998	0.5038168322	0.1285438999	0.6771170341	0.30585944940000004	0.11512803220000001	2.4784787961	-0.3618335008	-0.23291390420000002	-0.3294843792	-0.2368804977	-0.5278586175	-0.0919188024	-0.2025205943	-0.0474302574	-0.1414291991	1.0332385141
44	0.8076498995	-0.6725420767	-0.6822849609999999	-0.6001503925	-0.621772997	0.6283032172999999	0.2022949009	-0.6486298541	-0.9487853386	-1.1752438648999999	-0.8644008929000001	-0.6800095120999999	-0.5736734218999999	-0.44536851439999997	-0.7851960937000001	-0.9181721838	-0.8465279162	-0.7399141376999999	-0.7158232017	-0.4993569468	-0.4244108194	-0.23054712789999998	-0.2330245831	-0.2760580077	-0.6683834242	-0.7626698962	-0.8918546337000001	-0.6670510968	-0.5139962449000001	-0.4262037959	-0.354013774	-0.0475781128	-0.3873995046	-0.3429341463	-0.4693347042	-0.2698997968	-0.44013920770000003	-0.408181205	-0.4034732924	0.4916060231	-0.23291390420000002	-0.4417256211	-0.3261039588	-0.5278586175	-0.459893005	-0.36903103600000003	-0.3500487625	-0.683333372	-1.1541728649
139	0.4261872458	-0.5974367724	-0.7852026165	-0.5179229325	-1.1946929817	-1.2910386454	-1.9301238399	-1.4084184522	-1.3909925947	-1.2213278757	-1.0276986425	-0.8678494004	-0.7388903988	-0.6581354556	-0.8324908556999999	2.2256403858000002	2.416994745	2.4031028626	2.6821112086000003	2.3924102198	2.3838230628	1.5870911471	0.8625537809	-1.6389259974000001	-1.2817171190999999	-1.1585820432	-1.0095917723	-0.8637620491	-0.7532664079000001	-0.6668594508	-0.5948457996000001	-0.9254506984	-0.8208211067	-0.6672195840999999	-0.8103252454000001	-0.8228737011	-0.6921206927	-0.7326780073	-0.5979053443	1.3334852621	-0.2670364626	-0.8138189341	-0.6458459506	-0.5838668877000001	-1.1747073688	-0.7155774997	-1.2550004726000001	-0.8168487731999999	-0.4758726028
45	-1.7947717299000001	-0.6725420767	-0.6822849609999999	-0.6001503925	-0.8561437323000001	-0.9828520391	-1.3755369667	-1.0146141816	-1.1070891632	-0.792238282	-0.8644008929000001	-0.6800095120999999	-0.5736734218999999	-0.44536851439999997	-0.8510568714	1.7482829331	1.6276448206	1.5647555238	1.7009620327000001	1.6450133507	1.3959216802	2.1773317831	-0.8678644284	-1.0588613859	-0.8535311871	-0.8279669762999999	-0.6769499027	-0.6670510968	-0.5139962449000001	-0.4262037959	-0.354013774	-0.35563783579999997	-0.3557492183	-0.3429341463	-0.4693347042	-0.5066540045	-0.44013920770000003	-0.408181205	-0.4034732924	0.5514023514	-0.23291390420000002	-0.44336375850000004	-0.3274061565	-0.5278586175	-0.3791014846	-0.3865935626	-0.295516858	0.1395907107	0.5170328832
45	-1.7947717299000001	-0.6725420767	-0.6822849609999999	-0.6001503925	-0.8561437323000001	-0.9828520391	-1.3755369667	-1.0146141816	-1.1070891632	-0.792238282	-0.8644008929000001	-0.6800095120999999	-0.5736734218999999	-0.44536851439999997	-0.8510568714	1.7482829331	1.6276448206	1.5647555238	1.7009620327000001	1.6450133507	1.3959216802	2.1773317831	-0.8678644284	-1.0588613859	-0.8535311871	-0.8279669762999999	-0.6769499027	-0.6670510968	-0.5139962449000001	-0.4262037959	-0.354013774	-0.35563783579999997	-0.3557492183	-0.3429341463	-0.4693347042	-0.5066540045	-0.44013920770000003	-0.408181205	-0.4034732924	0.5514023514	-0.23291390420000002	-0.44336375850000004	-0.3274061565	-0.5278586175	-0.3791014846	-0.3865935626	-0.295516858	0.1395907107	0.5170328832
42	0.5908837611	-0.0207643859	0.3583034823	0.6375836935	0.764705885	0.0400819356	-0.0401664133	0.2189951034	0.8601146822	0.9506554081999999	0.5254455992	0.6275521303	1.6274405294999998	1.0147788615	-0.1447661243	0.2821676493	0.2365002818	0.1526620349	0.298639559	0.007849565400000001	0.1544898623	0.9561290973000001	1.9333130932	-0.2121556911	-0.0512242144	0.2820833862	0.39757375240000004	0.1308569137	0.1869077254	0.7154135145	0.41558138689999996	0.0037651744	-0.134197214	-0.20180898320000001	-0.0209257511	0.20360861859999999	-0.06713987910000001	-0.408181205	0.5571774038	0.0573326379	-0.23291390420000002	-0.1636543375	-0.0386943607	0.3266368127	-0.2725113877	-0.1388707739	-0.4306729169	-0.1688377491	0.9445766320000001
29	0.0967339816	-0.0369903428	-0.1440026101	-0.6001503925	1.5468954797999999	0.5801698670000001	0.1043474806	-0.7147031129000001	-0.9072614932999999	-0.6421914846	-0.8644008929000001	-0.6800095120999999	-0.5736734218999999	-0.44536851439999997	-0.4975873983	-0.35585617770000005	-0.3446677495	-0.40306765130000005	-0.8384009895000001	-0.6995467368000001	-0.3863678595	-0.6407275319	-0.8678644284	-0.1322777953	-0.6375254637	-0.6973728159999999	-0.5694975372	-0.6670510968	-0.5139962449000001	-0.4262037959	-0.354013774	-0.15026468710000002	-0.3873995046	-0.41349672789999997	-0.1703954022	-0.2698997968	-0.44013920770000003	-0.408181205	-0.4034732924	0.3656663842	-0.23291390420000002	-0.1288803768	-0.29170356140000003	-0.5278586175	-0.2429422598	-0.2097397044	-0.1268472159	-0.34181014600000004	-0.6510862721
45	-1.7947717299000001	-0.6725420767	-0.6822849609999999	-0.6001503925	-0.8561437323000001	-0.9828520391	-1.3755369667	-1.0146141816	-1.1070891632	-0.792238282	-0.8644008929000001	-0.6800095120999999	-0.5736734218999999	-0.44536851439999997	-0.8510568714	1.7482829331	1.6276448206	1.5647555238	1.7009620327000001	1.6450133507	1.3959216802	2.1773317831	-0.8678644284	-1.0588613859	-0.8535311871	-0.8279669762999999	-0.6769499027	-0.6670510968	-0.5139962449000001	-0.4262037959	-0.354013774	-0.35563783579999997	-0.3557492183	-0.3429341463	-0.4693347042	-0.5066540045	-0.44013920770000003	-0.408181205	-0.4034732924	0.5514023514	-0.23291390420000002	-0.44336375850000004	-0.3274061565	-0.5278586175	-0.3791014846	-0.3865935626	-0.295516858	0.1395907107	0.5170328832
28	-2.3496421374	-0.0632389381	-0.1662339326	0.0198377512	-0.8561437323000001	-0.6842047281	-0.9002353131	-0.8466964656	-0.2533275013	-0.4925165503	-0.3287883752	-0.6800095120999999	-0.5736734218999999	-0.44536851439999997	0.68711395	0.5914774443999999	0.8378442338	0.9431875801	0.7543477153	0.5688427165	0.1264291758	-0.0182391324	-0.8678644284	-0.6754474864	-0.6992413847	-0.3055903351	-0.46204517170000003	-0.34788789259999997	-0.5139962449000001	-0.4262037959	-0.354013774	-0.2529512614	-0.3557492183	-0.3429341463	-0.3198650532	-0.2698997968	-0.44013920770000003	-0.408181205	-0.4034732924	0.372651126	-0.23291390420000002	0.22290539489999997	0.202228396	0.3716141428	-0.0819940178	0.1750118456	-0.3340145782	-0.0100985227	-0.2809468711
46	-0.6291202254	-0.6725420767	-0.6822849609999999	-0.6001503925	-0.3684278025	0.5642659954	0.4349917627	-0.9156408412999999	-0.9745842798000001	-0.6927399490999999	-0.48586627450000003	-0.6800095120999999	-0.5736734218999999	-0.44536851439999997	-0.743845898	-0.1900125468	-0.2117689173	-0.2906664149	0.0296547089	0.0043964731	0.10169591369999999	-0.5507229234000001	-0.8678644284	-0.43581379909999995	-0.8843891476000001	-0.8279669762999999	-0.6769499027	-0.5074694947	-0.5139962449000001	-0.4262037959	-0.354013774	-0.4069811229	-0.3873995046	-0.41349672789999997	-0.3198650532	-0.2698997968	-0.44013920770000003	-0.408181205	-0.4034732924	0.9037721139	-0.23291390420000002	-0.5968365461999999	-0.449405638	-0.5278586175	-0.6422230012	-0.4677606298	-0.6948150808	-1.035859979	-1.4808597301
43	0.4533155908	-0.6725420767	-0.6822849609999999	-0.6001503925	-0.8369318203	0.6548757312	0.3282443789	-0.7546097601999999	-1.019244806	-0.9956562764	-0.8644008929000001	-0.6800095120999999	-0.5736734218999999	-0.44536851439999997	-0.6171999475	-1.2110196746	-1.0019078844	-0.771559368	-0.7573121348	-0.6454416571	-0.6129174224	-0.9843226809000001	-0.2999474231	-0.0204487413	-0.6683834242	-0.7626698962	-0.7844022681999999	-0.6670510968	-0.5139962449000001	-0.4262037959	-0.354013774	0.1577950359	-0.324098932	-0.20180898320000001	-0.3198650532	-0.5066540045	-0.44013920770000003	-0.408181205	-0.4034732924	0.3827991548	-0.23291390420000002	-0.23167095640000002	-0.1591260824	-0.5278586175	-0.170489802	-0.1755987322	-0.2141672458	-0.435025073	-0.8772813053
38	-0.7303262395000001	-0.6725420767	-0.6822849609999999	-0.6001503925	-0.8561437323000001	-0.9873183142	-1.4477381168	-1.2589481131	-0.9418583575	-0.7695826729	-0.8644008929000001	-0.6800095120999999	-0.5736734218999999	-0.44536851439999997	-0.8820124159	1.359634847	1.4641648759	1.4298079094999998	1.6747873799000002	1.5038047649000001	1.9568329172999999	1.8278100612000001	0.41497416460000003	-1.1387392816	-1.0078209895999999	-0.7626698962	-0.6769499027	-0.6670510968	-0.5139962449000001	-0.4262037959	-0.354013774	-0.3898666939	-0.3557492183	-0.41349672789999997	-0.3198650532	-0.5066540045	-0.44013920770000003	-0.408181205	-0.4034732924	0.7283474419	-0.23291390420000002	-0.5312347386	-0.3972570674	-0.5278586175	-0.48628176590000005	-0.4106175172	-0.6336571387	-0.19658714289999998	0.1956506725
129	-0.1938952009	-0.4687218785	0.5198647279	0.9499181533	-1.1946929817	-1.2237517217	-0.5354960581	0.1992769044	1.4009114737000001	1.9999136154	0.6822114817	0.025636377000000002	-0.7388903988	-0.6581354556	0.28035370600000004	1.866198671	1.4698901068999999	1.2357587602	0.9234688890999999	0.6119073722999999	0.2326379106	-0.8211222720999999	-0.3256617315	-0.7298501161	-0.2043150325	0.5637422605	0.9819317237999999	0.185872846	-0.1970081375	-0.6668594508	-0.5948457996000001	-0.8707367663	-0.7844859578	-0.5760624493	-0.8103252454000001	-0.3054334698	-0.6921206927	-0.7326780073	-0.5979053443	0.9487714839	1.0854600704000001	-0.1195470188	0.2178186056	0.7251204998999999	-0.6432671234	-0.2329511182	-1.0876729176	-0.26771158300000003	-0.5463497921
32	-0.5318902043	0.3289507806	0.1659322665	0.4189050794	0.5875179684	-0.552031157	-1.3411660946	-1.3983829618	-1.311306803	-0.7159221912999999	-0.8644008929000001	-0.6800095120999999	-0.5736734218999999	-0.44536851439999997	-1.0017947140999999	1.3798528099	1.3250060096	1.3855831171000002	1.6300461119	1.9504478203	1.4067936391999998	1.2133507072	-0.1415987896	-1.1706904399	-1.100394871	-0.9585611366	-0.6769499027	-0.6670510968	-0.5139962449000001	-0.4262037959	-0.354013774	-0.4069811229	-0.2607983593	-0.41349672789999997	-0.3198650532	-0.2698997968	-0.44013920770000003	-0.408181205	-0.4034732924	0.9868186015000001	-0.23291390420000002	-0.40070774530000003	-0.2934977904	0.1636974666	-0.5713001789	-0.4578066195	-0.620872549	-0.8198813105	-1.1618161306
37	1.4773037118	-0.6725420767	0.2657798717	0.5388628511	0.0773259514	0.7065652956	1.4472824955	2.1420365859	1.8391775821	2.2357647363	2.6260488663999997	1.8740622000999998	1.2689518293000002	1.9993072236000002	1.2258122089	-0.3216483859	-0.7787884254999999	-0.9955470181999999	-1.0497218838	-0.9751174315000001	-1.1456274028	-0.6083922338000001	-0.8678644284	1.1457685365	1.6151056519999998	1.1962425084000001	1.579549773	1.7266729347	1.1214463524	0.7154135145	1.1851765478	0.4658547589	1.131814239	0.4332542507	-0.0209257511	0.6771170341	2.1708560919999997	2.7316742184	3.4391294923	-0.5188090667	-0.23291390420000002	-0.143588002	0.4119698527	0.9637249731	0.1194028843	0.3305826866	0.0065700248	-0.013542221299999999	1.4470015688999998
35	-1.29967415	0.43675838990000004	0.2572402282	0.5286032499000001	-0.8561437323000001	-0.3523145046	-1.3935115299	-1.2844775014	-1.0276104412	-0.5112187759000001	-0.8644008929000001	-0.6800095120999999	-0.5736734218999999	-0.44536851439999997	-0.7669057309	0.7981951612999999	0.7050511454	0.4027476268	-0.3035623116	-0.3326531957	-0.6959731399	-0.4683769497	-0.16790345510000002	-1.1706904399	-1.03867895	-0.8279669762999999	-0.5694975372	-0.6670510968	-0.5139962449000001	-0.4262037959	-0.354013774	-0.4069811229	-0.3557492183	-0.20180898320000001	-0.3198650532	-0.5066540045	-0.44013920770000003	-0.408181205	-0.4034732924	1.1437074321	-0.23291390420000002	-0.27463729989999996	-0.1932811382	0.23140053219999998	-0.5687941261	-0.4044488986	-0.6188714828	-0.7633964262	-0.9790622255
36	1.3620416379	-0.6725420767	-0.6822849609999999	-0.6001503925	0.5314035716	1.0611117582	1.5294872273	1.9672120057	0.8437880333	0.2709403932	0.3962267252	0.5059856461	0.0918165995	-0.44536851439999997	0.46294261789999996	-0.9334764931999999	-1.1966034046	-1.1701788554	-1.0095904972	-1.0909303646	-0.5060127904999999	-0.955806266	-0.3597176145	0.9700371658	1.2756680865999999	0.4126775465	0.0752166559	0.1308569137	0.1869077254	-0.045664692400000005	-0.354013774	-0.1331502581	0.21395593559999998	0.5038168322	0.1285438999	0.6771170341	0.30585944940000004	0.11512803220000001	2.4784787961	-0.3618335008	-0.23291390420000002	-0.3294843792	-0.2368804977	-0.5278586175	-0.0919188024	-0.2025205943	-0.0474302574	-0.1414291991	1.0332385141
33	-1.2196177965000001	0.0946654591	0.30042470530000004	0.5804854522	-0.13364202779999998	-0.6741655181999999	-1.2149615451	-0.7544435908	-0.42110707630000005	-0.4567636704	-0.5825681482	-0.6800095120999999	-0.5736734218999999	-0.44536851439999997	-0.5965294325	0.9442902865999999	1.0319898861	1.0565246816	1.0811351642	1.1101422953	0.8027860275	1.361515029	-0.2998423095	-0.9150811736	-0.6683834242	-0.4361844954	-0.46204517170000003	-0.5074694947	-0.5139962449000001	-0.4262037959	-0.354013774	-0.4069811229	-0.3557492183	-0.20180898320000001	-0.3198650532	-0.5066540045	-0.44013920770000003	-0.408181205	-0.4034732924	0.3653908722	-0.23291390420000002	-0.30056938829999996	-0.0980360236	0.39580310869999996	-0.3072277389	0.103708229	-0.2446008402	0.1499335597	0.5421529893
43	0.4533155908	-0.6725420767	-0.6822849609999999	-0.6001503925	-0.8369318203	0.6548757312	0.3282443789	-0.7546097601999999	-1.019244806	-0.9956562764	-0.8644008929000001	-0.6800095120999999	-0.5736734218999999	-0.44536851439999997	-0.6171999475	-1.2110196746	-1.0019078844	-0.771559368	-0.7573121348	-0.6454416571	-0.6129174224	-0.9843226809000001	-0.2999474231	-0.0204487413	-0.6683834242	-0.7626698962	-0.7844022681999999	-0.6670510968	-0.5139962449000001	-0.4262037959	-0.354013774	0.1577950359	-0.324098932	-0.20180898320000001	-0.3198650532	-0.5066540045	-0.44013920770000003	-0.408181205	-0.4034732924	0.3827991548	-0.23291390420000002	-0.23167095640000002	-0.1591260824	-0.5278586175	-0.170489802	-0.1755987322	-0.2141672458	-0.435025073	-0.8772813053
31	0.6156279102000001	-0.6725420767	-0.6822849609999999	-0.6001503925	1.1047218126	1.1808466182	0.9541577273	0.6641844012	0.18600495	0.2828857192	0.44295315659999995	-0.16752640970000002	0.2890267905	-0.44536851439999997	0.051908070099999995	-0.8995190786	-1.1662126309	-1.0510346667000001	-0.7758556429000001	-0.662110042	-0.7139447908	-0.3639054517	0.4495942972	0.043453575300000005	0.0104917066	-0.240293255	-0.13968807519999998	-0.0287246884	-0.2803615881	-0.045664692400000005	-0.354013774	-0.2871801196	-0.2924486457	-0.3429341463	-0.3198650532	-0.2698997968	-0.44013920770000003	-0.408181205	-0.4034732924	0.6254334711	-0.23291390420000002	-0.6065263156	-0.8981259911	-0.5278586175	-0.4655666778	-0.991789838	-0.3075902424	-1.3394743126000002	-1.926617267
29	0.0967339816	-0.0369903428	-0.1440026101	-0.6001503925	1.5468954797999999	0.5801698670000001	0.1043474806	-0.7147031129000001	-0.9072614932999999	-0.6421914846	-0.8644008929000001	-0.6800095120999999	-0.5736734218999999	-0.44536851439999997	-0.4975873983	-0.35585617770000005	-0.3446677495	-0.40306765130000005	-0.8384009895000001	-0.6995467368000001	-0.3863678595	-0.6407275319	-0.8678644284	-0.1322777953	-0.6375254637	-0.6973728159999999	-0.5694975372	-0.6670510968	-0.5139962449000001	-0.4262037959	-0.354013774	-0.15026468710000002	-0.3873995046	-0.41349672789999997	-0.1703954022	-0.2698997968	-0.44013920770000003	-0.408181205	-0.4034732924	0.3656663842	-0.23291390420000002	-0.1288803768	-0.29170356140000003	-0.5278586175	-0.2429422598	-0.2097397044	-0.1268472159	-0.34181014600000004	-0.6510862721
43	0.4533155908	-0.6725420767	-0.6822849609999999	-0.6001503925	-0.8369318203	0.6548757312	0.3282443789	-0.7546097601999999	-1.019244806	-0.9956562764	-0.8644008929000001	-0.6800095120999999	-0.5736734218999999	-0.44536851439999997	-0.6171999475	-1.2110196746	-1.0019078844	-0.771559368	-0.7573121348	-0.6454416571	-0.6129174224	-0.9843226809000001	-0.2999474231	-0.0204487413	-0.6683834242	-0.7626698962	-0.7844022681999999	-0.6670510968	-0.5139962449000001	-0.4262037959	-0.354013774	0.1577950359	-0.324098932	-0.20180898320000001	-0.3198650532	-0.5066540045	-0.44013920770000003	-0.408181205	-0.4034732924	0.3827991548	-0.23291390420000002	-0.23167095640000002	-0.1591260824	-0.5278586175	-0.170489802	-0.1755987322	-0.2141672458	-0.435025073	-0.8772813053
30	-0.9654999744	0.09484589939999999	0.4887414429	0.3707033144	2.9135292756	-0.7445270301000001	-1.58956579	-1.0830658291	-0.6606983153	-0.7648450528	-0.8644008929000001	-0.6800095120999999	-0.5736734218999999	-0.44536851439999997	-0.7527414053	1.4614757933000002	1.4259067619999999	1.4018795693000001	1.4076857646	1.5903310971	1.7946076295	1.6692742369	3.0255906773000003	-1.2186171773999999	-0.9152471081	-0.6320757359	-0.6769499027	-0.6670510968	-0.5139962449000001	-0.4262037959	-0.354013774	-0.37275226479999995	-0.324098932	-0.20180898320000001	-0.3198650532	-0.033145589100000004	-0.44013920770000003	-0.408181205	-0.4034732924	0.793516256	-0.23291390420000002	-0.17068510120000002	0.0048187247	0.1358786012	-0.3671040439	-0.1266361709	-0.4388681667	-0.36679752909999996	-0.2763609116
34	0.0375590433	0.6376048438	0.977376696	1.3937813957	-0.8561437323000001	-0.7025890709	-0.35714843310000005	-0.0408070249	0.7828596492000001	1.4888079234	1.1026645244	1.6332547625	2.0223771403999997	-0.44536851439999997	0.0387021114	0.6093481206	0.6585661624	0.4817204704	0.0612711014	0.0142382836	-0.27981910190000003	-0.6729480548000001	-0.8678644284	-0.2121556911	-0.0820821749	0.4126775465	0.9348355799	0.60960172	0.8878116957	1.0959526179999999	-0.354013774	-0.42409555200000004	-0.3557492183	-0.1312464017	-0.0209257511	-0.5066540045	-0.44013920770000003	-0.408181205	-0.4034732924	-0.0615253197	2.4077655734	0.1979263429	0.5135453199000001	0.9930847968000001	-0.0754255082	0.4698694008	-0.0886929836	0.4907304356	0.34345089689999997
32	-0.5318902043	0.3289507806	0.1659322665	0.4189050794	0.5875179684	-0.552031157	-1.3411660946	-1.3983829618	-1.311306803	-0.7159221912999999	-0.8644008929000001	-0.6800095120999999	-0.5736734218999999	-0.44536851439999997	-1.0017947140999999	1.3798528099	1.3250060096	1.3855831171000002	1.6300461119	1.9504478203	1.4067936391999998	1.2133507072	-0.1415987896	-1.1706904399	-1.100394871	-0.9585611366	-0.6769499027	-0.6670510968	-0.5139962449000001	-0.4262037959	-0.354013774	-0.4069811229	-0.2607983593	-0.41349672789999997	-0.3198650532	-0.2698997968	-0.44013920770000003	-0.408181205	-0.4034732924	0.9868186015000001	-0.23291390420000002	-0.40070774530000003	-0.2934977904	0.1636974666	-0.5713001789	-0.4578066195	-0.620872549	-0.8198813105	-1.1618161306
30	-0.9654999744	0.09484589939999999	0.4887414429	0.3707033144	2.9135292756	-0.7445270301000001	-1.58956579	-1.0830658291	-0.6606983153	-0.7648450528	-0.8644008929000001	-0.6800095120999999	-0.5736734218999999	-0.44536851439999997	-0.7527414053	1.4614757933000002	1.4259067619999999	1.4018795693000001	1.4076857646	1.5903310971	1.7946076295	1.6692742369	3.0255906773000003	-1.2186171773999999	-0.9152471081	-0.6320757359	-0.6769499027	-0.6670510968	-0.5139962449000001	-0.4262037959	-0.354013774	-0.37275226479999995	-0.324098932	-0.20180898320000001	-0.3198650532	-0.033145589100000004	-0.44013920770000003	-0.408181205	-0.4034732924	0.793516256	-0.23291390420000002	-0.17068510120000002	0.0048187247	0.1358786012	-0.3671040439	-0.1266361709	-0.4388681667	-0.36679752909999996	-0.2763609116
39	0.1139374541	0.6934675192	0.47466075630000004	0.7898141423	0.5313837921	0.40144751409999996	-0.0013955594000000001	0.5547149393	0.5404671848	0.6069104761999999	0.6608414237	0.5157809863	0.7683001454999999	-0.44536851439999997	0.18384300329999997	0.2803837114	-0.046575922699999994	-0.23270772829999997	-0.3639586908	-0.520204867	-0.6584408596	-0.9451426085	-0.8678644284	-0.036424320499999996	0.288213351	0.2167863061	0.2901213869	0.29043851579999996	0.1869077254	0.3348744111	-0.354013774	0.2091383231	0.18230564920000003	-0.20180898320000001	-0.1703954022	0.6771170341	-0.44013920770000003	0.11512803220000001	-0.4034732924	-0.1625668287	-0.23291390420000002	0.4386189257	0.3737046511	0.8142228618	-0.1377632516	0.1718467873	-0.2326999123	-0.12194233119999999	0.4026576864
28	-2.3496421374	-0.0632389381	-0.1662339326	0.0198377512	-0.8561437323000001	-0.6842047281	-0.9002353131	-0.8466964656	-0.2533275013	-0.4925165503	-0.3287883752	-0.6800095120999999	-0.5736734218999999	-0.44536851439999997	0.68711395	0.5914774443999999	0.8378442338	0.9431875801	0.7543477153	0.5688427165	0.1264291758	-0.0182391324	-0.8678644284	-0.6754474864	-0.6992413847	-0.3055903351	-0.46204517170000003	-0.34788789259999997	-0.5139962449000001	-0.4262037959	-0.354013774	-0.2529512614	-0.3557492183	-0.3429341463	-0.3198650532	-0.2698997968	-0.44013920770000003	-0.408181205	-0.4034732924	0.372651126	-0.23291390420000002	0.22290539489999997	0.202228396	0.3716141428	-0.0819940178	0.1750118456	-0.3340145782	-0.0100985227	-0.2809468711
44	0.8076498995	-0.6725420767	-0.6822849609999999	-0.6001503925	-0.621772997	0.6283032172999999	0.2022949009	-0.6486298541	-0.9487853386	-1.1752438648999999	-0.8644008929000001	-0.6800095120999999	-0.5736734218999999	-0.44536851439999997	-0.7851960937000001	-0.9181721838	-0.8465279162	-0.7399141376999999	-0.7158232017	-0.4993569468	-0.4244108194	-0.23054712789999998	-0.2330245831	-0.2760580077	-0.6683834242	-0.7626698962	-0.8918546337000001	-0.6670510968	-0.5139962449000001	-0.4262037959	-0.354013774	-0.0475781128	-0.3873995046	-0.3429341463	-0.4693347042	-0.2698997968	-0.44013920770000003	-0.408181205	-0.4034732924	0.4916060231	-0.23291390420000002	-0.4417256211	-0.3261039588	-0.5278586175	-0.459893005	-0.36903103600000003	-0.3500487625	-0.683333372	-1.1541728649
131	-1.1953354952	0.0967410475	-0.14514887140000002	0.2019611319	-1.1946929817	-0.9827322115	-1.6303696727	-1.0888665274	-0.5055521828	-0.5954639214	-0.7992952879999999	-0.8678494004	-0.7388903988	-0.6581354556	-0.5736395616	1.7331225671000001	1.8097526348	1.8464151668000002	1.6088650196	1.2735776979	0.4878172408	-0.7189169706999999	-0.693860701	-1.4078050106	-1.0607115629000001	-0.6418847521	-0.6474965912	-0.7325576872	-0.7532664079000001	-0.6668594508	-0.5948457996000001	-0.7977848569	-0.7844859578	-0.5760624493	-0.6399795004	-0.8228737011	-0.6921206927	-0.7326780073	-0.5979053443	0.8879860943000001	-0.2670364626	-0.3786651565	-0.2424808819	0.2931901421	-0.771299327	-0.4193594222	-0.9670042561	-0.5549873605	-0.7226521454000001
31	0.6156279102000001	-0.6725420767	-0.6822849609999999	-0.6001503925	1.1047218126	1.1808466182	0.9541577273	0.6641844012	0.18600495	0.2828857192	0.44295315659999995	-0.16752640970000002	0.2890267905	-0.44536851439999997	0.051908070099999995	-0.8995190786	-1.1662126309	-1.0510346667000001	-0.7758556429000001	-0.662110042	-0.7139447908	-0.3639054517	0.4495942972	0.043453575300000005	0.0104917066	-0.240293255	-0.13968807519999998	-0.0287246884	-0.2803615881	-0.045664692400000005	-0.354013774	-0.2871801196	-0.2924486457	-0.3429341463	-0.3198650532	-0.2698997968	-0.44013920770000003	-0.408181205	-0.4034732924	0.6254334711	-0.23291390420000002	-0.6065263156	-0.8981259911	-0.5278586175	-0.4655666778	-0.991789838	-0.3075902424	-1.3394743126000002	-1.926617267
40	-2.7739747888	0.3374205388	0.1731057523	0.42752336700000004	0.3874385954	-0.27358788289999997	-1.5093777164	-1.6539643891999998	-1.6171577461000002	-1.1752438648999999	-0.8644008929000001	-0.6800095120999999	-0.5736734218999999	-0.44536851439999997	-1.0677277177	0.804141621	0.9857163908	1.0237546418999999	0.9843796447	0.9859802428	1.162984174	0.3921447367	-0.8678644284	-1.2186171773999999	-1.223826713	-1.0891552969	-0.8918546337000001	-0.6670510968	-0.5139962449000001	-0.4262037959	-0.354013774	-0.3898666939	-0.134197214	-0.1312464017	-0.3198650532	-0.5066540045	-0.44013920770000003	-0.408181205	-0.4034732924	1.098798961	-0.23291390420000002	-0.3194130561	-0.22887454289999998	0.14659729789999998	-0.40913077789999996	-0.2850988821	-0.4556107056	-0.6815010423000001	-1.1491077754
42	0.5908837611	-0.0207643859	0.3583034823	0.6375836935	0.764705885	0.0400819356	-0.0401664133	0.2189951034	0.8601146822	0.9506554081999999	0.5254455992	0.6275521303	1.6274405294999998	1.0147788615	-0.1447661243	0.2821676493	0.2365002818	0.1526620349	0.298639559	0.007849565400000001	0.1544898623	0.9561290973000001	1.9333130932	-0.2121556911	-0.0512242144	0.2820833862	0.39757375240000004	0.1308569137	0.1869077254	0.7154135145	0.41558138689999996	0.0037651744	-0.134197214	-0.20180898320000001	-0.0209257511	0.20360861859999999	-0.06713987910000001	-0.408181205	0.5571774038	0.0573326379	-0.23291390420000002	-0.1636543375	-0.0386943607	0.3266368127	-0.2725113877	-0.1388707739	-0.4306729169	-0.1688377491	0.9445766320000001
42	0.5908837611	-0.0207643859	0.3583034823	0.6375836935	0.764705885	0.0400819356	-0.0401664133	0.2189951034	0.8601146822	0.9506554081999999	0.5254455992	0.6275521303	1.6274405294999998	1.0147788615	-0.1447661243	0.2821676493	0.2365002818	0.1526620349	0.298639559	0.007849565400000001	0.1544898623	0.9561290973000001	1.9333130932	-0.2121556911	-0.0512242144	0.2820833862	0.39757375240000004	0.1308569137	0.1869077254	0.7154135145	0.41558138689999996	0.0037651744	-0.134197214	-0.20180898320000001	-0.0209257511	0.20360861859999999	-0.06713987910000001	-0.408181205	0.5571774038	0.0573326379	-0.23291390420000002	-0.1636543375	-0.0386943607	0.3266368127	-0.2725113877	-0.1388707739	-0.4306729169	-0.1688377491	0.9445766320000001
39	0.1139374541	0.6934675192	0.47466075630000004	0.7898141423	0.5313837921	0.40144751409999996	-0.0013955594000000001	0.5547149393	0.5404671848	0.6069104761999999	0.6608414237	0.5157809863	0.7683001454999999	-0.44536851439999997	0.18384300329999997	0.2803837114	-0.046575922699999994	-0.23270772829999997	-0.3639586908	-0.520204867	-0.6584408596	-0.9451426085	-0.8678644284	-0.036424320499999996	0.288213351	0.2167863061	0.2901213869	0.29043851579999996	0.1869077254	0.3348744111	-0.354013774	0.2091383231	0.18230564920000003	-0.20180898320000001	-0.1703954022	0.6771170341	-0.44013920770000003	0.11512803220000001	-0.4034732924	-0.1625668287	-0.23291390420000002	0.4386189257	0.3737046511	0.8142228618	-0.1377632516	0.1718467873	-0.2326999123	-0.12194233119999999	0.4026576864
31	0.6156279102000001	-0.6725420767	-0.6822849609999999	-0.6001503925	1.1047218126	1.1808466182	0.9541577273	0.6641844012	0.18600495	0.2828857192	0.44295315659999995	-0.16752640970000002	0.2890267905	-0.44536851439999997	0.051908070099999995	-0.8995190786	-1.1662126309	-1.0510346667000001	-0.7758556429000001	-0.662110042	-0.7139447908	-0.3639054517	0.4495942972	0.043453575300000005	0.0104917066	-0.240293255	-0.13968807519999998	-0.0287246884	-0.2803615881	-0.045664692400000005	-0.354013774	-0.2871801196	-0.2924486457	-0.3429341463	-0.3198650532	-0.2698997968	-0.44013920770000003	-0.408181205	-0.4034732924	0.6254334711	-0.23291390420000002	-0.6065263156	-0.8981259911	-0.5278586175	-0.4655666778	-0.991789838	-0.3075902424	-1.3394743126000002	-1.926617267
124	0.3313177142	0.0828514277	-0.1579555369	-0.5179229325	-0.6131312459	0.1505148901	-0.5593326155	-0.9999700767	-0.8090516862999999	-0.5978127619	-0.5726063117	-0.550781304	-0.7388903988	-0.6581354556	-0.6654312106	0.1048754397	0.2829160602	0.4310938879	-0.2298487256	0.0098040316	-0.25956563120000004	-0.7248921981	-0.6954467044	-0.8222985107999999	-1.0054601738	-0.8141171824	-0.6474965912	-0.6013533253	-0.5678469843999999	-0.6668594508	-0.5948457996000001	-0.8889747437000001	-0.7844859578	-0.5760624493	-0.46963375539999996	-0.5641535854999999	-0.32023494739999997	-0.14326106289999999	-0.5979053443	0.8657741829000001	-0.2670364626	-0.5082461845	-0.45758245700000005	-0.5838668877000001	-0.8271417869	-0.5121695808	-1.0641667944	-0.6024869539	-0.43948551799999996
35	-1.29967415	0.43675838990000004	0.2572402282	0.5286032499000001	-0.8561437323000001	-0.3523145046	-1.3935115299	-1.2844775014	-1.0276104412	-0.5112187759000001	-0.8644008929000001	-0.6800095120999999	-0.5736734218999999	-0.44536851439999997	-0.7669057309	0.7981951612999999	0.7050511454	0.4027476268	-0.3035623116	-0.3326531957	-0.6959731399	-0.4683769497	-0.16790345510000002	-1.1706904399	-1.03867895	-0.8279669762999999	-0.5694975372	-0.6670510968	-0.5139962449000001	-0.4262037959	-0.354013774	-0.4069811229	-0.3557492183	-0.20180898320000001	-0.3198650532	-0.5066540045	-0.44013920770000003	-0.408181205	-0.4034732924	1.1437074321	-0.23291390420000002	-0.27463729989999996	-0.1932811382	0.23140053219999998	-0.5687941261	-0.4044488986	-0.6188714828	-0.7633964262	-0.9790622255
41	0.2312978032	-0.6725420767	-0.6822849609999999	-0.6001503925	-0.7848624269	0.7105543437	0.7579599895999999	-0.2262014191	-0.884907022	-0.9919636126000001	-0.8644008929000001	-0.6800095120999999	-0.5736734218999999	-0.44536851439999997	-0.5097704634	-1.2726750724	-1.1150749198999999	-1.05561952	-0.9596385611	-1.0279387968	-0.6428161996	-0.2219285554	-0.2882699648	0.1872337876	-0.3598038193	-0.6973728159999999	-0.7844022681999999	-0.6670510968	-0.5139962449000001	-0.4262037959	-0.354013774	-0.21872240329999998	-0.229148073	-0.3429341463	-0.1703954022	-0.2698997968	-0.44013920770000003	-0.408181205	-0.4034732924	0.3773501378	-0.23291390420000002	-0.3307748788	-0.2379063491	-0.5278586175	-0.3701607654	-0.2066516218	-0.2613619075	-0.4920799894	-1.0157270851
43	0.4533155908	-0.6725420767	-0.6822849609999999	-0.6001503925	-0.8369318203	0.6548757312	0.3282443789	-0.7546097601999999	-1.019244806	-0.9956562764	-0.8644008929000001	-0.6800095120999999	-0.5736734218999999	-0.44536851439999997	-0.6171999475	-1.2110196746	-1.0019078844	-0.771559368	-0.7573121348	-0.6454416571	-0.6129174224	-0.9843226809000001	-0.2999474231	-0.0204487413	-0.6683834242	-0.7626698962	-0.7844022681999999	-0.6670510968	-0.5139962449000001	-0.4262037959	-0.354013774	0.1577950359	-0.324098932	-0.20180898320000001	-0.3198650532	-0.5066540045	-0.44013920770000003	-0.408181205	-0.4034732924	0.3827991548	-0.23291390420000002	-0.23167095640000002	-0.1591260824	-0.5278586175	-0.170489802	-0.1755987322	-0.2141672458	-0.435025073	-0.8772813053
43	0.4533155908	-0.6725420767	-0.6822849609999999	-0.6001503925	-0.8369318203	0.6548757312	0.3282443789	-0.7546097601999999	-1.019244806	-0.9956562764	-0.8644008929000001	-0.6800095120999999	-0.5736734218999999	-0.44536851439999997	-0.6171999475	-1.2110196746	-1.0019078844	-0.771559368	-0.7573121348	-0.6454416571	-0.6129174224	-0.9843226809000001	-0.2999474231	-0.0204487413	-0.6683834242	-0.7626698962	-0.7844022681999999	-0.6670510968	-0.5139962449000001	-0.4262037959	-0.354013774	0.1577950359	-0.324098932	-0.20180898320000001	-0.3198650532	-0.5066540045	-0.44013920770000003	-0.408181205	-0.4034732924	0.3827991548	-0.23291390420000002	-0.23167095640000002	-0.1591260824	-0.5278586175	-0.170489802	-0.1755987322	-0.2141672458	-0.435025073	-0.8772813053
32	-0.5318902043	0.3289507806	0.1659322665	0.4189050794	0.5875179684	-0.552031157	-1.3411660946	-1.3983829618	-1.311306803	-0.7159221912999999	-0.8644008929000001	-0.6800095120999999	-0.5736734218999999	-0.44536851439999997	-1.0017947140999999	1.3798528099	1.3250060096	1.3855831171000002	1.6300461119	1.9504478203	1.4067936391999998	1.2133507072	-0.1415987896	-1.1706904399	-1.100394871	-0.9585611366	-0.6769499027	-0.6670510968	-0.5139962449000001	-0.4262037959	-0.354013774	-0.4069811229	-0.2607983593	-0.41349672789999997	-0.3198650532	-0.2698997968	-0.44013920770000003	-0.408181205	-0.4034732924	0.9868186015000001	-0.23291390420000002	-0.40070774530000003	-0.2934977904	0.1636974666	-0.5713001789	-0.4578066195	-0.620872549	-0.8198813105	-1.1618161306
45	-1.7947717299000001	-0.6725420767	-0.6822849609999999	-0.6001503925	-0.8561437323000001	-0.9828520391	-1.3755369667	-1.0146141816	-1.1070891632	-0.792238282	-0.8644008929000001	-0.6800095120999999	-0.5736734218999999	-0.44536851439999997	-0.8510568714	1.7482829331	1.6276448206	1.5647555238	1.7009620327000001	1.6450133507	1.3959216802	2.1773317831	-0.8678644284	-1.0588613859	-0.8535311871	-0.8279669762999999	-0.6769499027	-0.6670510968	-0.5139962449000001	-0.4262037959	-0.354013774	-0.35563783579999997	-0.3557492183	-0.3429341463	-0.4693347042	-0.5066540045	-0.44013920770000003	-0.408181205	-0.4034732924	0.5514023514	-0.23291390420000002	-0.44336375850000004	-0.3274061565	-0.5278586175	-0.3791014846	-0.3865935626	-0.295516858	0.1395907107	0.5170328832
29	0.0967339816	-0.0369903428	-0.1440026101	-0.6001503925	1.5468954797999999	0.5801698670000001	0.1043474806	-0.7147031129000001	-0.9072614932999999	-0.6421914846	-0.8644008929000001	-0.6800095120999999	-0.5736734218999999	-0.44536851439999997	-0.4975873983	-0.35585617770000005	-0.3446677495	-0.40306765130000005	-0.8384009895000001	-0.6995467368000001	-0.3863678595	-0.6407275319	-0.8678644284	-0.1322777953	-0.6375254637	-0.6973728159999999	-0.5694975372	-0.6670510968	-0.5139962449000001	-0.4262037959	-0.354013774	-0.15026468710000002	-0.3873995046	-0.41349672789999997	-0.1703954022	-0.2698997968	-0.44013920770000003	-0.408181205	-0.4034732924	0.3656663842	-0.23291390420000002	-0.1288803768	-0.29170356140000003	-0.5278586175	-0.2429422598	-0.2097397044	-0.1268472159	-0.34181014600000004	-0.6510862721
33	-1.2196177965000001	0.0946654591	0.30042470530000004	0.5804854522	-0.13364202779999998	-0.6741655181999999	-1.2149615451	-0.7544435908	-0.42110707630000005	-0.4567636704	-0.5825681482	-0.6800095120999999	-0.5736734218999999	-0.44536851439999997	-0.5965294325	0.9442902865999999	1.0319898861	1.0565246816	1.0811351642	1.1101422953	0.8027860275	1.361515029	-0.2998423095	-0.9150811736	-0.6683834242	-0.4361844954	-0.46204517170000003	-0.5074694947	-0.5139962449000001	-0.4262037959	-0.354013774	-0.4069811229	-0.3557492183	-0.20180898320000001	-0.3198650532	-0.5066540045	-0.44013920770000003	-0.408181205	-0.4034732924	0.3653908722	-0.23291390420000002	-0.30056938829999996	-0.0980360236	0.39580310869999996	-0.3072277389	0.103708229	-0.2446008402	0.1499335597	0.5421529893
47	0.9199255078	-0.6725420767	-0.6822849609999999	-0.6001503925	-0.1326761296	0.3400025393	0.4824111314	-0.33720252869999995	-0.0414061455	-0.9123064662	-0.8644008929000001	-0.6800095120999999	-0.5736734218999999	-0.44536851439999997	-0.42970613090000004	-0.0366251841	-0.1955478154	-0.22610943649999998	0.0513581232	0.08177758389999999	0.2196326482	-0.3982388813	-0.0363669884	-0.531667274	-0.6683834242	-0.5014815756000001	-0.7844022681999999	-0.6670510968	-0.5139962449000001	-0.4262037959	-0.354013774	-0.3042945486	-0.3557492183	-0.2723715648	-0.4693347042	-0.5066540045	-0.44013920770000003	-0.408181205	-0.4034732924	1.2878563795	-0.23291390420000002	-0.6092684152000001	-0.45928805159999997	-0.5278586175	-0.7986970595	-0.7455356243000001	-0.9620244059	-1.0306673987000001	-0.8860881726000001
46	-0.6291202254	-0.6725420767	-0.6822849609999999	-0.6001503925	-0.3684278025	0.5642659954	0.4349917627	-0.9156408412999999	-0.9745842798000001	-0.6927399490999999	-0.48586627450000003	-0.6800095120999999	-0.5736734218999999	-0.44536851439999997	-0.743845898	-0.1900125468	-0.2117689173	-0.2906664149	0.0296547089	0.0043964731	0.10169591369999999	-0.5507229234000001	-0.8678644284	-0.43581379909999995	-0.8843891476000001	-0.8279669762999999	-0.6769499027	-0.5074694947	-0.5139962449000001	-0.4262037959	-0.354013774	-0.4069811229	-0.3873995046	-0.41349672789999997	-0.3198650532	-0.2698997968	-0.44013920770000003	-0.408181205	-0.4034732924	0.9037721139	-0.23291390420000002	-0.5968365461999999	-0.449405638	-0.5278586175	-0.6422230012	-0.4677606298	-0.6948150808	-1.035859979	-1.4808597301
47	0.9199255078	-0.6725420767	-0.6822849609999999	-0.6001503925	-0.1326761296	0.3400025393	0.4824111314	-0.33720252869999995	-0.0414061455	-0.9123064662	-0.8644008929000001	-0.6800095120999999	-0.5736734218999999	-0.44536851439999997	-0.42970613090000004	-0.0366251841	-0.1955478154	-0.22610943649999998	0.0513581232	0.08177758389999999	0.2196326482	-0.3982388813	-0.0363669884	-0.531667274	-0.6683834242	-0.5014815756000001	-0.7844022681999999	-0.6670510968	-0.5139962449000001	-0.4262037959	-0.354013774	-0.3042945486	-0.3557492183	-0.2723715648	-0.4693347042	-0.5066540045	-0.44013920770000003	-0.408181205	-0.4034732924	1.2878563795	-0.23291390420000002	-0.6092684152000001	-0.45928805159999997	-0.5278586175	-0.7986970595	-0.7455356243000001	-0.9620244059	-1.0306673987000001	-0.8860881726000001
43	0.4533155908	-0.6725420767	-0.6822849609999999	-0.6001503925	-0.8369318203	0.6548757312	0.3282443789	-0.7546097601999999	-1.019244806	-0.9956562764	-0.8644008929000001	-0.6800095120999999	-0.5736734218999999	-0.44536851439999997	-0.6171999475	-1.2110196746	-1.0019078844	-0.771559368	-0.7573121348	-0.6454416571	-0.6129174224	-0.9843226809000001	-0.2999474231	-0.0204487413	-0.6683834242	-0.7626698962	-0.7844022681999999	-0.6670510968	-0.5139962449000001	-0.4262037959	-0.354013774	0.1577950359	-0.324098932	-0.20180898320000001	-0.3198650532	-0.5066540045	-0.44013920770000003	-0.408181205	-0.4034732924	0.3827991548	-0.23291390420000002	-0.23167095640000002	-0.1591260824	-0.5278586175	-0.170489802	-0.1755987322	-0.2141672458	-0.435025073	-0.8772813053
40	-2.7739747888	0.3374205388	0.1731057523	0.42752336700000004	0.3874385954	-0.27358788289999997	-1.5093777164	-1.6539643891999998	-1.6171577461000002	-1.1752438648999999	-0.8644008929000001	-0.6800095120999999	-0.5736734218999999	-0.44536851439999997	-1.0677277177	0.804141621	0.9857163908	1.0237546418999999	0.9843796447	0.9859802428	1.162984174	0.3921447367	-0.8678644284	-1.2186171773999999	-1.223826713	-1.0891552969	-0.8918546337000001	-0.6670510968	-0.5139962449000001	-0.4262037959	-0.354013774	-0.3898666939	-0.134197214	-0.1312464017	-0.3198650532	-0.5066540045	-0.44013920770000003	-0.408181205	-0.4034732924	1.098798961	-0.23291390420000002	-0.3194130561	-0.22887454289999998	0.14659729789999998	-0.40913077789999996	-0.2850988821	-0.4556107056	-0.6815010423000001	-1.1491077754
31	0.6156279102000001	-0.6725420767	-0.6822849609999999	-0.6001503925	1.1047218126	1.1808466182	0.9541577273	0.6641844012	0.18600495	0.2828857192	0.44295315659999995	-0.16752640970000002	0.2890267905	-0.44536851439999997	0.051908070099999995	-0.8995190786	-1.1662126309	-1.0510346667000001	-0.7758556429000001	-0.662110042	-0.7139447908	-0.3639054517	0.4495942972	0.043453575300000005	0.0104917066	-0.240293255	-0.13968807519999998	-0.0287246884	-0.2803615881	-0.045664692400000005	-0.354013774	-0.2871801196	-0.2924486457	-0.3429341463	-0.3198650532	-0.2698997968	-0.44013920770000003	-0.408181205	-0.4034732924	0.6254334711	-0.23291390420000002	-0.6065263156	-0.8981259911	-0.5278586175	-0.4655666778	-0.991789838	-0.3075902424	-1.3394743126000002	-1.926617267
43	0.4533155908	-0.6725420767	-0.6822849609999999	-0.6001503925	-0.8369318203	0.6548757312	0.3282443789	-0.7546097601999999	-1.019244806	-0.9956562764	-0.8644008929000001	-0.6800095120999999	-0.5736734218999999	-0.44536851439999997	-0.6171999475	-1.2110196746	-1.0019078844	-0.771559368	-0.7573121348	-0.6454416571	-0.6129174224	-0.9843226809000001	-0.2999474231	-0.0204487413	-0.6683834242	-0.7626698962	-0.7844022681999999	-0.6670510968	-0.5139962449000001	-0.4262037959	-0.354013774	0.1577950359	-0.324098932	-0.20180898320000001	-0.3198650532	-0.5066540045	-0.44013920770000003	-0.408181205	-0.4034732924	0.3827991548	-0.23291390420000002	-0.23167095640000002	-0.1591260824	-0.5278586175	-0.170489802	-0.1755987322	-0.2141672458	-0.435025073	-0.8772813053
40	-2.7739747888	0.3374205388	0.1731057523	0.42752336700000004	0.3874385954	-0.27358788289999997	-1.5093777164	-1.6539643891999998	-1.6171577461000002	-1.1752438648999999	-0.8644008929000001	-0.6800095120999999	-0.5736734218999999	-0.44536851439999997	-1.0677277177	0.804141621	0.9857163908	1.0237546418999999	0.9843796447	0.9859802428	1.162984174	0.3921447367	-0.8678644284	-1.2186171773999999	-1.223826713	-1.0891552969	-0.8918546337000001	-0.6670510968	-0.5139962449000001	-0.4262037959	-0.354013774	-0.3898666939	-0.134197214	-0.1312464017	-0.3198650532	-0.5066540045	-0.44013920770000003	-0.408181205	-0.4034732924	1.098798961	-0.23291390420000002	-0.3194130561	-0.22887454289999998	0.14659729789999998	-0.40913077789999996	-0.2850988821	-0.4556107056	-0.6815010423000001	-1.1491077754
31	0.6156279102000001	-0.6725420767	-0.6822849609999999	-0.6001503925	1.1047218126	1.1808466182	0.9541577273	0.6641844012	0.18600495	0.2828857192	0.44295315659999995	-0.16752640970000002	0.2890267905	-0.44536851439999997	0.051908070099999995	-0.8995190786	-1.1662126309	-1.0510346667000001	-0.7758556429000001	-0.662110042	-0.7139447908	-0.3639054517	0.4495942972	0.043453575300000005	0.0104917066	-0.240293255	-0.13968807519999998	-0.0287246884	-0.2803615881	-0.045664692400000005	-0.354013774	-0.2871801196	-0.2924486457	-0.3429341463	-0.3198650532	-0.2698997968	-0.44013920770000003	-0.408181205	-0.4034732924	0.6254334711	-0.23291390420000002	-0.6065263156	-0.8981259911	-0.5278586175	-0.4655666778	-0.991789838	-0.3075902424	-1.3394743126000002	-1.926617267
35	-1.29967415	0.43675838990000004	0.2572402282	0.5286032499000001	-0.8561437323000001	-0.3523145046	-1.3935115299	-1.2844775014	-1.0276104412	-0.5112187759000001	-0.8644008929000001	-0.6800095120999999	-0.5736734218999999	-0.44536851439999997	-0.7669057309	0.7981951612999999	0.7050511454	0.4027476268	-0.3035623116	-0.3326531957	-0.6959731399	-0.4683769497	-0.16790345510000002	-1.1706904399	-1.03867895	-0.8279669762999999	-0.5694975372	-0.6670510968	-0.5139962449000001	-0.4262037959	-0.354013774	-0.4069811229	-0.3557492183	-0.20180898320000001	-0.3198650532	-0.5066540045	-0.44013920770000003	-0.408181205	-0.4034732924	1.1437074321	-0.23291390420000002	-0.27463729989999996	-0.1932811382	0.23140053219999998	-0.5687941261	-0.4044488986	-0.6188714828	-0.7633964262	-0.9790622255
41	0.2312978032	-0.6725420767	-0.6822849609999999	-0.6001503925	-0.7848624269	0.7105543437	0.7579599895999999	-0.2262014191	-0.884907022	-0.9919636126000001	-0.8644008929000001	-0.6800095120999999	-0.5736734218999999	-0.44536851439999997	-0.5097704634	-1.2726750724	-1.1150749198999999	-1.05561952	-0.9596385611	-1.0279387968	-0.6428161996	-0.2219285554	-0.2882699648	0.1872337876	-0.3598038193	-0.6973728159999999	-0.7844022681999999	-0.6670510968	-0.5139962449000001	-0.4262037959	-0.354013774	-0.21872240329999998	-0.229148073	-0.3429341463	-0.1703954022	-0.2698997968	-0.44013920770000003	-0.408181205	-0.4034732924	0.3773501378	-0.23291390420000002	-0.3307748788	-0.2379063491	-0.5278586175	-0.3701607654	-0.2066516218	-0.2613619075	-0.4920799894	-1.0157270851
46	-0.6291202254	-0.6725420767	-0.6822849609999999	-0.6001503925	-0.3684278025	0.5642659954	0.4349917627	-0.9156408412999999	-0.9745842798000001	-0.6927399490999999	-0.48586627450000003	-0.6800095120999999	-0.5736734218999999	-0.44536851439999997	-0.743845898	-0.1900125468	-0.2117689173	-0.2906664149	0.0296547089	0.0043964731	0.10169591369999999	-0.5507229234000001	-0.8678644284	-0.43581379909999995	-0.8843891476000001	-0.8279669762999999	-0.6769499027	-0.5074694947	-0.5139962449000001	-0.4262037959	-0.354013774	-0.4069811229	-0.3873995046	-0.41349672789999997	-0.3198650532	-0.2698997968	-0.44013920770000003	-0.408181205	-0.4034732924	0.9037721139	-0.23291390420000002	-0.5968365461999999	-0.449405638	-0.5278586175	-0.6422230012	-0.4677606298	-0.6948150808	-1.035859979	-1.4808597301
29	0.0967339816	-0.0369903428	-0.1440026101	-0.6001503925	1.5468954797999999	0.5801698670000001	0.1043474806	-0.7147031129000001	-0.9072614932999999	-0.6421914846	-0.8644008929000001	-0.6800095120999999	-0.5736734218999999	-0.44536851439999997	-0.4975873983	-0.35585617770000005	-0.3446677495	-0.40306765130000005	-0.8384009895000001	-0.6995467368000001	-0.3863678595	-0.6407275319	-0.8678644284	-0.1322777953	-0.6375254637	-0.6973728159999999	-0.5694975372	-0.6670510968	-0.5139962449000001	-0.4262037959	-0.354013774	-0.15026468710000002	-0.3873995046	-0.41349672789999997	-0.1703954022	-0.2698997968	-0.44013920770000003	-0.408181205	-0.4034732924	0.3656663842	-0.23291390420000002	-0.1288803768	-0.29170356140000003	-0.5278586175	-0.2429422598	-0.2097397044	-0.1268472159	-0.34181014600000004	-0.6510862721
31	0.6156279102000001	-0.6725420767	-0.6822849609999999	-0.6001503925	1.1047218126	1.1808466182	0.9541577273	0.6641844012	0.18600495	0.2828857192	0.44295315659999995	-0.16752640970000002	0.2890267905	-0.44536851439999997	0.051908070099999995	-0.8995190786	-1.1662126309	-1.0510346667000001	-0.7758556429000001	-0.662110042	-0.7139447908	-0.3639054517	0.4495942972	0.043453575300000005	0.0104917066	-0.240293255	-0.13968807519999998	-0.0287246884	-0.2803615881	-0.045664692400000005	-0.354013774	-0.2871801196	-0.2924486457	-0.3429341463	-0.3198650532	-0.2698997968	-0.44013920770000003	-0.408181205	-0.4034732924	0.6254334711	-0.23291390420000002	-0.6065263156	-0.8981259911	-0.5278586175	-0.4655666778	-0.991789838	-0.3075902424	-1.3394743126000002	-1.926617267
36	1.3620416379	-0.6725420767	-0.6822849609999999	-0.6001503925	0.5314035716	1.0611117582	1.5294872273	1.9672120057	0.8437880333	0.2709403932	0.3962267252	0.5059856461	0.0918165995	-0.44536851439999997	0.46294261789999996	-0.9334764931999999	-1.1966034046	-1.1701788554	-1.0095904972	-1.0909303646	-0.5060127904999999	-0.955806266	-0.3597176145	0.9700371658	1.2756680865999999	0.4126775465	0.0752166559	0.1308569137	0.1869077254	-0.045664692400000005	-0.354013774	-0.1331502581	0.21395593559999998	0.5038168322	0.1285438999	0.6771170341	0.30585944940000004	0.11512803220000001	2.4784787961	-0.3618335008	-0.23291390420000002	-0.3294843792	-0.2368804977	-0.5278586175	-0.0919188024	-0.2025205943	-0.0474302574	-0.1414291991	1.0332385141
127	0.2553456469	-0.5974367724	-0.7852026165	-0.5179229325	-1.0085791988	-0.1691163005	-0.830441925	-0.9886827081999999	-1.0657215289	-0.7608552866	-1.0276986425	-0.8678494004	-0.7388903988	-0.6581354556	-0.7762807289	0.9847320347	1.0949049411	1.2630843140999999	1.1442652997	1.5846822691999998	0.3991082226	-0.8201665570000001	-0.4946865639	-1.3153566159	-1.1435886465	-1.0437604229000002	-0.8285441818000001	-0.8637620491	-0.7532664079000001	-0.6668594508	-0.5948457996000001	-0.7065949701	-0.6391453622	-0.6672195840999999	-0.8103252454000001	-0.5641535854999999	-0.6921206927	-0.7326780073	-0.5979053443	1.8469780978	-0.2670364626	-0.8745391602	-0.7021304629	-0.5838668877000001	-1.2289572812	-0.7344750613	-1.3452508843000002	-1.6771597442	-2.2090955509
28	-2.3496421374	-0.0632389381	-0.1662339326	0.0198377512	-0.8561437323000001	-0.6842047281	-0.9002353131	-0.8466964656	-0.2533275013	-0.4925165503	-0.3287883752	-0.6800095120999999	-0.5736734218999999	-0.44536851439999997	0.68711395	0.5914774443999999	0.8378442338	0.9431875801	0.7543477153	0.5688427165	0.1264291758	-0.0182391324	-0.8678644284	-0.6754474864	-0.6992413847	-0.3055903351	-0.46204517170000003	-0.34788789259999997	-0.5139962449000001	-0.4262037959	-0.354013774	-0.2529512614	-0.3557492183	-0.3429341463	-0.3198650532	-0.2698997968	-0.44013920770000003	-0.408181205	-0.4034732924	0.372651126	-0.23291390420000002	0.22290539489999997	0.202228396	0.3716141428	-0.0819940178	0.1750118456	-0.3340145782	-0.0100985227	-0.2809468711
39	0.1139374541	0.6934675192	0.47466075630000004	0.7898141423	0.5313837921	0.40144751409999996	-0.0013955594000000001	0.5547149393	0.5404671848	0.6069104761999999	0.6608414237	0.5157809863	0.7683001454999999	-0.44536851439999997	0.18384300329999997	0.2803837114	-0.046575922699999994	-0.23270772829999997	-0.3639586908	-0.520204867	-0.6584408596	-0.9451426085	-0.8678644284	-0.036424320499999996	0.288213351	0.2167863061	0.2901213869	0.29043851579999996	0.1869077254	0.3348744111	-0.354013774	0.2091383231	0.18230564920000003	-0.20180898320000001	-0.1703954022	0.6771170341	-0.44013920770000003	0.11512803220000001	-0.4034732924	-0.1625668287	-0.23291390420000002	0.4386189257	0.3737046511	0.8142228618	-0.1377632516	0.1718467873	-0.2326999123	-0.12194233119999999	0.4026576864
29	0.0967339816	-0.0369903428	-0.1440026101	-0.6001503925	1.5468954797999999	0.5801698670000001	0.1043474806	-0.7147031129000001	-0.9072614932999999	-0.6421914846	-0.8644008929000001	-0.6800095120999999	-0.5736734218999999	-0.44536851439999997	-0.4975873983	-0.35585617770000005	-0.3446677495	-0.40306765130000005	-0.8384009895000001	-0.6995467368000001	-0.3863678595	-0.6407275319	-0.8678644284	-0.1322777953	-0.6375254637	-0.6973728159999999	-0.5694975372	-0.6670510968	-0.5139962449000001	-0.4262037959	-0.354013774	-0.15026468710000002	-0.3873995046	-0.41349672789999997	-0.1703954022	-0.2698997968	-0.44013920770000003	-0.408181205	-0.4034732924	0.3656663842	-0.23291390420000002	-0.1288803768	-0.29170356140000003	-0.5278586175	-0.2429422598	-0.2097397044	-0.1268472159	-0.34181014600000004	-0.6510862721
42	0.5908837611	-0.0207643859	0.3583034823	0.6375836935	0.764705885	0.0400819356	-0.0401664133	0.2189951034	0.8601146822	0.9506554081999999	0.5254455992	0.6275521303	1.6274405294999998	1.0147788615	-0.1447661243	0.2821676493	0.2365002818	0.1526620349	0.298639559	0.007849565400000001	0.1544898623	0.9561290973000001	1.9333130932	-0.2121556911	-0.0512242144	0.2820833862	0.39757375240000004	0.1308569137	0.1869077254	0.7154135145	0.41558138689999996	0.0037651744	-0.134197214	-0.20180898320000001	-0.0209257511	0.20360861859999999	-0.06713987910000001	-0.408181205	0.5571774038	0.0573326379	-0.23291390420000002	-0.1636543375	-0.0386943607	0.3266368127	-0.2725113877	-0.1388707739	-0.4306729169	-0.1688377491	0.9445766320000001
42	0.5908837611	-0.0207643859	0.3583034823	0.6375836935	0.764705885	0.0400819356	-0.0401664133	0.2189951034	0.8601146822	0.9506554081999999	0.5254455992	0.6275521303	1.6274405294999998	1.0147788615	-0.1447661243	0.2821676493	0.2365002818	0.1526620349	0.298639559	0.007849565400000001	0.1544898623	0.9561290973000001	1.9333130932	-0.2121556911	-0.0512242144	0.2820833862	0.39757375240000004	0.1308569137	0.1869077254	0.7154135145	0.41558138689999996	0.0037651744	-0.134197214	-0.20180898320000001	-0.0209257511	0.20360861859999999	-0.06713987910000001	-0.408181205	0.5571774038	0.0573326379	-0.23291390420000002	-0.1636543375	-0.0386943607	0.3266368127	-0.2725113877	-0.1388707739	-0.4306729169	-0.1688377491	0.9445766320000001
36	1.3620416379	-0.6725420767	-0.6822849609999999	-0.6001503925	0.5314035716	1.0611117582	1.5294872273	1.9672120057	0.8437880333	0.2709403932	0.3962267252	0.5059856461	0.0918165995	-0.44536851439999997	0.46294261789999996	-0.9334764931999999	-1.1966034046	-1.1701788554	-1.0095904972	-1.0909303646	-0.5060127904999999	-0.955806266	-0.3597176145	0.9700371658	1.2756680865999999	0.4126775465	0.0752166559	0.1308569137	0.1869077254	-0.045664692400000005	-0.354013774	-0.1331502581	0.21395593559999998	0.5038168322	0.1285438999	0.6771170341	0.30585944940000004	0.11512803220000001	2.4784787961	-0.3618335008	-0.23291390420000002	-0.3294843792	-0.2368804977	-0.5278586175	-0.0919188024	-0.2025205943	-0.0474302574	-0.1414291991	1.0332385141
131	-1.1953354952	0.0967410475	-0.14514887140000002	0.2019611319	-1.1946929817	-0.9827322115	-1.6303696727	-1.0888665274	-0.5055521828	-0.5954639214	-0.7992952879999999	-0.8678494004	-0.7388903988	-0.6581354556	-0.5736395616	1.7331225671000001	1.8097526348	1.8464151668000002	1.6088650196	1.2735776979	0.4878172408	-0.7189169706999999	-0.693860701	-1.4078050106	-1.0607115629000001	-0.6418847521	-0.6474965912	-0.7325576872	-0.7532664079000001	-0.6668594508	-0.5948457996000001	-0.7977848569	-0.7844859578	-0.5760624493	-0.6399795004	-0.8228737011	-0.6921206927	-0.7326780073	-0.5979053443	0.8879860943000001	-0.2670364626	-0.3786651565	-0.2424808819	0.2931901421	-0.771299327	-0.4193594222	-0.9670042561	-0.5549873605	-0.7226521454000001
47	0.9199255078	-0.6725420767	-0.6822849609999999	-0.6001503925	-0.1326761296	0.3400025393	0.4824111314	-0.33720252869999995	-0.0414061455	-0.9123064662	-0.8644008929000001	-0.6800095120999999	-0.5736734218999999	-0.44536851439999997	-0.42970613090000004	-0.0366251841	-0.1955478154	-0.22610943649999998	0.0513581232	0.08177758389999999	0.2196326482	-0.3982388813	-0.0363669884	-0.531667274	-0.6683834242	-0.5014815756000001	-0.7844022681999999	-0.6670510968	-0.5139962449000001	-0.4262037959	-0.354013774	-0.3042945486	-0.3557492183	-0.2723715648	-0.4693347042	-0.5066540045	-0.44013920770000003	-0.408181205	-0.4034732924	1.2878563795	-0.23291390420000002	-0.6092684152000001	-0.45928805159999997	-0.5278586175	-0.7986970595	-0.7455356243000001	-0.9620244059	-1.0306673987000001	-0.8860881726000001
28	-2.3496421374	-0.0632389381	-0.1662339326	0.0198377512	-0.8561437323000001	-0.6842047281	-0.9002353131	-0.8466964656	-0.2533275013	-0.4925165503	-0.3287883752	-0.6800095120999999	-0.5736734218999999	-0.44536851439999997	0.68711395	0.5914774443999999	0.8378442338	0.9431875801	0.7543477153	0.5688427165	0.1264291758	-0.0182391324	-0.8678644284	-0.6754474864	-0.6992413847	-0.3055903351	-0.46204517170000003	-0.34788789259999997	-0.5139962449000001	-0.4262037959	-0.354013774	-0.2529512614	-0.3557492183	-0.3429341463	-0.3198650532	-0.2698997968	-0.44013920770000003	-0.408181205	-0.4034732924	0.372651126	-0.23291390420000002	0.22290539489999997	0.202228396	0.3716141428	-0.0819940178	0.1750118456	-0.3340145782	-0.0100985227	-0.2809468711
35	-1.29967415	0.43675838990000004	0.2572402282	0.5286032499000001	-0.8561437323000001	-0.3523145046	-1.3935115299	-1.2844775014	-1.0276104412	-0.5112187759000001	-0.8644008929000001	-0.6800095120999999	-0.5736734218999999	-0.44536851439999997	-0.7669057309	0.7981951612999999	0.7050511454	0.4027476268	-0.3035623116	-0.3326531957	-0.6959731399	-0.4683769497	-0.16790345510000002	-1.1706904399	-1.03867895	-0.8279669762999999	-0.5694975372	-0.6670510968	-0.5139962449000001	-0.4262037959	-0.354013774	-0.4069811229	-0.3557492183	-0.20180898320000001	-0.3198650532	-0.5066540045	-0.44013920770000003	-0.408181205	-0.4034732924	1.1437074321	-0.23291390420000002	-0.27463729989999996	-0.1932811382	0.23140053219999998	-0.5687941261	-0.4044488986	-0.6188714828	-0.7633964262	-0.9790622255
36	1.3620416379	-0.6725420767	-0.6822849609999999	-0.6001503925	0.5314035716	1.0611117582	1.5294872273	1.9672120057	0.8437880333	0.2709403932	0.3962267252	0.5059856461	0.0918165995	-0.44536851439999997	0.46294261789999996	-0.9334764931999999	-1.1966034046	-1.1701788554	-1.0095904972	-1.0909303646	-0.5060127904999999	-0.955806266	-0.3597176145	0.9700371658	1.2756680865999999	0.4126775465	0.0752166559	0.1308569137	0.1869077254	-0.045664692400000005	-0.354013774	-0.1331502581	0.21395593559999998	0.5038168322	0.1285438999	0.6771170341	0.30585944940000004	0.11512803220000001	2.4784787961	-0.3618335008	-0.23291390420000002	-0.3294843792	-0.2368804977	-0.5278586175	-0.0919188024	-0.2025205943	-0.0474302574	-0.1414291991	1.0332385141
37	1.4773037118	-0.6725420767	0.2657798717	0.5388628511	0.0773259514	0.7065652956	1.4472824955	2.1420365859	1.8391775821	2.2357647363	2.6260488663999997	1.8740622000999998	1.2689518293000002	1.9993072236000002	1.2258122089	-0.3216483859	-0.7787884254999999	-0.9955470181999999	-1.0497218838	-0.9751174315000001	-1.1456274028	-0.6083922338000001	-0.8678644284	1.1457685365	1.6151056519999998	1.1962425084000001	1.579549773	1.7266729347	1.1214463524	0.7154135145	1.1851765478	0.4658547589	1.131814239	0.4332542507	-0.0209257511	0.6771170341	2.1708560919999997	2.7316742184	3.4391294923	-0.5188090667	-0.23291390420000002	-0.143588002	0.4119698527	0.9637249731	0.1194028843	0.3305826866	0.0065700248	-0.013542221299999999	1.4470015688999998
29	0.0967339816	-0.0369903428	-0.1440026101	-0.6001503925	1.5468954797999999	0.5801698670000001	0.1043474806	-0.7147031129000001	-0.9072614932999999	-0.6421914846	-0.8644008929000001	-0.6800095120999999	-0.5736734218999999	-0.44536851439999997	-0.4975873983	-0.35585617770000005	-0.3446677495	-0.40306765130000005	-0.8384009895000001	-0.6995467368000001	-0.3863678595	-0.6407275319	-0.8678644284	-0.1322777953	-0.6375254637	-0.6973728159999999	-0.5694975372	-0.6670510968	-0.5139962449000001	-0.4262037959	-0.354013774	-0.15026468710000002	-0.3873995046	-0.41349672789999997	-0.1703954022	-0.2698997968	-0.44013920770000003	-0.408181205	-0.4034732924	0.3656663842	-0.23291390420000002	-0.1288803768	-0.29170356140000003	-0.5278586175	-0.2429422598	-0.2097397044	-0.1268472159	-0.34181014600000004	-0.6510862721
40	-2.7739747888	0.3374205388	0.1731057523	0.42752336700000004	0.3874385954	-0.27358788289999997	-1.5093777164	-1.6539643891999998	-1.6171577461000002	-1.1752438648999999	-0.8644008929000001	-0.6800095120999999	-0.5736734218999999	-0.44536851439999997	-1.0677277177	0.804141621	0.9857163908	1.0237546418999999	0.9843796447	0.9859802428	1.162984174	0.3921447367	-0.8678644284	-1.2186171773999999	-1.223826713	-1.0891552969	-0.8918546337000001	-0.6670510968	-0.5139962449000001	-0.4262037959	-0.354013774	-0.3898666939	-0.134197214	-0.1312464017	-0.3198650532	-0.5066540045	-0.44013920770000003	-0.408181205	-0.4034732924	1.098798961	-0.23291390420000002	-0.3194130561	-0.22887454289999998	0.14659729789999998	-0.40913077789999996	-0.2850988821	-0.4556107056	-0.6815010423000001	-1.1491077754
43	0.4533155908	-0.6725420767	-0.6822849609999999	-0.6001503925	-0.8369318203	0.6548757312	0.3282443789	-0.7546097601999999	-1.019244806	-0.9956562764	-0.8644008929000001	-0.6800095120999999	-0.5736734218999999	-0.44536851439999997	-0.6171999475	-1.2110196746	-1.0019078844	-0.771559368	-0.7573121348	-0.6454416571	-0.6129174224	-0.9843226809000001	-0.2999474231	-0.0204487413	-0.6683834242	-0.7626698962	-0.7844022681999999	-0.6670510968	-0.5139962449000001	-0.4262037959	-0.354013774	0.1577950359	-0.324098932	-0.20180898320000001	-0.3198650532	-0.5066540045	-0.44013920770000003	-0.408181205	-0.4034732924	0.3827991548	-0.23291390420000002	-0.23167095640000002	-0.1591260824	-0.5278586175	-0.170489802	-0.1755987322	-0.2141672458	-0.435025073	-0.8772813053
35	-1.29967415	0.43675838990000004	0.2572402282	0.5286032499000001	-0.8561437323000001	-0.3523145046	-1.3935115299	-1.2844775014	-1.0276104412	-0.5112187759000001	-0.8644008929000001	-0.6800095120999999	-0.5736734218999999	-0.44536851439999997	-0.7669057309	0.7981951612999999	0.7050511454	0.4027476268	-0.3035623116	-0.3326531957	-0.6959731399	-0.4683769497	-0.16790345510000002	-1.1706904399	-1.03867895	-0.8279669762999999	-0.5694975372	-0.6670510968	-0.5139962449000001	-0.4262037959	-0.354013774	-0.4069811229	-0.3557492183	-0.20180898320000001	-0.3198650532	-0.5066540045	-0.44013920770000003	-0.408181205	-0.4034732924	1.1437074321	-0.23291390420000002	-0.27463729989999996	-0.1932811382	0.23140053219999998	-0.5687941261	-0.4044488986	-0.6188714828	-0.7633964262	-0.9790622255
31	0.6156279102000001	-0.6725420767	-0.6822849609999999	-0.6001503925	1.1047218126	1.1808466182	0.9541577273	0.6641844012	0.18600495	0.2828857192	0.44295315659999995	-0.16752640970000002	0.2890267905	-0.44536851439999997	0.051908070099999995	-0.8995190786	-1.1662126309	-1.0510346667000001	-0.7758556429000001	-0.662110042	-0.7139447908	-0.3639054517	0.4495942972	0.043453575300000005	0.0104917066	-0.240293255	-0.13968807519999998	-0.0287246884	-0.2803615881	-0.045664692400000005	-0.354013774	-0.2871801196	-0.2924486457	-0.3429341463	-0.3198650532	-0.2698997968	-0.44013920770000003	-0.408181205	-0.4034732924	0.6254334711	-0.23291390420000002	-0.6065263156	-0.8981259911	-0.5278586175	-0.4655666778	-0.991789838	-0.3075902424	-1.3394743126000002	-1.926617267
46	-0.6291202254	-0.6725420767	-0.6822849609999999	-0.6001503925	-0.3684278025	0.5642659954	0.4349917627	-0.9156408412999999	-0.9745842798000001	-0.6927399490999999	-0.48586627450000003	-0.6800095120999999	-0.5736734218999999	-0.44536851439999997	-0.743845898	-0.1900125468	-0.2117689173	-0.2906664149	0.0296547089	0.0043964731	0.10169591369999999	-0.5507229234000001	-0.8678644284	-0.43581379909999995	-0.8843891476000001	-0.8279669762999999	-0.6769499027	-0.5074694947	-0.5139962449000001	-0.4262037959	-0.354013774	-0.4069811229	-0.3873995046	-0.41349672789999997	-0.3198650532	-0.2698997968	-0.44013920770000003	-0.408181205	-0.4034732924	0.9037721139	-0.23291390420000002	-0.5968365461999999	-0.449405638	-0.5278586175	-0.6422230012	-0.4677606298	-0.6948150808	-1.035859979	-1.4808597301
44	0.8076498995	-0.6725420767	-0.6822849609999999	-0.6001503925	-0.621772997	0.6283032172999999	0.2022949009	-0.6486298541	-0.9487853386	-1.1752438648999999	-0.8644008929000001	-0.6800095120999999	-0.5736734218999999	-0.44536851439999997	-0.7851960937000001	-0.9181721838	-0.8465279162	-0.7399141376999999	-0.7158232017	-0.4993569468	-0.4244108194	-0.23054712789999998	-0.2330245831	-0.2760580077	-0.6683834242	-0.7626698962	-0.8918546337000001	-0.6670510968	-0.5139962449000001	-0.4262037959	-0.354013774	-0.0475781128	-0.3873995046	-0.3429341463	-0.4693347042	-0.2698997968	-0.44013920770000003	-0.408181205	-0.4034732924	0.4916060231	-0.23291390420000002	-0.4417256211	-0.3261039588	-0.5278586175	-0.459893005	-0.36903103600000003	-0.3500487625	-0.683333372	-1.1541728649
28	-2.3496421374	-0.0632389381	-0.1662339326	0.0198377512	-0.8561437323000001	-0.6842047281	-0.9002353131	-0.8466964656	-0.2533275013	-0.4925165503	-0.3287883752	-0.6800095120999999	-0.5736734218999999	-0.44536851439999997	0.68711395	0.5914774443999999	0.8378442338	0.9431875801	0.7543477153	0.5688427165	0.1264291758	-0.0182391324	-0.8678644284	-0.6754474864	-0.6992413847	-0.3055903351	-0.46204517170000003	-0.34788789259999997	-0.5139962449000001	-0.4262037959	-0.354013774	-0.2529512614	-0.3557492183	-0.3429341463	-0.3198650532	-0.2698997968	-0.44013920770000003	-0.408181205	-0.4034732924	0.372651126	-0.23291390420000002	0.22290539489999997	0.202228396	0.3716141428	-0.0819940178	0.1750118456	-0.3340145782	-0.0100985227	-0.2809468711
38	-0.7303262395000001	-0.6725420767	-0.6822849609999999	-0.6001503925	-0.8561437323000001	-0.9873183142	-1.4477381168	-1.2589481131	-0.9418583575	-0.7695826729	-0.8644008929000001	-0.6800095120999999	-0.5736734218999999	-0.44536851439999997	-0.8820124159	1.359634847	1.4641648759	1.4298079094999998	1.6747873799000002	1.5038047649000001	1.9568329172999999	1.8278100612000001	0.41497416460000003	-1.1387392816	-1.0078209895999999	-0.7626698962	-0.6769499027	-0.6670510968	-0.5139962449000001	-0.4262037959	-0.354013774	-0.3898666939	-0.3557492183	-0.41349672789999997	-0.3198650532	-0.5066540045	-0.44013920770000003	-0.408181205	-0.4034732924	0.7283474419	-0.23291390420000002	-0.5312347386	-0.3972570674	-0.5278586175	-0.48628176590000005	-0.4106175172	-0.6336571387	-0.19658714289999998	0.1956506725
28	-2.3496421374	-0.0632389381	-0.1662339326	0.0198377512	-0.8561437323000001	-0.6842047281	-0.9002353131	-0.8466964656	-0.2533275013	-0.4925165503	-0.3287883752	-0.6800095120999999	-0.5736734218999999	-0.44536851439999997	0.68711395	0.5914774443999999	0.8378442338	0.9431875801	0.7543477153	0.5688427165	0.1264291758	-0.0182391324	-0.8678644284	-0.6754474864	-0.6992413847	-0.3055903351	-0.46204517170000003	-0.34788789259999997	-0.5139962449000001	-0.4262037959	-0.354013774	-0.2529512614	-0.3557492183	-0.3429341463	-0.3198650532	-0.2698997968	-0.44013920770000003	-0.408181205	-0.4034732924	0.372651126	-0.23291390420000002	0.22290539489999997	0.202228396	0.3716141428	-0.0819940178	0.1750118456	-0.3340145782	-0.0100985227	-0.2809468711
36	1.3620416379	-0.6725420767	-0.6822849609999999	-0.6001503925	0.5314035716	1.0611117582	1.5294872273	1.9672120057	0.8437880333	0.2709403932	0.3962267252	0.5059856461	0.0918165995	-0.44536851439999997	0.46294261789999996	-0.9334764931999999	-1.1966034046	-1.1701788554	-1.0095904972	-1.0909303646	-0.5060127904999999	-0.955806266	-0.3597176145	0.9700371658	1.2756680865999999	0.4126775465	0.0752166559	0.1308569137	0.1869077254	-0.045664692400000005	-0.354013774	-0.1331502581	0.21395593559999998	0.5038168322	0.1285438999	0.6771170341	0.30585944940000004	0.11512803220000001	2.4784787961	-0.3618335008	-0.23291390420000002	-0.3294843792	-0.2368804977	-0.5278586175	-0.0919188024	-0.2025205943	-0.0474302574	-0.1414291991	1.0332385141
32	-0.5318902043	0.3289507806	0.1659322665	0.4189050794	0.5875179684	-0.552031157	-1.3411660946	-1.3983829618	-1.311306803	-0.7159221912999999	-0.8644008929000001	-0.6800095120999999	-0.5736734218999999	-0.44536851439999997	-1.0017947140999999	1.3798528099	1.3250060096	1.3855831171000002	1.6300461119	1.9504478203	1.4067936391999998	1.2133507072	-0.1415987896	-1.1706904399	-1.100394871	-0.9585611366	-0.6769499027	-0.6670510968	-0.5139962449000001	-0.4262037959	-0.354013774	-0.4069811229	-0.2607983593	-0.41349672789999997	-0.3198650532	-0.2698997968	-0.44013920770000003	-0.408181205	-0.4034732924	0.9868186015000001	-0.23291390420000002	-0.40070774530000003	-0.2934977904	0.1636974666	-0.5713001789	-0.4578066195	-0.620872549	-0.8198813105	-1.1618161306
33	-1.2196177965000001	0.0946654591	0.30042470530000004	0.5804854522	-0.13364202779999998	-0.6741655181999999	-1.2149615451	-0.7544435908	-0.42110707630000005	-0.4567636704	-0.5825681482	-0.6800095120999999	-0.5736734218999999	-0.44536851439999997	-0.5965294325	0.9442902865999999	1.0319898861	1.0565246816	1.0811351642	1.1101422953	0.8027860275	1.361515029	-0.2998423095	-0.9150811736	-0.6683834242	-0.4361844954	-0.46204517170000003	-0.5074694947	-0.5139962449000001	-0.4262037959	-0.354013774	-0.4069811229	-0.3557492183	-0.20180898320000001	-0.3198650532	-0.5066540045	-0.44013920770000003	-0.408181205	-0.4034732924	0.3653908722	-0.23291390420000002	-0.30056938829999996	-0.0980360236	0.39580310869999996	-0.3072277389	0.103708229	-0.2446008402	0.1499335597	0.5421529893
36	1.3620416379	-0.6725420767	-0.6822849609999999	-0.6001503925	0.5314035716	1.0611117582	1.5294872273	1.9672120057	0.8437880333	0.2709403932	0.3962267252	0.5059856461	0.0918165995	-0.44536851439999997	0.46294261789999996	-0.9334764931999999	-1.1966034046	-1.1701788554	-1.0095904972	-1.0909303646	-0.5060127904999999	-0.955806266	-0.3597176145	0.9700371658	1.2756680865999999	0.4126775465	0.0752166559	0.1308569137	0.1869077254	-0.045664692400000005	-0.354013774	-0.1331502581	0.21395593559999998	0.5038168322	0.1285438999	0.6771170341	0.30585944940000004	0.11512803220000001	2.4784787961	-0.3618335008	-0.23291390420000002	-0.3294843792	-0.2368804977	-0.5278586175	-0.0919188024	-0.2025205943	-0.0474302574	-0.1414291991	1.0332385141
44	0.8076498995	-0.6725420767	-0.6822849609999999	-0.6001503925	-0.621772997	0.6283032172999999	0.2022949009	-0.6486298541	-0.9487853386	-1.1752438648999999	-0.8644008929000001	-0.6800095120999999	-0.5736734218999999	-0.44536851439999997	-0.7851960937000001	-0.9181721838	-0.8465279162	-0.7399141376999999	-0.7158232017	-0.4993569468	-0.4244108194	-0.23054712789999998	-0.2330245831	-0.2760580077	-0.6683834242	-0.7626698962	-0.8918546337000001	-0.6670510968	-0.5139962449000001	-0.4262037959	-0.354013774	-0.0475781128	-0.3873995046	-0.3429341463	-0.4693347042	-0.2698997968	-0.44013920770000003	-0.408181205	-0.4034732924	0.4916060231	-0.23291390420000002	-0.4417256211	-0.3261039588	-0.5278586175	-0.459893005	-0.36903103600000003	-0.3500487625	-0.683333372	-1.1541728649
29	0.0967339816	-0.0369903428	-0.1440026101	-0.6001503925	1.5468954797999999	0.5801698670000001	0.1043474806	-0.7147031129000001	-0.9072614932999999	-0.6421914846	-0.8644008929000001	-0.6800095120999999	-0.5736734218999999	-0.44536851439999997	-0.4975873983	-0.35585617770000005	-0.3446677495	-0.40306765130000005	-0.8384009895000001	-0.6995467368000001	-0.3863678595	-0.6407275319	-0.8678644284	-0.1322777953	-0.6375254637	-0.6973728159999999	-0.5694975372	-0.6670510968	-0.5139962449000001	-0.4262037959	-0.354013774	-0.15026468710000002	-0.3873995046	-0.41349672789999997	-0.1703954022	-0.2698997968	-0.44013920770000003	-0.408181205	-0.4034732924	0.3656663842	-0.23291390420000002	-0.1288803768	-0.29170356140000003	-0.5278586175	-0.2429422598	-0.2097397044	-0.1268472159	-0.34181014600000004	-0.6510862721
40	-2.7739747888	0.3374205388	0.1731057523	0.42752336700000004	0.3874385954	-0.27358788289999997	-1.5093777164	-1.6539643891999998	-1.6171577461000002	-1.1752438648999999	-0.8644008929000001	-0.6800095120999999	-0.5736734218999999	-0.44536851439999997	-1.0677277177	0.804141621	0.9857163908	1.0237546418999999	0.9843796447	0.9859802428	1.162984174	0.3921447367	-0.8678644284	-1.2186171773999999	-1.223826713	-1.0891552969	-0.8918546337000001	-0.6670510968	-0.5139962449000001	-0.4262037959	-0.354013774	-0.3898666939	-0.134197214	-0.1312464017	-0.3198650532	-0.5066540045	-0.44013920770000003	-0.408181205	-0.4034732924	1.098798961	-0.23291390420000002	-0.3194130561	-0.22887454289999998	0.14659729789999998	-0.40913077789999996	-0.2850988821	-0.4556107056	-0.6815010423000001	-1.1491077754
35	-1.29967415	0.43675838990000004	0.2572402282	0.5286032499000001	-0.8561437323000001	-0.3523145046	-1.3935115299	-1.2844775014	-1.0276104412	-0.5112187759000001	-0.8644008929000001	-0.6800095120999999	-0.5736734218999999	-0.44536851439999997	-0.7669057309	0.7981951612999999	0.7050511454	0.4027476268	-0.3035623116	-0.3326531957	-0.6959731399	-0.4683769497	-0.16790345510000002	-1.1706904399	-1.03867895	-0.8279669762999999	-0.5694975372	-0.6670510968	-0.5139962449000001	-0.4262037959	-0.354013774	-0.4069811229	-0.3557492183	-0.20180898320000001	-0.3198650532	-0.5066540045	-0.44013920770000003	-0.408181205	-0.4034732924	1.1437074321	-0.23291390420000002	-0.27463729989999996	-0.1932811382	0.23140053219999998	-0.5687941261	-0.4044488986	-0.6188714828	-0.7633964262	-0.9790622255
46	-0.6291202254	-0.6725420767	-0.6822849609999999	-0.6001503925	-0.3684278025	0.5642659954	0.4349917627	-0.9156408412999999	-0.9745842798000001	-0.6927399490999999	-0.48586627450000003	-0.6800095120999999	-0.5736734218999999	-0.44536851439999997	-0.743845898	-0.1900125468	-0.2117689173	-0.2906664149	0.0296547089	0.0043964731	0.10169591369999999	-0.5507229234000001	-0.8678644284	-0.43581379909999995	-0.8843891476000001	-0.8279669762999999	-0.6769499027	-0.5074694947	-0.5139962449000001	-0.4262037959	-0.354013774	-0.4069811229	-0.3873995046	-0.41349672789999997	-0.3198650532	-0.2698997968	-0.44013920770000003	-0.408181205	-0.4034732924	0.9037721139	-0.23291390420000002	-0.5968365461999999	-0.449405638	-0.5278586175	-0.6422230012	-0.4677606298	-0.6948150808	-1.035859979	-1.4808597301
42	0.5908837611	-0.0207643859	0.3583034823	0.6375836935	0.764705885	0.0400819356	-0.0401664133	0.2189951034	0.8601146822	0.9506554081999999	0.5254455992	0.6275521303	1.6274405294999998	1.0147788615	-0.1447661243	0.2821676493	0.2365002818	0.1526620349	0.298639559	0.007849565400000001	0.1544898623	0.9561290973000001	1.9333130932	-0.2121556911	-0.0512242144	0.2820833862	0.39757375240000004	0.1308569137	0.1869077254	0.7154135145	0.41558138689999996	0.0037651744	-0.134197214	-0.20180898320000001	-0.0209257511	0.20360861859999999	-0.06713987910000001	-0.408181205	0.5571774038	0.0573326379	-0.23291390420000002	-0.1636543375	-0.0386943607	0.3266368127	-0.2725113877	-0.1388707739	-0.4306729169	-0.1688377491	0.9445766320000001
38	-0.7303262395000001	-0.6725420767	-0.6822849609999999	-0.6001503925	-0.8561437323000001	-0.9873183142	-1.4477381168	-1.2589481131	-0.9418583575	-0.7695826729	-0.8644008929000001	-0.6800095120999999	-0.5736734218999999	-0.44536851439999997	-0.8820124159	1.359634847	1.4641648759	1.4298079094999998	1.6747873799000002	1.5038047649000001	1.9568329172999999	1.8278100612000001	0.41497416460000003	-1.1387392816	-1.0078209895999999	-0.7626698962	-0.6769499027	-0.6670510968	-0.5139962449000001	-0.4262037959	-0.354013774	-0.3898666939	-0.3557492183	-0.41349672789999997	-0.3198650532	-0.5066540045	-0.44013920770000003	-0.408181205	-0.4034732924	0.7283474419	-0.23291390420000002	-0.5312347386	-0.3972570674	-0.5278586175	-0.48628176590000005	-0.4106175172	-0.6336571387	-0.19658714289999998	0.1956506725
46	-0.6291202254	-0.6725420767	-0.6822849609999999	-0.6001503925	-0.3684278025	0.5642659954	0.4349917627	-0.9156408412999999	-0.9745842798000001	-0.6927399490999999	-0.48586627450000003	-0.6800095120999999	-0.5736734218999999	-0.44536851439999997	-0.743845898	-0.1900125468	-0.2117689173	-0.2906664149	0.0296547089	0.0043964731	0.10169591369999999	-0.5507229234000001	-0.8678644284	-0.43581379909999995	-0.8843891476000001	-0.8279669762999999	-0.6769499027	-0.5074694947	-0.5139962449000001	-0.4262037959	-0.354013774	-0.4069811229	-0.3873995046	-0.41349672789999997	-0.3198650532	-0.2698997968	-0.44013920770000003	-0.408181205	-0.4034732924	0.9037721139	-0.23291390420000002	-0.5968365461999999	-0.449405638	-0.5278586175	-0.6422230012	-0.4677606298	-0.6948150808	-1.035859979	-1.4808597301
40	-2.7739747888	0.3374205388	0.1731057523	0.42752336700000004	0.3874385954	-0.27358788289999997	-1.5093777164	-1.6539643891999998	-1.6171577461000002	-1.1752438648999999	-0.8644008929000001	-0.6800095120999999	-0.5736734218999999	-0.44536851439999997	-1.0677277177	0.804141621	0.9857163908	1.0237546418999999	0.9843796447	0.9859802428	1.162984174	0.3921447367	-0.8678644284	-1.2186171773999999	-1.223826713	-1.0891552969	-0.8918546337000001	-0.6670510968	-0.5139962449000001	-0.4262037959	-0.354013774	-0.3898666939	-0.134197214	-0.1312464017	-0.3198650532	-0.5066540045	-0.44013920770000003	-0.408181205	-0.4034732924	1.098798961	-0.23291390420000002	-0.3194130561	-0.22887454289999998	0.14659729789999998	-0.40913077789999996	-0.2850988821	-0.4556107056	-0.6815010423000001	-1.1491077754
28	-2.3496421374	-0.0632389381	-0.1662339326	0.0198377512	-0.8561437323000001	-0.6842047281	-0.9002353131	-0.8466964656	-0.2533275013	-0.4925165503	-0.3287883752	-0.6800095120999999	-0.5736734218999999	-0.44536851439999997	0.68711395	0.5914774443999999	0.8378442338	0.9431875801	0.7543477153	0.5688427165	0.1264291758	-0.0182391324	-0.8678644284	-0.6754474864	-0.6992413847	-0.3055903351	-0.46204517170000003	-0.34788789259999997	-0.5139962449000001	-0.4262037959	-0.354013774	-0.2529512614	-0.3557492183	-0.3429341463	-0.3198650532	-0.2698997968	-0.44013920770000003	-0.408181205	-0.4034732924	0.372651126	-0.23291390420000002	0.22290539489999997	0.202228396	0.3716141428	-0.0819940178	0.1750118456	-0.3340145782	-0.0100985227	-0.2809468711
31	0.6156279102000001	-0.6725420767	-0.6822849609999999	-0.6001503925	1.1047218126	1.1808466182	0.9541577273	0.6641844012	0.18600495	0.2828857192	0.44295315659999995	-0.16752640970000002	0.2890267905	-0.44536851439999997	0.051908070099999995	-0.8995190786	-1.1662126309	-1.0510346667000001	-0.7758556429000001	-0.662110042	-0.7139447908	-0.3639054517	0.4495942972	0.043453575300000005	0.0104917066	-0.240293255	-0.13968807519999998	-0.0287246884	-0.2803615881	-0.045664692400000005	-0.354013774	-0.2871801196	-0.2924486457	-0.3429341463	-0.3198650532	-0.2698997968	-0.44013920770000003	-0.408181205	-0.4034732924	0.6254334711	-0.23291390420000002	-0.6065263156	-0.8981259911	-0.5278586175	-0.4655666778	-0.991789838	-0.3075902424	-1.3394743126000002	-1.926617267
46	-0.6291202254	-0.6725420767	-0.6822849609999999	-0.6001503925	-0.3684278025	0.5642659954	0.4349917627	-0.9156408412999999	-0.9745842798000001	-0.6927399490999999	-0.48586627450000003	-0.6800095120999999	-0.5736734218999999	-0.44536851439999997	-0.743845898	-0.1900125468	-0.2117689173	-0.2906664149	0.0296547089	0.0043964731	0.10169591369999999	-0.5507229234000001	-0.8678644284	-0.43581379909999995	-0.8843891476000001	-0.8279669762999999	-0.6769499027	-0.5074694947	-0.5139962449000001	-0.4262037959	-0.354013774	-0.4069811229	-0.3873995046	-0.41349672789999997	-0.3198650532	-0.2698997968	-0.44013920770000003	-0.408181205	-0.4034732924	0.9037721139	-0.23291390420000002	-0.5968365461999999	-0.449405638	-0.5278586175	-0.6422230012	-0.4677606298	-0.6948150808	-1.035859979	-1.4808597301
39	0.1139374541	0.6934675192	0.47466075630000004	0.7898141423	0.5313837921	0.40144751409999996	-0.0013955594000000001	0.5547149393	0.5404671848	0.6069104761999999	0.6608414237	0.5157809863	0.7683001454999999	-0.44536851439999997	0.18384300329999997	0.2803837114	-0.046575922699999994	-0.23270772829999997	-0.3639586908	-0.520204867	-0.6584408596	-0.9451426085	-0.8678644284	-0.036424320499999996	0.288213351	0.2167863061	0.2901213869	0.29043851579999996	0.1869077254	0.3348744111	-0.354013774	0.2091383231	0.18230564920000003	-0.20180898320000001	-0.1703954022	0.6771170341	-0.44013920770000003	0.11512803220000001	-0.4034732924	-0.1625668287	-0.23291390420000002	0.4386189257	0.3737046511	0.8142228618	-0.1377632516	0.1718467873	-0.2326999123	-0.12194233119999999	0.4026576864
33	-1.2196177965000001	0.0946654591	0.30042470530000004	0.5804854522	-0.13364202779999998	-0.6741655181999999	-1.2149615451	-0.7544435908	-0.42110707630000005	-0.4567636704	-0.5825681482	-0.6800095120999999	-0.5736734218999999	-0.44536851439999997	-0.5965294325	0.9442902865999999	1.0319898861	1.0565246816	1.0811351642	1.1101422953	0.8027860275	1.361515029	-0.2998423095	-0.9150811736	-0.6683834242	-0.4361844954	-0.46204517170000003	-0.5074694947	-0.5139962449000001	-0.4262037959	-0.354013774	-0.4069811229	-0.3557492183	-0.20180898320000001	-0.3198650532	-0.5066540045	-0.44013920770000003	-0.408181205	-0.4034732924	0.3653908722	-0.23291390420000002	-0.30056938829999996	-0.0980360236	0.39580310869999996	-0.3072277389	0.103708229	-0.2446008402	0.1499335597	0.5421529893
28	-2.3496421374	-0.0632389381	-0.1662339326	0.0198377512	-0.8561437323000001	-0.6842047281	-0.9002353131	-0.8466964656	-0.2533275013	-0.4925165503	-0.3287883752	-0.6800095120999999	-0.5736734218999999	-0.44536851439999997	0.68711395	0.5914774443999999	0.8378442338	0.9431875801	0.7543477153	0.5688427165	0.1264291758	-0.0182391324	-0.8678644284	-0.6754474864	-0.6992413847	-0.3055903351	-0.46204517170000003	-0.34788789259999997	-0.5139962449000001	-0.4262037959	-0.354013774	-0.2529512614	-0.3557492183	-0.3429341463	-0.3198650532	-0.2698997968	-0.44013920770000003	-0.408181205	-0.4034732924	0.372651126	-0.23291390420000002	0.22290539489999997	0.202228396	0.3716141428	-0.0819940178	0.1750118456	-0.3340145782	-0.0100985227	-0.2809468711
33	-1.2196177965000001	0.0946654591	0.30042470530000004	0.5804854522	-0.13364202779999998	-0.6741655181999999	-1.2149615451	-0.7544435908	-0.42110707630000005	-0.4567636704	-0.5825681482	-0.6800095120999999	-0.5736734218999999	-0.44536851439999997	-0.5965294325	0.9442902865999999	1.0319898861	1.0565246816	1.0811351642	1.1101422953	0.8027860275	1.361515029	-0.2998423095	-0.9150811736	-0.6683834242	-0.4361844954	-0.46204517170000003	-0.5074694947	-0.5139962449000001	-0.4262037959	-0.354013774	-0.4069811229	-0.3557492183	-0.20180898320000001	-0.3198650532	-0.5066540045	-0.44013920770000003	-0.408181205	-0.4034732924	0.3653908722	-0.23291390420000002	-0.30056938829999996	-0.0980360236	0.39580310869999996	-0.3072277389	0.103708229	-0.2446008402	0.1499335597	0.5421529893
34	0.0375590433	0.6376048438	0.977376696	1.3937813957	-0.8561437323000001	-0.7025890709	-0.35714843310000005	-0.0408070249	0.7828596492000001	1.4888079234	1.1026645244	1.6332547625	2.0223771403999997	-0.44536851439999997	0.0387021114	0.6093481206	0.6585661624	0.4817204704	0.0612711014	0.0142382836	-0.27981910190000003	-0.6729480548000001	-0.8678644284	-0.2121556911	-0.0820821749	0.4126775465	0.9348355799	0.60960172	0.8878116957	1.0959526179999999	-0.354013774	-0.42409555200000004	-0.3557492183	-0.1312464017	-0.0209257511	-0.5066540045	-0.44013920770000003	-0.408181205	-0.4034732924	-0.0615253197	2.4077655734	0.1979263429	0.5135453199000001	0.9930847968000001	-0.0754255082	0.4698694008	-0.0886929836	0.4907304356	0.34345089689999997
32	-0.5318902043	0.3289507806	0.1659322665	0.4189050794	0.5875179684	-0.552031157	-1.3411660946	-1.3983829618	-1.311306803	-0.7159221912999999	-0.8644008929000001	-0.6800095120999999	-0.5736734218999999	-0.44536851439999997	-1.0017947140999999	1.3798528099	1.3250060096	1.3855831171000002	1.6300461119	1.9504478203	1.4067936391999998	1.2133507072	-0.1415987896	-1.1706904399	-1.100394871	-0.9585611366	-0.6769499027	-0.6670510968	-0.5139962449000001	-0.4262037959	-0.354013774	-0.4069811229	-0.2607983593	-0.41349672789999997	-0.3198650532	-0.2698997968	-0.44013920770000003	-0.408181205	-0.4034732924	0.9868186015000001	-0.23291390420000002	-0.40070774530000003	-0.2934977904	0.1636974666	-0.5713001789	-0.4578066195	-0.620872549	-0.8198813105	-1.1618161306
28	-2.3496421374	-0.0632389381	-0.1662339326	0.0198377512	-0.8561437323000001	-0.6842047281	-0.9002353131	-0.8466964656	-0.2533275013	-0.4925165503	-0.3287883752	-0.6800095120999999	-0.5736734218999999	-0.44536851439999997	0.68711395	0.5914774443999999	0.8378442338	0.9431875801	0.7543477153	0.5688427165	0.1264291758	-0.0182391324	-0.8678644284	-0.6754474864	-0.6992413847	-0.3055903351	-0.46204517170000003	-0.34788789259999997	-0.5139962449000001	-0.4262037959	-0.354013774	-0.2529512614	-0.3557492183	-0.3429341463	-0.3198650532	-0.2698997968	-0.44013920770000003	-0.408181205	-0.4034732924	0.372651126	-0.23291390420000002	0.22290539489999997	0.202228396	0.3716141428	-0.0819940178	0.1750118456	-0.3340145782	-0.0100985227	-0.2809468711
33	-1.2196177965000001	0.0946654591	0.30042470530000004	0.5804854522	-0.13364202779999998	-0.6741655181999999	-1.2149615451	-0.7544435908	-0.42110707630000005	-0.4567636704	-0.5825681482	-0.6800095120999999	-0.5736734218999999	-0.44536851439999997	-0.5965294325	0.9442902865999999	1.0319898861	1.0565246816	1.0811351642	1.1101422953	0.8027860275	1.361515029	-0.2998423095	-0.9150811736	-0.6683834242	-0.4361844954	-0.46204517170000003	-0.5074694947	-0.5139962449000001	-0.4262037959	-0.354013774	-0.4069811229	-0.3557492183	-0.20180898320000001	-0.3198650532	-0.5066540045	-0.44013920770000003	-0.408181205	-0.4034732924	0.3653908722	-0.23291390420000002	-0.30056938829999996	-0.0980360236	0.39580310869999996	-0.3072277389	0.103708229	-0.2446008402	0.1499335597	0.5421529893
46	-0.6291202254	-0.6725420767	-0.6822849609999999	-0.6001503925	-0.3684278025	0.5642659954	0.4349917627	-0.9156408412999999	-0.9745842798000001	-0.6927399490999999	-0.48586627450000003	-0.6800095120999999	-0.5736734218999999	-0.44536851439999997	-0.743845898	-0.1900125468	-0.2117689173	-0.2906664149	0.0296547089	0.0043964731	0.10169591369999999	-0.5507229234000001	-0.8678644284	-0.43581379909999995	-0.8843891476000001	-0.8279669762999999	-0.6769499027	-0.5074694947	-0.5139962449000001	-0.4262037959	-0.354013774	-0.4069811229	-0.3873995046	-0.41349672789999997	-0.3198650532	-0.2698997968	-0.44013920770000003	-0.408181205	-0.4034732924	0.9037721139	-0.23291390420000002	-0.5968365461999999	-0.449405638	-0.5278586175	-0.6422230012	-0.4677606298	-0.6948150808	-1.035859979	-1.4808597301
38	-0.7303262395000001	-0.6725420767	-0.6822849609999999	-0.6001503925	-0.8561437323000001	-0.9873183142	-1.4477381168	-1.2589481131	-0.9418583575	-0.7695826729	-0.8644008929000001	-0.6800095120999999	-0.5736734218999999	-0.44536851439999997	-0.8820124159	1.359634847	1.4641648759	1.4298079094999998	1.6747873799000002	1.5038047649000001	1.9568329172999999	1.8278100612000001	0.41497416460000003	-1.1387392816	-1.0078209895999999	-0.7626698962	-0.6769499027	-0.6670510968	-0.5139962449000001	-0.4262037959	-0.354013774	-0.3898666939	-0.3557492183	-0.41349672789999997	-0.3198650532	-0.5066540045	-0.44013920770000003	-0.408181205	-0.4034732924	0.7283474419	-0.23291390420000002	-0.5312347386	-0.3972570674	-0.5278586175	-0.48628176590000005	-0.4106175172	-0.6336571387	-0.19658714289999998	0.1956506725
29	0.0967339816	-0.0369903428	-0.1440026101	-0.6001503925	1.5468954797999999	0.5801698670000001	0.1043474806	-0.7147031129000001	-0.9072614932999999	-0.6421914846	-0.8644008929000001	-0.6800095120999999	-0.5736734218999999	-0.44536851439999997	-0.4975873983	-0.35585617770000005	-0.3446677495	-0.40306765130000005	-0.8384009895000001	-0.6995467368000001	-0.3863678595	-0.6407275319	-0.8678644284	-0.1322777953	-0.6375254637	-0.6973728159999999	-0.5694975372	-0.6670510968	-0.5139962449000001	-0.4262037959	-0.354013774	-0.15026468710000002	-0.3873995046	-0.41349672789999997	-0.1703954022	-0.2698997968	-0.44013920770000003	-0.408181205	-0.4034732924	0.3656663842	-0.23291390420000002	-0.1288803768	-0.29170356140000003	-0.5278586175	-0.2429422598	-0.2097397044	-0.1268472159	-0.34181014600000004	-0.6510862721
47	0.9199255078	-0.6725420767	-0.6822849609999999	-0.6001503925	-0.1326761296	0.3400025393	0.4824111314	-0.33720252869999995	-0.0414061455	-0.9123064662	-0.8644008929000001	-0.6800095120999999	-0.5736734218999999	-0.44536851439999997	-0.42970613090000004	-0.0366251841	-0.1955478154	-0.22610943649999998	0.0513581232	0.08177758389999999	0.2196326482	-0.3982388813	-0.0363669884	-0.531667274	-0.6683834242	-0.5014815756000001	-0.7844022681999999	-0.6670510968	-0.5139962449000001	-0.4262037959	-0.354013774	-0.3042945486	-0.3557492183	-0.2723715648	-0.4693347042	-0.5066540045	-0.44013920770000003	-0.408181205	-0.4034732924	1.2878563795	-0.23291390420000002	-0.6092684152000001	-0.45928805159999997	-0.5278586175	-0.7986970595	-0.7455356243000001	-0.9620244059	-1.0306673987000001	-0.8860881726000001
35	-1.29967415	0.43675838990000004	0.2572402282	0.5286032499000001	-0.8561437323000001	-0.3523145046	-1.3935115299	-1.2844775014	-1.0276104412	-0.5112187759000001	-0.8644008929000001	-0.6800095120999999	-0.5736734218999999	-0.44536851439999997	-0.7669057309	0.7981951612999999	0.7050511454	0.4027476268	-0.3035623116	-0.3326531957	-0.6959731399	-0.4683769497	-0.16790345510000002	-1.1706904399	-1.03867895	-0.8279669762999999	-0.5694975372	-0.6670510968	-0.5139962449000001	-0.4262037959	-0.354013774	-0.4069811229	-0.3557492183	-0.20180898320000001	-0.3198650532	-0.5066540045	-0.44013920770000003	-0.408181205	-0.4034732924	1.1437074321	-0.23291390420000002	-0.27463729989999996	-0.1932811382	0.23140053219999998	-0.5687941261	-0.4044488986	-0.6188714828	-0.7633964262	-0.9790622255
30	-0.9654999744	0.09484589939999999	0.4887414429	0.3707033144	2.9135292756	-0.7445270301000001	-1.58956579	-1.0830658291	-0.6606983153	-0.7648450528	-0.8644008929000001	-0.6800095120999999	-0.5736734218999999	-0.44536851439999997	-0.7527414053	1.4614757933000002	1.4259067619999999	1.4018795693000001	1.4076857646	1.5903310971	1.7946076295	1.6692742369	3.0255906773000003	-1.2186171773999999	-0.9152471081	-0.6320757359	-0.6769499027	-0.6670510968	-0.5139962449000001	-0.4262037959	-0.354013774	-0.37275226479999995	-0.324098932	-0.20180898320000001	-0.3198650532	-0.033145589100000004	-0.44013920770000003	-0.408181205	-0.4034732924	0.793516256	-0.23291390420000002	-0.17068510120000002	0.0048187247	0.1358786012	-0.3671040439	-0.1266361709	-0.4388681667	-0.36679752909999996	-0.2763609116
36	1.3620416379	-0.6725420767	-0.6822849609999999	-0.6001503925	0.5314035716	1.0611117582	1.5294872273	1.9672120057	0.8437880333	0.2709403932	0.3962267252	0.5059856461	0.0918165995	-0.44536851439999997	0.46294261789999996	-0.9334764931999999	-1.1966034046	-1.1701788554	-1.0095904972	-1.0909303646	-0.5060127904999999	-0.955806266	-0.3597176145	0.9700371658	1.2756680865999999	0.4126775465	0.0752166559	0.1308569137	0.1869077254	-0.045664692400000005	-0.354013774	-0.1331502581	0.21395593559999998	0.5038168322	0.1285438999	0.6771170341	0.30585944940000004	0.11512803220000001	2.4784787961	-0.3618335008	-0.23291390420000002	-0.3294843792	-0.2368804977	-0.5278586175	-0.0919188024	-0.2025205943	-0.0474302574	-0.1414291991	1.0332385141
43	0.4533155908	-0.6725420767	-0.6822849609999999	-0.6001503925	-0.8369318203	0.6548757312	0.3282443789	-0.7546097601999999	-1.019244806	-0.9956562764	-0.8644008929000001	-0.6800095120999999	-0.5736734218999999	-0.44536851439999997	-0.6171999475	-1.2110196746	-1.0019078844	-0.771559368	-0.7573121348	-0.6454416571	-0.6129174224	-0.9843226809000001	-0.2999474231	-0.0204487413	-0.6683834242	-0.7626698962	-0.7844022681999999	-0.6670510968	-0.5139962449000001	-0.4262037959	-0.354013774	0.1577950359	-0.324098932	-0.20180898320000001	-0.3198650532	-0.5066540045	-0.44013920770000003	-0.408181205	-0.4034732924	0.3827991548	-0.23291390420000002	-0.23167095640000002	-0.1591260824	-0.5278586175	-0.170489802	-0.1755987322	-0.2141672458	-0.435025073	-0.8772813053
31	0.6156279102000001	-0.6725420767	-0.6822849609999999	-0.6001503925	1.1047218126	1.1808466182	0.9541577273	0.6641844012	0.18600495	0.2828857192	0.44295315659999995	-0.16752640970000002	0.2890267905	-0.44536851439999997	0.051908070099999995	-0.8995190786	-1.1662126309	-1.0510346667000001	-0.7758556429000001	-0.662110042	-0.7139447908	-0.3639054517	0.4495942972	0.043453575300000005	0.0104917066	-0.240293255	-0.13968807519999998	-0.0287246884	-0.2803615881	-0.045664692400000005	-0.354013774	-0.2871801196	-0.2924486457	-0.3429341463	-0.3198650532	-0.2698997968	-0.44013920770000003	-0.408181205	-0.4034732924	0.6254334711	-0.23291390420000002	-0.6065263156	-0.8981259911	-0.5278586175	-0.4655666778	-0.991789838	-0.3075902424	-1.3394743126000002	-1.926617267
40	-2.7739747888	0.3374205388	0.1731057523	0.42752336700000004	0.3874385954	-0.27358788289999997	-1.5093777164	-1.6539643891999998	-1.6171577461000002	-1.1752438648999999	-0.8644008929000001	-0.6800095120999999	-0.5736734218999999	-0.44536851439999997	-1.0677277177	0.804141621	0.9857163908	1.0237546418999999	0.9843796447	0.9859802428	1.162984174	0.3921447367	-0.8678644284	-1.2186171773999999	-1.223826713	-1.0891552969	-0.8918546337000001	-0.6670510968	-0.5139962449000001	-0.4262037959	-0.354013774	-0.3898666939	-0.134197214	-0.1312464017	-0.3198650532	-0.5066540045	-0.44013920770000003	-0.408181205	-0.4034732924	1.098798961	-0.23291390420000002	-0.3194130561	-0.22887454289999998	0.14659729789999998	-0.40913077789999996	-0.2850988821	-0.4556107056	-0.6815010423000001	-1.1491077754
36	1.3620416379	-0.6725420767	-0.6822849609999999	-0.6001503925	0.5314035716	1.0611117582	1.5294872273	1.9672120057	0.8437880333	0.2709403932	0.3962267252	0.5059856461	0.0918165995	-0.44536851439999997	0.46294261789999996	-0.9334764931999999	-1.1966034046	-1.1701788554	-1.0095904972	-1.0909303646	-0.5060127904999999	-0.955806266	-0.3597176145	0.9700371658	1.2756680865999999	0.4126775465	0.0752166559	0.1308569137	0.1869077254	-0.045664692400000005	-0.354013774	-0.1331502581	0.21395593559999998	0.5038168322	0.1285438999	0.6771170341	0.30585944940000004	0.11512803220000001	2.4784787961	-0.3618335008	-0.23291390420000002	-0.3294843792	-0.2368804977	-0.5278586175	-0.0919188024	-0.2025205943	-0.0474302574	-0.1414291991	1.0332385141
39	0.1139374541	0.6934675192	0.47466075630000004	0.7898141423	0.5313837921	0.40144751409999996	-0.0013955594000000001	0.5547149393	0.5404671848	0.6069104761999999	0.6608414237	0.5157809863	0.7683001454999999	-0.44536851439999997	0.18384300329999997	0.2803837114	-0.046575922699999994	-0.23270772829999997	-0.3639586908	-0.520204867	-0.6584408596	-0.9451426085	-0.8678644284	-0.036424320499999996	0.288213351	0.2167863061	0.2901213869	0.29043851579999996	0.1869077254	0.3348744111	-0.354013774	0.2091383231	0.18230564920000003	-0.20180898320000001	-0.1703954022	0.6771170341	-0.44013920770000003	0.11512803220000001	-0.4034732924	-0.1625668287	-0.23291390420000002	0.4386189257	0.3737046511	0.8142228618	-0.1377632516	0.1718467873	-0.2326999123	-0.12194233119999999	0.4026576864
44	0.8076498995	-0.6725420767	-0.6822849609999999	-0.6001503925	-0.621772997	0.6283032172999999	0.2022949009	-0.6486298541	-0.9487853386	-1.1752438648999999	-0.8644008929000001	-0.6800095120999999	-0.5736734218999999	-0.44536851439999997	-0.7851960937000001	-0.9181721838	-0.8465279162	-0.7399141376999999	-0.7158232017	-0.4993569468	-0.4244108194	-0.23054712789999998	-0.2330245831	-0.2760580077	-0.6683834242	-0.7626698962	-0.8918546337000001	-0.6670510968	-0.5139962449000001	-0.4262037959	-0.354013774	-0.0475781128	-0.3873995046	-0.3429341463	-0.4693347042	-0.2698997968	-0.44013920770000003	-0.408181205	-0.4034732924	0.4916060231	-0.23291390420000002	-0.4417256211	-0.3261039588	-0.5278586175	-0.459893005	-0.36903103600000003	-0.3500487625	-0.683333372	-1.1541728649
32	-0.5318902043	0.3289507806	0.1659322665	0.4189050794	0.5875179684	-0.552031157	-1.3411660946	-1.3983829618	-1.311306803	-0.7159221912999999	-0.8644008929000001	-0.6800095120999999	-0.5736734218999999	-0.44536851439999997	-1.0017947140999999	1.3798528099	1.3250060096	1.3855831171000002	1.6300461119	1.9504478203	1.4067936391999998	1.2133507072	-0.1415987896	-1.1706904399	-1.100394871	-0.9585611366	-0.6769499027	-0.6670510968	-0.5139962449000001	-0.4262037959	-0.354013774	-0.4069811229	-0.2607983593	-0.41349672789999997	-0.3198650532	-0.2698997968	-0.44013920770000003	-0.408181205	-0.4034732924	0.9868186015000001	-0.23291390420000002	-0.40070774530000003	-0.2934977904	0.1636974666	-0.5713001789	-0.4578066195	-0.620872549	-0.8198813105	-1.1618161306
128	-0.5509607842	-0.5974367724	-0.7852026165	-0.5179229325	-1.1946929817	-1.3380242515	-2.0852151703	-1.4577639739	-1.3891027669	-1.2213278757	-1.0276986425	-0.8678494004	-0.7388903988	-0.6581354556	-0.8334124373999999	3.3418015004000003	3.1439741181	2.98088553	3.218720667	2.7111562772	2.6103436074	2.166419162	-0.6136297908	-1.7159663263	-1.3093428137	-1.1585820432	-1.0095917723	-0.8637620491	-0.7532664079000001	-0.6668594508	-0.5948457996000001	-0.8889747437000001	-0.7481508089	-0.6672195840999999	-0.6399795004	-0.8228737011	-0.6921206927	-0.7326780073	-0.5979053443	1.0174134884000001	-0.2670364626	-0.7832188388	-0.6174812432	-0.5838668877000001	-1.0814529573	-0.6781848429	-1.1856427315	-0.41056556920000004	-0.031443373999999996
42	0.5908837611	-0.0207643859	0.3583034823	0.6375836935	0.764705885	0.0400819356	-0.0401664133	0.2189951034	0.8601146822	0.9506554081999999	0.5254455992	0.6275521303	1.6274405294999998	1.0147788615	-0.1447661243	0.2821676493	0.2365002818	0.1526620349	0.298639559	0.007849565400000001	0.1544898623	0.9561290973000001	1.9333130932	-0.2121556911	-0.0512242144	0.2820833862	0.39757375240000004	0.1308569137	0.1869077254	0.7154135145	0.41558138689999996	0.0037651744	-0.134197214	-0.20180898320000001	-0.0209257511	0.20360861859999999	-0.06713987910000001	-0.408181205	0.5571774038	0.0573326379	-0.23291390420000002	-0.1636543375	-0.0386943607	0.3266368127	-0.2725113877	-0.1388707739	-0.4306729169	-0.1688377491	0.9445766320000001
40	-2.7739747888	0.3374205388	0.1731057523	0.42752336700000004	0.3874385954	-0.27358788289999997	-1.5093777164	-1.6539643891999998	-1.6171577461000002	-1.1752438648999999	-0.8644008929000001	-0.6800095120999999	-0.5736734218999999	-0.44536851439999997	-1.0677277177	0.804141621	0.9857163908	1.0237546418999999	0.9843796447	0.9859802428	1.162984174	0.3921447367	-0.8678644284	-1.2186171773999999	-1.223826713	-1.0891552969	-0.8918546337000001	-0.6670510968	-0.5139962449000001	-0.4262037959	-0.354013774	-0.3898666939	-0.134197214	-0.1312464017	-0.3198650532	-0.5066540045	-0.44013920770000003	-0.408181205	-0.4034732924	1.098798961	-0.23291390420000002	-0.3194130561	-0.22887454289999998	0.14659729789999998	-0.40913077789999996	-0.2850988821	-0.4556107056	-0.6815010423000001	-1.1491077754
44	0.8076498995	-0.6725420767	-0.6822849609999999	-0.6001503925	-0.621772997	0.6283032172999999	0.2022949009	-0.6486298541	-0.9487853386	-1.1752438648999999	-0.8644008929000001	-0.6800095120999999	-0.5736734218999999	-0.44536851439999997	-0.7851960937000001	-0.9181721838	-0.8465279162	-0.7399141376999999	-0.7158232017	-0.4993569468	-0.4244108194	-0.23054712789999998	-0.2330245831	-0.2760580077	-0.6683834242	-0.7626698962	-0.8918546337000001	-0.6670510968	-0.5139962449000001	-0.4262037959	-0.354013774	-0.0475781128	-0.3873995046	-0.3429341463	-0.4693347042	-0.2698997968	-0.44013920770000003	-0.408181205	-0.4034732924	0.4916060231	-0.23291390420000002	-0.4417256211	-0.3261039588	-0.5278586175	-0.459893005	-0.36903103600000003	-0.3500487625	-0.683333372	-1.1541728649
30	-0.9654999744	0.09484589939999999	0.4887414429	0.3707033144	2.9135292756	-0.7445270301000001	-1.58956579	-1.0830658291	-0.6606983153	-0.7648450528	-0.8644008929000001	-0.6800095120999999	-0.5736734218999999	-0.44536851439999997	-0.7527414053	1.4614757933000002	1.4259067619999999	1.4018795693000001	1.4076857646	1.5903310971	1.7946076295	1.6692742369	3.0255906773000003	-1.2186171773999999	-0.9152471081	-0.6320757359	-0.6769499027	-0.6670510968	-0.5139962449000001	-0.4262037959	-0.354013774	-0.37275226479999995	-0.324098932	-0.20180898320000001	-0.3198650532	-0.033145589100000004	-0.44013920770000003	-0.408181205	-0.4034732924	0.793516256	-0.23291390420000002	-0.17068510120000002	0.0048187247	0.1358786012	-0.3671040439	-0.1266361709	-0.4388681667	-0.36679752909999996	-0.2763609116
33	-1.2196177965000001	0.0946654591	0.30042470530000004	0.5804854522	-0.13364202779999998	-0.6741655181999999	-1.2149615451	-0.7544435908	-0.42110707630000005	-0.4567636704	-0.5825681482	-0.6800095120999999	-0.5736734218999999	-0.44536851439999997	-0.5965294325	0.9442902865999999	1.0319898861	1.0565246816	1.0811351642	1.1101422953	0.8027860275	1.361515029	-0.2998423095	-0.9150811736	-0.6683834242	-0.4361844954	-0.46204517170000003	-0.5074694947	-0.5139962449000001	-0.4262037959	-0.354013774	-0.4069811229	-0.3557492183	-0.20180898320000001	-0.3198650532	-0.5066540045	-0.44013920770000003	-0.408181205	-0.4034732924	0.3653908722	-0.23291390420000002	-0.30056938829999996	-0.0980360236	0.39580310869999996	-0.3072277389	0.103708229	-0.2446008402	0.1499335597	0.5421529893
45	-1.7947717299000001	-0.6725420767	-0.6822849609999999	-0.6001503925	-0.8561437323000001	-0.9828520391	-1.3755369667	-1.0146141816	-1.1070891632	-0.792238282	-0.8644008929000001	-0.6800095120999999	-0.5736734218999999	-0.44536851439999997	-0.8510568714	1.7482829331	1.6276448206	1.5647555238	1.7009620327000001	1.6450133507	1.3959216802	2.1773317831	-0.8678644284	-1.0588613859	-0.8535311871	-0.8279669762999999	-0.6769499027	-0.6670510968	-0.5139962449000001	-0.4262037959	-0.354013774	-0.35563783579999997	-0.3557492183	-0.3429341463	-0.4693347042	-0.5066540045	-0.44013920770000003	-0.408181205	-0.4034732924	0.5514023514	-0.23291390420000002	-0.44336375850000004	-0.3274061565	-0.5278586175	-0.3791014846	-0.3865935626	-0.295516858	0.1395907107	0.5170328832
35	-1.29967415	0.43675838990000004	0.2572402282	0.5286032499000001	-0.8561437323000001	-0.3523145046	-1.3935115299	-1.2844775014	-1.0276104412	-0.5112187759000001	-0.8644008929000001	-0.6800095120999999	-0.5736734218999999	-0.44536851439999997	-0.7669057309	0.7981951612999999	0.7050511454	0.4027476268	-0.3035623116	-0.3326531957	-0.6959731399	-0.4683769497	-0.16790345510000002	-1.1706904399	-1.03867895	-0.8279669762999999	-0.5694975372	-0.6670510968	-0.5139962449000001	-0.4262037959	-0.354013774	-0.4069811229	-0.3557492183	-0.20180898320000001	-0.3198650532	-0.5066540045	-0.44013920770000003	-0.408181205	-0.4034732924	1.1437074321	-0.23291390420000002	-0.27463729989999996	-0.1932811382	0.23140053219999998	-0.5687941261	-0.4044488986	-0.6188714828	-0.7633964262	-0.9790622255
33	-1.2196177965000001	0.0946654591	0.30042470530000004	0.5804854522	-0.13364202779999998	-0.6741655181999999	-1.2149615451	-0.7544435908	-0.42110707630000005	-0.4567636704	-0.5825681482	-0.6800095120999999	-0.5736734218999999	-0.44536851439999997	-0.5965294325	0.9442902865999999	1.0319898861	1.0565246816	1.0811351642	1.1101422953	0.8027860275	1.361515029	-0.2998423095	-0.9150811736	-0.6683834242	-0.4361844954	-0.46204517170000003	-0.5074694947	-0.5139962449000001	-0.4262037959	-0.354013774	-0.4069811229	-0.3557492183	-0.20180898320000001	-0.3198650532	-0.5066540045	-0.44013920770000003	-0.408181205	-0.4034732924	0.3653908722	-0.23291390420000002	-0.30056938829999996	-0.0980360236	0.39580310869999996	-0.3072277389	0.103708229	-0.2446008402	0.1499335597	0.5421529893
30	-0.9654999744	0.09484589939999999	0.4887414429	0.3707033144	2.9135292756	-0.7445270301000001	-1.58956579	-1.0830658291	-0.6606983153	-0.7648450528	-0.8644008929000001	-0.6800095120999999	-0.5736734218999999	-0.44536851439999997	-0.7527414053	1.4614757933000002	1.4259067619999999	1.4018795693000001	1.4076857646	1.5903310971	1.7946076295	1.6692742369	3.0255906773000003	-1.2186171773999999	-0.9152471081	-0.6320757359	-0.6769499027	-0.6670510968	-0.5139962449000001	-0.4262037959	-0.354013774	-0.37275226479999995	-0.324098932	-0.20180898320000001	-0.3198650532	-0.033145589100000004	-0.44013920770000003	-0.408181205	-0.4034732924	0.793516256	-0.23291390420000002	-0.17068510120000002	0.0048187247	0.1358786012	-0.3671040439	-0.1266361709	-0.4388681667	-0.36679752909999996	-0.2763609116
41	0.2312978032	-0.6725420767	-0.6822849609999999	-0.6001503925	-0.7848624269	0.7105543437	0.7579599895999999	-0.2262014191	-0.884907022	-0.9919636126000001	-0.8644008929000001	-0.6800095120999999	-0.5736734218999999	-0.44536851439999997	-0.5097704634	-1.2726750724	-1.1150749198999999	-1.05561952	-0.9596385611	-1.0279387968	-0.6428161996	-0.2219285554	-0.2882699648	0.1872337876	-0.3598038193	-0.6973728159999999	-0.7844022681999999	-0.6670510968	-0.5139962449000001	-0.4262037959	-0.354013774	-0.21872240329999998	-0.229148073	-0.3429341463	-0.1703954022	-0.2698997968	-0.44013920770000003	-0.408181205	-0.4034732924	0.3773501378	-0.23291390420000002	-0.3307748788	-0.2379063491	-0.5278586175	-0.3701607654	-0.2066516218	-0.2613619075	-0.4920799894	-1.0157270851
39	0.1139374541	0.6934675192	0.47466075630000004	0.7898141423	0.5313837921	0.40144751409999996	-0.0013955594000000001	0.5547149393	0.5404671848	0.6069104761999999	0.6608414237	0.5157809863	0.7683001454999999	-0.44536851439999997	0.18384300329999997	0.2803837114	-0.046575922699999994	-0.23270772829999997	-0.3639586908	-0.520204867	-0.6584408596	-0.9451426085	-0.8678644284	-0.036424320499999996	0.288213351	0.2167863061	0.2901213869	0.29043851579999996	0.1869077254	0.3348744111	-0.354013774	0.2091383231	0.18230564920000003	-0.20180898320000001	-0.1703954022	0.6771170341	-0.44013920770000003	0.11512803220000001	-0.4034732924	-0.1625668287	-0.23291390420000002	0.4386189257	0.3737046511	0.8142228618	-0.1377632516	0.1718467873	-0.2326999123	-0.12194233119999999	0.4026576864
32	-0.5318902043	0.3289507806	0.1659322665	0.4189050794	0.5875179684	-0.552031157	-1.3411660946	-1.3983829618	-1.311306803	-0.7159221912999999	-0.8644008929000001	-0.6800095120999999	-0.5736734218999999	-0.44536851439999997	-1.0017947140999999	1.3798528099	1.3250060096	1.3855831171000002	1.6300461119	1.9504478203	1.4067936391999998	1.2133507072	-0.1415987896	-1.1706904399	-1.100394871	-0.9585611366	-0.6769499027	-0.6670510968	-0.5139962449000001	-0.4262037959	-0.354013774	-0.4069811229	-0.2607983593	-0.41349672789999997	-0.3198650532	-0.2698997968	-0.44013920770000003	-0.408181205	-0.4034732924	0.9868186015000001	-0.23291390420000002	-0.40070774530000003	-0.2934977904	0.1636974666	-0.5713001789	-0.4578066195	-0.620872549	-0.8198813105	-1.1618161306
31	0.6156279102000001	-0.6725420767	-0.6822849609999999	-0.6001503925	1.1047218126	1.1808466182	0.9541577273	0.6641844012	0.18600495	0.2828857192	0.44295315659999995	-0.16752640970000002	0.2890267905	-0.44536851439999997	0.051908070099999995	-0.8995190786	-1.1662126309	-1.0510346667000001	-0.7758556429000001	-0.662110042	-0.7139447908	-0.3639054517	0.4495942972	0.043453575300000005	0.0104917066	-0.240293255	-0.13968807519999998	-0.0287246884	-0.2803615881	-0.045664692400000005	-0.354013774	-0.2871801196	-0.2924486457	-0.3429341463	-0.3198650532	-0.2698997968	-0.44013920770000003	-0.408181205	-0.4034732924	0.6254334711	-0.23291390420000002	-0.6065263156	-0.8981259911	-0.5278586175	-0.4655666778	-0.991789838	-0.3075902424	-1.3394743126000002	-1.926617267
42	0.5908837611	-0.0207643859	0.3583034823	0.6375836935	0.764705885	0.0400819356	-0.0401664133	0.2189951034	0.8601146822	0.9506554081999999	0.5254455992	0.6275521303	1.6274405294999998	1.0147788615	-0.1447661243	0.2821676493	0.2365002818	0.1526620349	0.298639559	0.007849565400000001	0.1544898623	0.9561290973000001	1.9333130932	-0.2121556911	-0.0512242144	0.2820833862	0.39757375240000004	0.1308569137	0.1869077254	0.7154135145	0.41558138689999996	0.0037651744	-0.134197214	-0.20180898320000001	-0.0209257511	0.20360861859999999	-0.06713987910000001	-0.408181205	0.5571774038	0.0573326379	-0.23291390420000002	-0.1636543375	-0.0386943607	0.3266368127	-0.2725113877	-0.1388707739	-0.4306729169	-0.1688377491	0.9445766320000001
34	0.0375590433	0.6376048438	0.977376696	1.3937813957	-0.8561437323000001	-0.7025890709	-0.35714843310000005	-0.0408070249	0.7828596492000001	1.4888079234	1.1026645244	1.6332547625	2.0223771403999997	-0.44536851439999997	0.0387021114	0.6093481206	0.6585661624	0.4817204704	0.0612711014	0.0142382836	-0.27981910190000003	-0.6729480548000001	-0.8678644284	-0.2121556911	-0.0820821749	0.4126775465	0.9348355799	0.60960172	0.8878116957	1.0959526179999999	-0.354013774	-0.42409555200000004	-0.3557492183	-0.1312464017	-0.0209257511	-0.5066540045	-0.44013920770000003	-0.408181205	-0.4034732924	-0.0615253197	2.4077655734	0.1979263429	0.5135453199000001	0.9930847968000001	-0.0754255082	0.4698694008	-0.0886929836	0.4907304356	0.34345089689999997
129	-0.1938952009	-0.4687218785	0.5198647279	0.9499181533	-1.1946929817	-1.2237517217	-0.5354960581	0.1992769044	1.4009114737000001	1.9999136154	0.6822114817	0.025636377000000002	-0.7388903988	-0.6581354556	0.28035370600000004	1.866198671	1.4698901068999999	1.2357587602	0.9234688890999999	0.6119073722999999	0.2326379106	-0.8211222720999999	-0.3256617315	-0.7298501161	-0.2043150325	0.5637422605	0.9819317237999999	0.185872846	-0.1970081375	-0.6668594508	-0.5948457996000001	-0.8707367663	-0.7844859578	-0.5760624493	-0.8103252454000001	-0.3054334698	-0.6921206927	-0.7326780073	-0.5979053443	0.9487714839	1.0854600704000001	-0.1195470188	0.2178186056	0.7251204998999999	-0.6432671234	-0.2329511182	-1.0876729176	-0.26771158300000003	-0.5463497921
33	-1.2196177965000001	0.0946654591	0.30042470530000004	0.5804854522	-0.13364202779999998	-0.6741655181999999	-1.2149615451	-0.7544435908	-0.42110707630000005	-0.4567636704	-0.5825681482	-0.6800095120999999	-0.5736734218999999	-0.44536851439999997	-0.5965294325	0.9442902865999999	1.0319898861	1.0565246816	1.0811351642	1.1101422953	0.8027860275	1.361515029	-0.2998423095	-0.9150811736	-0.6683834242	-0.4361844954	-0.46204517170000003	-0.5074694947	-0.5139962449000001	-0.4262037959	-0.354013774	-0.4069811229	-0.3557492183	-0.20180898320000001	-0.3198650532	-0.5066540045	-0.44013920770000003	-0.408181205	-0.4034732924	0.3653908722	-0.23291390420000002	-0.30056938829999996	-0.0980360236	0.39580310869999996	-0.3072277389	0.103708229	-0.2446008402	0.1499335597	0.5421529893
35	-1.29967415	0.43675838990000004	0.2572402282	0.5286032499000001	-0.8561437323000001	-0.3523145046	-1.3935115299	-1.2844775014	-1.0276104412	-0.5112187759000001	-0.8644008929000001	-0.6800095120999999	-0.5736734218999999	-0.44536851439999997	-0.7669057309	0.7981951612999999	0.7050511454	0.4027476268	-0.3035623116	-0.3326531957	-0.6959731399	-0.4683769497	-0.16790345510000002	-1.1706904399	-1.03867895	-0.8279669762999999	-0.5694975372	-0.6670510968	-0.5139962449000001	-0.4262037959	-0.354013774	-0.4069811229	-0.3557492183	-0.20180898320000001	-0.3198650532	-0.5066540045	-0.44013920770000003	-0.408181205	-0.4034732924	1.1437074321	-0.23291390420000002	-0.27463729989999996	-0.1932811382	0.23140053219999998	-0.5687941261	-0.4044488986	-0.6188714828	-0.7633964262	-0.9790622255
129	-0.1938952009	-0.4687218785	0.5198647279	0.9499181533	-1.1946929817	-1.2237517217	-0.5354960581	0.1992769044	1.4009114737000001	1.9999136154	0.6822114817	0.025636377000000002	-0.7388903988	-0.6581354556	0.28035370600000004	1.866198671	1.4698901068999999	1.2357587602	0.9234688890999999	0.6119073722999999	0.2326379106	-0.8211222720999999	-0.3256617315	-0.7298501161	-0.2043150325	0.5637422605	0.9819317237999999	0.185872846	-0.1970081375	-0.6668594508	-0.5948457996000001	-0.8707367663	-0.7844859578	-0.5760624493	-0.8103252454000001	-0.3054334698	-0.6921206927	-0.7326780073	-0.5979053443	0.9487714839	1.0854600704000001	-0.1195470188	0.2178186056	0.7251204998999999	-0.6432671234	-0.2329511182	-1.0876729176	-0.26771158300000003	-0.5463497921
129	-0.1938952009	-0.4687218785	0.5198647279	0.9499181533	-1.1946929817	-1.2237517217	-0.5354960581	0.1992769044	1.4009114737000001	1.9999136154	0.6822114817	0.025636377000000002	-0.7388903988	-0.6581354556	0.28035370600000004	1.866198671	1.4698901068999999	1.2357587602	0.9234688890999999	0.6119073722999999	0.2326379106	-0.8211222720999999	-0.3256617315	-0.7298501161	-0.2043150325	0.5637422605	0.9819317237999999	0.185872846	-0.1970081375	-0.6668594508	-0.5948457996000001	-0.8707367663	-0.7844859578	-0.5760624493	-0.8103252454000001	-0.3054334698	-0.6921206927	-0.7326780073	-0.5979053443	0.9487714839	1.0854600704000001	-0.1195470188	0.2178186056	0.7251204998999999	-0.6432671234	-0.2329511182	-1.0876729176	-0.26771158300000003	-0.5463497921
34	0.0375590433	0.6376048438	0.977376696	1.3937813957	-0.8561437323000001	-0.7025890709	-0.35714843310000005	-0.0408070249	0.7828596492000001	1.4888079234	1.1026645244	1.6332547625	2.0223771403999997	-0.44536851439999997	0.0387021114	0.6093481206	0.6585661624	0.4817204704	0.0612711014	0.0142382836	-0.27981910190000003	-0.6729480548000001	-0.8678644284	-0.2121556911	-0.0820821749	0.4126775465	0.9348355799	0.60960172	0.8878116957	1.0959526179999999	-0.354013774	-0.42409555200000004	-0.3557492183	-0.1312464017	-0.0209257511	-0.5066540045	-0.44013920770000003	-0.408181205	-0.4034732924	-0.0615253197	2.4077655734	0.1979263429	0.5135453199000001	0.9930847968000001	-0.0754255082	0.4698694008	-0.0886929836	0.4907304356	0.34345089689999997
32	-0.5318902043	0.3289507806	0.1659322665	0.4189050794	0.5875179684	-0.552031157	-1.3411660946	-1.3983829618	-1.311306803	-0.7159221912999999	-0.8644008929000001	-0.6800095120999999	-0.5736734218999999	-0.44536851439999997	-1.0017947140999999	1.3798528099	1.3250060096	1.3855831171000002	1.6300461119	1.9504478203	1.4067936391999998	1.2133507072	-0.1415987896	-1.1706904399	-1.100394871	-0.9585611366	-0.6769499027	-0.6670510968	-0.5139962449000001	-0.4262037959	-0.354013774	-0.4069811229	-0.2607983593	-0.41349672789999997	-0.3198650532	-0.2698997968	-0.44013920770000003	-0.408181205	-0.4034732924	0.9868186015000001	-0.23291390420000002	-0.40070774530000003	-0.2934977904	0.1636974666	-0.5713001789	-0.4578066195	-0.620872549	-0.8198813105	-1.1618161306
47	0.9199255078	-0.6725420767	-0.6822849609999999	-0.6001503925	-0.1326761296	0.3400025393	0.4824111314	-0.33720252869999995	-0.0414061455	-0.9123064662	-0.8644008929000001	-0.6800095120999999	-0.5736734218999999	-0.44536851439999997	-0.42970613090000004	-0.0366251841	-0.1955478154	-0.22610943649999998	0.0513581232	0.08177758389999999	0.2196326482	-0.3982388813	-0.0363669884	-0.531667274	-0.6683834242	-0.5014815756000001	-0.7844022681999999	-0.6670510968	-0.5139962449000001	-0.4262037959	-0.354013774	-0.3042945486	-0.3557492183	-0.2723715648	-0.4693347042	-0.5066540045	-0.44013920770000003	-0.408181205	-0.4034732924	1.2878563795	-0.23291390420000002	-0.6092684152000001	-0.45928805159999997	-0.5278586175	-0.7986970595	-0.7455356243000001	-0.9620244059	-1.0306673987000001	-0.8860881726000001
28	-2.3496421374	-0.0632389381	-0.1662339326	0.0198377512	-0.8561437323000001	-0.6842047281	-0.9002353131	-0.8466964656	-0.2533275013	-0.4925165503	-0.3287883752	-0.6800095120999999	-0.5736734218999999	-0.44536851439999997	0.68711395	0.5914774443999999	0.8378442338	0.9431875801	0.7543477153	0.5688427165	0.1264291758	-0.0182391324	-0.8678644284	-0.6754474864	-0.6992413847	-0.3055903351	-0.46204517170000003	-0.34788789259999997	-0.5139962449000001	-0.4262037959	-0.354013774	-0.2529512614	-0.3557492183	-0.3429341463	-0.3198650532	-0.2698997968	-0.44013920770000003	-0.408181205	-0.4034732924	0.372651126	-0.23291390420000002	0.22290539489999997	0.202228396	0.3716141428	-0.0819940178	0.1750118456	-0.3340145782	-0.0100985227	-0.2809468711
29	0.0967339816	-0.0369903428	-0.1440026101	-0.6001503925	1.5468954797999999	0.5801698670000001	0.1043474806	-0.7147031129000001	-0.9072614932999999	-0.6421914846	-0.8644008929000001	-0.6800095120999999	-0.5736734218999999	-0.44536851439999997	-0.4975873983	-0.35585617770000005	-0.3446677495	-0.40306765130000005	-0.8384009895000001	-0.6995467368000001	-0.3863678595	-0.6407275319	-0.8678644284	-0.1322777953	-0.6375254637	-0.6973728159999999	-0.5694975372	-0.6670510968	-0.5139962449000001	-0.4262037959	-0.354013774	-0.15026468710000002	-0.3873995046	-0.41349672789999997	-0.1703954022	-0.2698997968	-0.44013920770000003	-0.408181205	-0.4034732924	0.3656663842	-0.23291390420000002	-0.1288803768	-0.29170356140000003	-0.5278586175	-0.2429422598	-0.2097397044	-0.1268472159	-0.34181014600000004	-0.6510862721
30	-0.9654999744	0.09484589939999999	0.4887414429	0.3707033144	2.9135292756	-0.7445270301000001	-1.58956579	-1.0830658291	-0.6606983153	-0.7648450528	-0.8644008929000001	-0.6800095120999999	-0.5736734218999999	-0.44536851439999997	-0.7527414053	1.4614757933000002	1.4259067619999999	1.4018795693000001	1.4076857646	1.5903310971	1.7946076295	1.6692742369	3.0255906773000003	-1.2186171773999999	-0.9152471081	-0.6320757359	-0.6769499027	-0.6670510968	-0.5139962449000001	-0.4262037959	-0.354013774	-0.37275226479999995	-0.324098932	-0.20180898320000001	-0.3198650532	-0.033145589100000004	-0.44013920770000003	-0.408181205	-0.4034732924	0.793516256	-0.23291390420000002	-0.17068510120000002	0.0048187247	0.1358786012	-0.3671040439	-0.1266361709	-0.4388681667	-0.36679752909999996	-0.2763609116
43	0.4533155908	-0.6725420767	-0.6822849609999999	-0.6001503925	-0.8369318203	0.6548757312	0.3282443789	-0.7546097601999999	-1.019244806	-0.9956562764	-0.8644008929000001	-0.6800095120999999	-0.5736734218999999	-0.44536851439999997	-0.6171999475	-1.2110196746	-1.0019078844	-0.771559368	-0.7573121348	-0.6454416571	-0.6129174224	-0.9843226809000001	-0.2999474231	-0.0204487413	-0.6683834242	-0.7626698962	-0.7844022681999999	-0.6670510968	-0.5139962449000001	-0.4262037959	-0.354013774	0.1577950359	-0.324098932	-0.20180898320000001	-0.3198650532	-0.5066540045	-0.44013920770000003	-0.408181205	-0.4034732924	0.3827991548	-0.23291390420000002	-0.23167095640000002	-0.1591260824	-0.5278586175	-0.170489802	-0.1755987322	-0.2141672458	-0.435025073	-0.8772813053
39	0.1139374541	0.6934675192	0.47466075630000004	0.7898141423	0.5313837921	0.40144751409999996	-0.0013955594000000001	0.5547149393	0.5404671848	0.6069104761999999	0.6608414237	0.5157809863	0.7683001454999999	-0.44536851439999997	0.18384300329999997	0.2803837114	-0.046575922699999994	-0.23270772829999997	-0.3639586908	-0.520204867	-0.6584408596	-0.9451426085	-0.8678644284	-0.036424320499999996	0.288213351	0.2167863061	0.2901213869	0.29043851579999996	0.1869077254	0.3348744111	-0.354013774	0.2091383231	0.18230564920000003	-0.20180898320000001	-0.1703954022	0.6771170341	-0.44013920770000003	0.11512803220000001	-0.4034732924	-0.1625668287	-0.23291390420000002	0.4386189257	0.3737046511	0.8142228618	-0.1377632516	0.1718467873	-0.2326999123	-0.12194233119999999	0.4026576864
46	-0.6291202254	-0.6725420767	-0.6822849609999999	-0.6001503925	-0.3684278025	0.5642659954	0.4349917627	-0.9156408412999999	-0.9745842798000001	-0.6927399490999999	-0.48586627450000003	-0.6800095120999999	-0.5736734218999999	-0.44536851439999997	-0.743845898	-0.1900125468	-0.2117689173	-0.2906664149	0.0296547089	0.0043964731	0.10169591369999999	-0.5507229234000001	-0.8678644284	-0.43581379909999995	-0.8843891476000001	-0.8279669762999999	-0.6769499027	-0.5074694947	-0.5139962449000001	-0.4262037959	-0.354013774	-0.4069811229	-0.3873995046	-0.41349672789999997	-0.3198650532	-0.2698997968	-0.44013920770000003	-0.408181205	-0.4034732924	0.9037721139	-0.23291390420000002	-0.5968365461999999	-0.449405638	-0.5278586175	-0.6422230012	-0.4677606298	-0.6948150808	-1.035859979	-1.4808597301
44	0.8076498995	-0.6725420767	-0.6822849609999999	-0.6001503925	-0.621772997	0.6283032172999999	0.2022949009	-0.6486298541	-0.9487853386	-1.1752438648999999	-0.8644008929000001	-0.6800095120999999	-0.5736734218999999	-0.44536851439999997	-0.7851960937000001	-0.9181721838	-0.8465279162	-0.7399141376999999	-0.7158232017	-0.4993569468	-0.4244108194	-0.23054712789999998	-0.2330245831	-0.2760580077	-0.6683834242	-0.7626698962	-0.8918546337000001	-0.6670510968	-0.5139962449000001	-0.4262037959	-0.354013774	-0.0475781128	-0.3873995046	-0.3429341463	-0.4693347042	-0.2698997968	-0.44013920770000003	-0.408181205	-0.4034732924	0.4916060231	-0.23291390420000002	-0.4417256211	-0.3261039588	-0.5278586175	-0.459893005	-0.36903103600000003	-0.3500487625	-0.683333372	-1.1541728649
124	0.3313177142	0.0828514277	-0.1579555369	-0.5179229325	-0.6131312459	0.1505148901	-0.5593326155	-0.9999700767	-0.8090516862999999	-0.5978127619	-0.5726063117	-0.550781304	-0.7388903988	-0.6581354556	-0.6654312106	0.1048754397	0.2829160602	0.4310938879	-0.2298487256	0.0098040316	-0.25956563120000004	-0.7248921981	-0.6954467044	-0.8222985107999999	-1.0054601738	-0.8141171824	-0.6474965912	-0.6013533253	-0.5678469843999999	-0.6668594508	-0.5948457996000001	-0.8889747437000001	-0.7844859578	-0.5760624493	-0.46963375539999996	-0.5641535854999999	-0.32023494739999997	-0.14326106289999999	-0.5979053443	0.8657741829000001	-0.2670364626	-0.5082461845	-0.45758245700000005	-0.5838668877000001	-0.8271417869	-0.5121695808	-1.0641667944	-0.6024869539	-0.43948551799999996
44	0.8076498995	-0.6725420767	-0.6822849609999999	-0.6001503925	-0.621772997	0.6283032172999999	0.2022949009	-0.6486298541	-0.9487853386	-1.1752438648999999	-0.8644008929000001	-0.6800095120999999	-0.5736734218999999	-0.44536851439999997	-0.7851960937000001	-0.9181721838	-0.8465279162	-0.7399141376999999	-0.7158232017	-0.4993569468	-0.4244108194	-0.23054712789999998	-0.2330245831	-0.2760580077	-0.6683834242	-0.7626698962	-0.8918546337000001	-0.6670510968	-0.5139962449000001	-0.4262037959	-0.354013774	-0.0475781128	-0.3873995046	-0.3429341463	-0.4693347042	-0.2698997968	-0.44013920770000003	-0.408181205	-0.4034732924	0.4916060231	-0.23291390420000002	-0.4417256211	-0.3261039588	-0.5278586175	-0.459893005	-0.36903103600000003	-0.3500487625	-0.683333372	-1.1541728649
41	0.2312978032	-0.6725420767	-0.6822849609999999	-0.6001503925	-0.7848624269	0.7105543437	0.7579599895999999	-0.2262014191	-0.884907022	-0.9919636126000001	-0.8644008929000001	-0.6800095120999999	-0.5736734218999999	-0.44536851439999997	-0.5097704634	-1.2726750724	-1.1150749198999999	-1.05561952	-0.9596385611	-1.0279387968	-0.6428161996	-0.2219285554	-0.2882699648	0.1872337876	-0.3598038193	-0.6973728159999999	-0.7844022681999999	-0.6670510968	-0.5139962449000001	-0.4262037959	-0.354013774	-0.21872240329999998	-0.229148073	-0.3429341463	-0.1703954022	-0.2698997968	-0.44013920770000003	-0.408181205	-0.4034732924	0.3773501378	-0.23291390420000002	-0.3307748788	-0.2379063491	-0.5278586175	-0.3701607654	-0.2066516218	-0.2613619075	-0.4920799894	-1.0157270851
35	-1.29967415	0.43675838990000004	0.2572402282	0.5286032499000001	-0.8561437323000001	-0.3523145046	-1.3935115299	-1.2844775014	-1.0276104412	-0.5112187759000001	-0.8644008929000001	-0.6800095120999999	-0.5736734218999999	-0.44536851439999997	-0.7669057309	0.7981951612999999	0.7050511454	0.4027476268	-0.3035623116	-0.3326531957	-0.6959731399	-0.4683769497	-0.16790345510000002	-1.1706904399	-1.03867895	-0.8279669762999999	-0.5694975372	-0.6670510968	-0.5139962449000001	-0.4262037959	-0.354013774	-0.4069811229	-0.3557492183	-0.20180898320000001	-0.3198650532	-0.5066540045	-0.44013920770000003	-0.408181205	-0.4034732924	1.1437074321	-0.23291390420000002	-0.27463729989999996	-0.1932811382	0.23140053219999998	-0.5687941261	-0.4044488986	-0.6188714828	-0.7633964262	-0.9790622255
36	1.3620416379	-0.6725420767	-0.6822849609999999	-0.6001503925	0.5314035716	1.0611117582	1.5294872273	1.9672120057	0.8437880333	0.2709403932	0.3962267252	0.5059856461	0.0918165995	-0.44536851439999997	0.46294261789999996	-0.9334764931999999	-1.1966034046	-1.1701788554	-1.0095904972	-1.0909303646	-0.5060127904999999	-0.955806266	-0.3597176145	0.9700371658	1.2756680865999999	0.4126775465	0.0752166559	0.1308569137	0.1869077254	-0.045664692400000005	-0.354013774	-0.1331502581	0.21395593559999998	0.5038168322	0.1285438999	0.6771170341	0.30585944940000004	0.11512803220000001	2.4784787961	-0.3618335008	-0.23291390420000002	-0.3294843792	-0.2368804977	-0.5278586175	-0.0919188024	-0.2025205943	-0.0474302574	-0.1414291991	1.0332385141
36	1.3620416379	-0.6725420767	-0.6822849609999999	-0.6001503925	0.5314035716	1.0611117582	1.5294872273	1.9672120057	0.8437880333	0.2709403932	0.3962267252	0.5059856461	0.0918165995	-0.44536851439999997	0.46294261789999996	-0.9334764931999999	-1.1966034046	-1.1701788554	-1.0095904972	-1.0909303646	-0.5060127904999999	-0.955806266	-0.3597176145	0.9700371658	1.2756680865999999	0.4126775465	0.0752166559	0.1308569137	0.1869077254	-0.045664692400000005	-0.354013774	-0.1331502581	0.21395593559999998	0.5038168322	0.1285438999	0.6771170341	0.30585944940000004	0.11512803220000001	2.4784787961	-0.3618335008	-0.23291390420000002	-0.3294843792	-0.2368804977	-0.5278586175	-0.0919188024	-0.2025205943	-0.0474302574	-0.1414291991	1.0332385141
34	0.0375590433	0.6376048438	0.977376696	1.3937813957	-0.8561437323000001	-0.7025890709	-0.35714843310000005	-0.0408070249	0.7828596492000001	1.4888079234	1.1026645244	1.6332547625	2.0223771403999997	-0.44536851439999997	0.0387021114	0.6093481206	0.6585661624	0.4817204704	0.0612711014	0.0142382836	-0.27981910190000003	-0.6729480548000001	-0.8678644284	-0.2121556911	-0.0820821749	0.4126775465	0.9348355799	0.60960172	0.8878116957	1.0959526179999999	-0.354013774	-0.42409555200000004	-0.3557492183	-0.1312464017	-0.0209257511	-0.5066540045	-0.44013920770000003	-0.408181205	-0.4034732924	-0.0615253197	2.4077655734	0.1979263429	0.5135453199000001	0.9930847968000001	-0.0754255082	0.4698694008	-0.0886929836	0.4907304356	0.34345089689999997
39	0.1139374541	0.6934675192	0.47466075630000004	0.7898141423	0.5313837921	0.40144751409999996	-0.0013955594000000001	0.5547149393	0.5404671848	0.6069104761999999	0.6608414237	0.5157809863	0.7683001454999999	-0.44536851439999997	0.18384300329999997	0.2803837114	-0.046575922699999994	-0.23270772829999997	-0.3639586908	-0.520204867	-0.6584408596	-0.9451426085	-0.8678644284	-0.036424320499999996	0.288213351	0.2167863061	0.2901213869	0.29043851579999996	0.1869077254	0.3348744111	-0.354013774	0.2091383231	0.18230564920000003	-0.20180898320000001	-0.1703954022	0.6771170341	-0.44013920770000003	0.11512803220000001	-0.4034732924	-0.1625668287	-0.23291390420000002	0.4386189257	0.3737046511	0.8142228618	-0.1377632516	0.1718467873	-0.2326999123	-0.12194233119999999	0.4026576864
28	-2.3496421374	-0.0632389381	-0.1662339326	0.0198377512	-0.8561437323000001	-0.6842047281	-0.9002353131	-0.8466964656	-0.2533275013	-0.4925165503	-0.3287883752	-0.6800095120999999	-0.5736734218999999	-0.44536851439999997	0.68711395	0.5914774443999999	0.8378442338	0.9431875801	0.7543477153	0.5688427165	0.1264291758	-0.0182391324	-0.8678644284	-0.6754474864	-0.6992413847	-0.3055903351	-0.46204517170000003	-0.34788789259999997	-0.5139962449000001	-0.4262037959	-0.354013774	-0.2529512614	-0.3557492183	-0.3429341463	-0.3198650532	-0.2698997968	-0.44013920770000003	-0.408181205	-0.4034732924	0.372651126	-0.23291390420000002	0.22290539489999997	0.202228396	0.3716141428	-0.0819940178	0.1750118456	-0.3340145782	-0.0100985227	-0.2809468711
127	0.2553456469	-0.5974367724	-0.7852026165	-0.5179229325	-1.0085791988	-0.1691163005	-0.830441925	-0.9886827081999999	-1.0657215289	-0.7608552866	-1.0276986425	-0.8678494004	-0.7388903988	-0.6581354556	-0.7762807289	0.9847320347	1.0949049411	1.2630843140999999	1.1442652997	1.5846822691999998	0.3991082226	-0.8201665570000001	-0.4946865639	-1.3153566159	-1.1435886465	-1.0437604229000002	-0.8285441818000001	-0.8637620491	-0.7532664079000001	-0.6668594508	-0.5948457996000001	-0.7065949701	-0.6391453622	-0.6672195840999999	-0.8103252454000001	-0.5641535854999999	-0.6921206927	-0.7326780073	-0.5979053443	1.8469780978	-0.2670364626	-0.8745391602	-0.7021304629	-0.5838668877000001	-1.2289572812	-0.7344750613	-1.3452508843000002	-1.6771597442	-2.2090955509
33	-1.2196177965000001	0.0946654591	0.30042470530000004	0.5804854522	-0.13364202779999998	-0.6741655181999999	-1.2149615451	-0.7544435908	-0.42110707630000005	-0.4567636704	-0.5825681482	-0.6800095120999999	-0.5736734218999999	-0.44536851439999997	-0.5965294325	0.9442902865999999	1.0319898861	1.0565246816	1.0811351642	1.1101422953	0.8027860275	1.361515029	-0.2998423095	-0.9150811736	-0.6683834242	-0.4361844954	-0.46204517170000003	-0.5074694947	-0.5139962449000001	-0.4262037959	-0.354013774	-0.4069811229	-0.3557492183	-0.20180898320000001	-0.3198650532	-0.5066540045	-0.44013920770000003	-0.408181205	-0.4034732924	0.3653908722	-0.23291390420000002	-0.30056938829999996	-0.0980360236	0.39580310869999996	-0.3072277389	0.103708229	-0.2446008402	0.1499335597	0.5421529893
35	-1.29967415	0.43675838990000004	0.2572402282	0.5286032499000001	-0.8561437323000001	-0.3523145046	-1.3935115299	-1.2844775014	-1.0276104412	-0.5112187759000001	-0.8644008929000001	-0.6800095120999999	-0.5736734218999999	-0.44536851439999997	-0.7669057309	0.7981951612999999	0.7050511454	0.4027476268	-0.3035623116	-0.3326531957	-0.6959731399	-0.4683769497	-0.16790345510000002	-1.1706904399	-1.03867895	-0.8279669762999999	-0.5694975372	-0.6670510968	-0.5139962449000001	-0.4262037959	-0.354013774	-0.4069811229	-0.3557492183	-0.20180898320000001	-0.3198650532	-0.5066540045	-0.44013920770000003	-0.408181205	-0.4034732924	1.1437074321	-0.23291390420000002	-0.27463729989999996	-0.1932811382	0.23140053219999998	-0.5687941261	-0.4044488986	-0.6188714828	-0.7633964262	-0.9790622255
30	-0.9654999744	0.09484589939999999	0.4887414429	0.3707033144	2.9135292756	-0.7445270301000001	-1.58956579	-1.0830658291	-0.6606983153	-0.7648450528	-0.8644008929000001	-0.6800095120999999	-0.5736734218999999	-0.44536851439999997	-0.7527414053	1.4614757933000002	1.4259067619999999	1.4018795693000001	1.4076857646	1.5903310971	1.7946076295	1.6692742369	3.0255906773000003	-1.2186171773999999	-0.9152471081	-0.6320757359	-0.6769499027	-0.6670510968	-0.5139962449000001	-0.4262037959	-0.354013774	-0.37275226479999995	-0.324098932	-0.20180898320000001	-0.3198650532	-0.033145589100000004	-0.44013920770000003	-0.408181205	-0.4034732924	0.793516256	-0.23291390420000002	-0.17068510120000002	0.0048187247	0.1358786012	-0.3671040439	-0.1266361709	-0.4388681667	-0.36679752909999996	-0.2763609116
36	1.3620416379	-0.6725420767	-0.6822849609999999	-0.6001503925	0.5314035716	1.0611117582	1.5294872273	1.9672120057	0.8437880333	0.2709403932	0.3962267252	0.5059856461	0.0918165995	-0.44536851439999997	0.46294261789999996	-0.9334764931999999	-1.1966034046	-1.1701788554	-1.0095904972	-1.0909303646	-0.5060127904999999	-0.955806266	-0.3597176145	0.9700371658	1.2756680865999999	0.4126775465	0.0752166559	0.1308569137	0.1869077254	-0.045664692400000005	-0.354013774	-0.1331502581	0.21395593559999998	0.5038168322	0.1285438999	0.6771170341	0.30585944940000004	0.11512803220000001	2.4784787961	-0.3618335008	-0.23291390420000002	-0.3294843792	-0.2368804977	-0.5278586175	-0.0919188024	-0.2025205943	-0.0474302574	-0.1414291991	1.0332385141
42	0.5908837611	-0.0207643859	0.3583034823	0.6375836935	0.764705885	0.0400819356	-0.0401664133	0.2189951034	0.8601146822	0.9506554081999999	0.5254455992	0.6275521303	1.6274405294999998	1.0147788615	-0.1447661243	0.2821676493	0.2365002818	0.1526620349	0.298639559	0.007849565400000001	0.1544898623	0.9561290973000001	1.9333130932	-0.2121556911	-0.0512242144	0.2820833862	0.39757375240000004	0.1308569137	0.1869077254	0.7154135145	0.41558138689999996	0.0037651744	-0.134197214	-0.20180898320000001	-0.0209257511	0.20360861859999999	-0.06713987910000001	-0.408181205	0.5571774038	0.0573326379	-0.23291390420000002	-0.1636543375	-0.0386943607	0.3266368127	-0.2725113877	-0.1388707739	-0.4306729169	-0.1688377491	0.9445766320000001
41	0.2312978032	-0.6725420767	-0.6822849609999999	-0.6001503925	-0.7848624269	0.7105543437	0.7579599895999999	-0.2262014191	-0.884907022	-0.9919636126000001	-0.8644008929000001	-0.6800095120999999	-0.5736734218999999	-0.44536851439999997	-0.5097704634	-1.2726750724	-1.1150749198999999	-1.05561952	-0.9596385611	-1.0279387968	-0.6428161996	-0.2219285554	-0.2882699648	0.1872337876	-0.3598038193	-0.6973728159999999	-0.7844022681999999	-0.6670510968	-0.5139962449000001	-0.4262037959	-0.354013774	-0.21872240329999998	-0.229148073	-0.3429341463	-0.1703954022	-0.2698997968	-0.44013920770000003	-0.408181205	-0.4034732924	0.3773501378	-0.23291390420000002	-0.3307748788	-0.2379063491	-0.5278586175	-0.3701607654	-0.2066516218	-0.2613619075	-0.4920799894	-1.0157270851
39	0.1139374541	0.6934675192	0.47466075630000004	0.7898141423	0.5313837921	0.40144751409999996	-0.0013955594000000001	0.5547149393	0.5404671848	0.6069104761999999	0.6608414237	0.5157809863	0.7683001454999999	-0.44536851439999997	0.18384300329999997	0.2803837114	-0.046575922699999994	-0.23270772829999997	-0.3639586908	-0.520204867	-0.6584408596	-0.9451426085	-0.8678644284	-0.036424320499999996	0.288213351	0.2167863061	0.2901213869	0.29043851579999996	0.1869077254	0.3348744111	-0.354013774	0.2091383231	0.18230564920000003	-0.20180898320000001	-0.1703954022	0.6771170341	-0.44013920770000003	0.11512803220000001	-0.4034732924	-0.1625668287	-0.23291390420000002	0.4386189257	0.3737046511	0.8142228618	-0.1377632516	0.1718467873	-0.2326999123	-0.12194233119999999	0.4026576864
127	0.2553456469	-0.5974367724	-0.7852026165	-0.5179229325	-1.0085791988	-0.1691163005	-0.830441925	-0.9886827081999999	-1.0657215289	-0.7608552866	-1.0276986425	-0.8678494004	-0.7388903988	-0.6581354556	-0.7762807289	0.9847320347	1.0949049411	1.2630843140999999	1.1442652997	1.5846822691999998	0.3991082226	-0.8201665570000001	-0.4946865639	-1.3153566159	-1.1435886465	-1.0437604229000002	-0.8285441818000001	-0.8637620491	-0.7532664079000001	-0.6668594508	-0.5948457996000001	-0.7065949701	-0.6391453622	-0.6672195840999999	-0.8103252454000001	-0.5641535854999999	-0.6921206927	-0.7326780073	-0.5979053443	1.8469780978	-0.2670364626	-0.8745391602	-0.7021304629	-0.5838668877000001	-1.2289572812	-0.7344750613	-1.3452508843000002	-1.6771597442	-2.2090955509
47	0.9199255078	-0.6725420767	-0.6822849609999999	-0.6001503925	-0.1326761296	0.3400025393	0.4824111314	-0.33720252869999995	-0.0414061455	-0.9123064662	-0.8644008929000001	-0.6800095120999999	-0.5736734218999999	-0.44536851439999997	-0.42970613090000004	-0.0366251841	-0.1955478154	-0.22610943649999998	0.0513581232	0.08177758389999999	0.2196326482	-0.3982388813	-0.0363669884	-0.531667274	-0.6683834242	-0.5014815756000001	-0.7844022681999999	-0.6670510968	-0.5139962449000001	-0.4262037959	-0.354013774	-0.3042945486	-0.3557492183	-0.2723715648	-0.4693347042	-0.5066540045	-0.44013920770000003	-0.408181205	-0.4034732924	1.2878563795	-0.23291390420000002	-0.6092684152000001	-0.45928805159999997	-0.5278586175	-0.7986970595	-0.7455356243000001	-0.9620244059	-1.0306673987000001	-0.8860881726000001
128	-0.5509607842	-0.5974367724	-0.7852026165	-0.5179229325	-1.1946929817	-1.3380242515	-2.0852151703	-1.4577639739	-1.3891027669	-1.2213278757	-1.0276986425	-0.8678494004	-0.7388903988	-0.6581354556	-0.8334124373999999	3.3418015004000003	3.1439741181	2.98088553	3.218720667	2.7111562772	2.6103436074	2.166419162	-0.6136297908	-1.7159663263	-1.3093428137	-1.1585820432	-1.0095917723	-0.8637620491	-0.7532664079000001	-0.6668594508	-0.5948457996000001	-0.8889747437000001	-0.7481508089	-0.6672195840999999	-0.6399795004	-0.8228737011	-0.6921206927	-0.7326780073	-0.5979053443	1.0174134884000001	-0.2670364626	-0.7832188388	-0.6174812432	-0.5838668877000001	-1.0814529573	-0.6781848429	-1.1856427315	-0.41056556920000004	-0.031443373999999996
47	0.9199255078	-0.6725420767	-0.6822849609999999	-0.6001503925	-0.1326761296	0.3400025393	0.4824111314	-0.33720252869999995	-0.0414061455	-0.9123064662	-0.8644008929000001	-0.6800095120999999	-0.5736734218999999	-0.44536851439999997	-0.42970613090000004	-0.0366251841	-0.1955478154	-0.22610943649999998	0.0513581232	0.08177758389999999	0.2196326482	-0.3982388813	-0.0363669884	-0.531667274	-0.6683834242	-0.5014815756000001	-0.7844022681999999	-0.6670510968	-0.5139962449000001	-0.4262037959	-0.354013774	-0.3042945486	-0.3557492183	-0.2723715648	-0.4693347042	-0.5066540045	-0.44013920770000003	-0.408181205	-0.4034732924	1.2878563795	-0.23291390420000002	-0.6092684152000001	-0.45928805159999997	-0.5278586175	-0.7986970595	-0.7455356243000001	-0.9620244059	-1.0306673987000001	-0.8860881726000001
44	0.8076498995	-0.6725420767	-0.6822849609999999	-0.6001503925	-0.621772997	0.6283032172999999	0.2022949009	-0.6486298541	-0.9487853386	-1.1752438648999999	-0.8644008929000001	-0.6800095120999999	-0.5736734218999999	-0.44536851439999997	-0.7851960937000001	-0.9181721838	-0.8465279162	-0.7399141376999999	-0.7158232017	-0.4993569468	-0.4244108194	-0.23054712789999998	-0.2330245831	-0.2760580077	-0.6683834242	-0.7626698962	-0.8918546337000001	-0.6670510968	-0.5139962449000001	-0.4262037959	-0.354013774	-0.0475781128	-0.3873995046	-0.3429341463	-0.4693347042	-0.2698997968	-0.44013920770000003	-0.408181205	-0.4034732924	0.4916060231	-0.23291390420000002	-0.4417256211	-0.3261039588	-0.5278586175	-0.459893005	-0.36903103600000003	-0.3500487625	-0.683333372	-1.1541728649
30	-0.9654999744	0.09484589939999999	0.4887414429	0.3707033144	2.9135292756	-0.7445270301000001	-1.58956579	-1.0830658291	-0.6606983153	-0.7648450528	-0.8644008929000001	-0.6800095120999999	-0.5736734218999999	-0.44536851439999997	-0.7527414053	1.4614757933000002	1.4259067619999999	1.4018795693000001	1.4076857646	1.5903310971	1.7946076295	1.6692742369	3.0255906773000003	-1.2186171773999999	-0.9152471081	-0.6320757359	-0.6769499027	-0.6670510968	-0.5139962449000001	-0.4262037959	-0.354013774	-0.37275226479999995	-0.324098932	-0.20180898320000001	-0.3198650532	-0.033145589100000004	-0.44013920770000003	-0.408181205	-0.4034732924	0.793516256	-0.23291390420000002	-0.17068510120000002	0.0048187247	0.1358786012	-0.3671040439	-0.1266361709	-0.4388681667	-0.36679752909999996	-0.2763609116
31	0.6156279102000001	-0.6725420767	-0.6822849609999999	-0.6001503925	1.1047218126	1.1808466182	0.9541577273	0.6641844012	0.18600495	0.2828857192	0.44295315659999995	-0.16752640970000002	0.2890267905	-0.44536851439999997	0.051908070099999995	-0.8995190786	-1.1662126309	-1.0510346667000001	-0.7758556429000001	-0.662110042	-0.7139447908	-0.3639054517	0.4495942972	0.043453575300000005	0.0104917066	-0.240293255	-0.13968807519999998	-0.0287246884	-0.2803615881	-0.045664692400000005	-0.354013774	-0.2871801196	-0.2924486457	-0.3429341463	-0.3198650532	-0.2698997968	-0.44013920770000003	-0.408181205	-0.4034732924	0.6254334711	-0.23291390420000002	-0.6065263156	-0.8981259911	-0.5278586175	-0.4655666778	-0.991789838	-0.3075902424	-1.3394743126000002	-1.926617267
39	0.1139374541	0.6934675192	0.47466075630000004	0.7898141423	0.5313837921	0.40144751409999996	-0.0013955594000000001	0.5547149393	0.5404671848	0.6069104761999999	0.6608414237	0.5157809863	0.7683001454999999	-0.44536851439999997	0.18384300329999997	0.2803837114	-0.046575922699999994	-0.23270772829999997	-0.3639586908	-0.520204867	-0.6584408596	-0.9451426085	-0.8678644284	-0.036424320499999996	0.288213351	0.2167863061	0.2901213869	0.29043851579999996	0.1869077254	0.3348744111	-0.354013774	0.2091383231	0.18230564920000003	-0.20180898320000001	-0.1703954022	0.6771170341	-0.44013920770000003	0.11512803220000001	-0.4034732924	-0.1625668287	-0.23291390420000002	0.4386189257	0.3737046511	0.8142228618	-0.1377632516	0.1718467873	-0.2326999123	-0.12194233119999999	0.4026576864
42	0.5908837611	-0.0207643859	0.3583034823	0.6375836935	0.764705885	0.0400819356	-0.0401664133	0.2189951034	0.8601146822	0.9506554081999999	0.5254455992	0.6275521303	1.6274405294999998	1.0147788615	-0.1447661243	0.2821676493	0.2365002818	0.1526620349	0.298639559	0.007849565400000001	0.1544898623	0.9561290973000001	1.9333130932	-0.2121556911	-0.0512242144	0.2820833862	0.39757375240000004	0.1308569137	0.1869077254	0.7154135145	0.41558138689999996	0.0037651744	-0.134197214	-0.20180898320000001	-0.0209257511	0.20360861859999999	-0.06713987910000001	-0.408181205	0.5571774038	0.0573326379	-0.23291390420000002	-0.1636543375	-0.0386943607	0.3266368127	-0.2725113877	-0.1388707739	-0.4306729169	-0.1688377491	0.9445766320000001
32	-0.5318902043	0.3289507806	0.1659322665	0.4189050794	0.5875179684	-0.552031157	-1.3411660946	-1.3983829618	-1.311306803	-0.7159221912999999	-0.8644008929000001	-0.6800095120999999	-0.5736734218999999	-0.44536851439999997	-1.0017947140999999	1.3798528099	1.3250060096	1.3855831171000002	1.6300461119	1.9504478203	1.4067936391999998	1.2133507072	-0.1415987896	-1.1706904399	-1.100394871	-0.9585611366	-0.6769499027	-0.6670510968	-0.5139962449000001	-0.4262037959	-0.354013774	-0.4069811229	-0.2607983593	-0.41349672789999997	-0.3198650532	-0.2698997968	-0.44013920770000003	-0.408181205	-0.4034732924	0.9868186015000001	-0.23291390420000002	-0.40070774530000003	-0.2934977904	0.1636974666	-0.5713001789	-0.4578066195	-0.620872549	-0.8198813105	-1.1618161306
43	0.4533155908	-0.6725420767	-0.6822849609999999	-0.6001503925	-0.8369318203	0.6548757312	0.3282443789	-0.7546097601999999	-1.019244806	-0.9956562764	-0.8644008929000001	-0.6800095120999999	-0.5736734218999999	-0.44536851439999997	-0.6171999475	-1.2110196746	-1.0019078844	-0.771559368	-0.7573121348	-0.6454416571	-0.6129174224	-0.9843226809000001	-0.2999474231	-0.0204487413	-0.6683834242	-0.7626698962	-0.7844022681999999	-0.6670510968	-0.5139962449000001	-0.4262037959	-0.354013774	0.1577950359	-0.324098932	-0.20180898320000001	-0.3198650532	-0.5066540045	-0.44013920770000003	-0.408181205	-0.4034732924	0.3827991548	-0.23291390420000002	-0.23167095640000002	-0.1591260824	-0.5278586175	-0.170489802	-0.1755987322	-0.2141672458	-0.435025073	-0.8772813053
36	1.3620416379	-0.6725420767	-0.6822849609999999	-0.6001503925	0.5314035716	1.0611117582	1.5294872273	1.9672120057	0.8437880333	0.2709403932	0.3962267252	0.5059856461	0.0918165995	-0.44536851439999997	0.46294261789999996	-0.9334764931999999	-1.1966034046	-1.1701788554	-1.0095904972	-1.0909303646	-0.5060127904999999	-0.955806266	-0.3597176145	0.9700371658	1.2756680865999999	0.4126775465	0.0752166559	0.1308569137	0.1869077254	-0.045664692400000005	-0.354013774	-0.1331502581	0.21395593559999998	0.5038168322	0.1285438999	0.6771170341	0.30585944940000004	0.11512803220000001	2.4784787961	-0.3618335008	-0.23291390420000002	-0.3294843792	-0.2368804977	-0.5278586175	-0.0919188024	-0.2025205943	-0.0474302574	-0.1414291991	1.0332385141
31	0.6156279102000001	-0.6725420767	-0.6822849609999999	-0.6001503925	1.1047218126	1.1808466182	0.9541577273	0.6641844012	0.18600495	0.2828857192	0.44295315659999995	-0.16752640970000002	0.2890267905	-0.44536851439999997	0.051908070099999995	-0.8995190786	-1.1662126309	-1.0510346667000001	-0.7758556429000001	-0.662110042	-0.7139447908	-0.3639054517	0.4495942972	0.043453575300000005	0.0104917066	-0.240293255	-0.13968807519999998	-0.0287246884	-0.2803615881	-0.045664692400000005	-0.354013774	-0.2871801196	-0.2924486457	-0.3429341463	-0.3198650532	-0.2698997968	-0.44013920770000003	-0.408181205	-0.4034732924	0.6254334711	-0.23291390420000002	-0.6065263156	-0.8981259911	-0.5278586175	-0.4655666778	-0.991789838	-0.3075902424	-1.3394743126000002	-1.926617267
31	0.6156279102000001	-0.6725420767	-0.6822849609999999	-0.6001503925	1.1047218126	1.1808466182	0.9541577273	0.6641844012	0.18600495	0.2828857192	0.44295315659999995	-0.16752640970000002	0.2890267905	-0.44536851439999997	0.051908070099999995	-0.8995190786	-1.1662126309	-1.0510346667000001	-0.7758556429000001	-0.662110042	-0.7139447908	-0.3639054517	0.4495942972	0.043453575300000005	0.0104917066	-0.240293255	-0.13968807519999998	-0.0287246884	-0.2803615881	-0.045664692400000005	-0.354013774	-0.2871801196	-0.2924486457	-0.3429341463	-0.3198650532	-0.2698997968	-0.44013920770000003	-0.408181205	-0.4034732924	0.6254334711	-0.23291390420000002	-0.6065263156	-0.8981259911	-0.5278586175	-0.4655666778	-0.991789838	-0.3075902424	-1.3394743126000002	-1.926617267
30	-0.9654999744	0.09484589939999999	0.4887414429	0.3707033144	2.9135292756	-0.7445270301000001	-1.58956579	-1.0830658291	-0.6606983153	-0.7648450528	-0.8644008929000001	-0.6800095120999999	-0.5736734218999999	-0.44536851439999997	-0.7527414053	1.4614757933000002	1.4259067619999999	1.4018795693000001	1.4076857646	1.5903310971	1.7946076295	1.6692742369	3.0255906773000003	-1.2186171773999999	-0.9152471081	-0.6320757359	-0.6769499027	-0.6670510968	-0.5139962449000001	-0.4262037959	-0.354013774	-0.37275226479999995	-0.324098932	-0.20180898320000001	-0.3198650532	-0.033145589100000004	-0.44013920770000003	-0.408181205	-0.4034732924	0.793516256	-0.23291390420000002	-0.17068510120000002	0.0048187247	0.1358786012	-0.3671040439	-0.1266361709	-0.4388681667	-0.36679752909999996	-0.2763609116
31	0.6156279102000001	-0.6725420767	-0.6822849609999999	-0.6001503925	1.1047218126	1.1808466182	0.9541577273	0.6641844012	0.18600495	0.2828857192	0.44295315659999995	-0.16752640970000002	0.2890267905	-0.44536851439999997	0.051908070099999995	-0.8995190786	-1.1662126309	-1.0510346667000001	-0.7758556429000001	-0.662110042	-0.7139447908	-0.3639054517	0.4495942972	0.043453575300000005	0.0104917066	-0.240293255	-0.13968807519999998	-0.0287246884	-0.2803615881	-0.045664692400000005	-0.354013774	-0.2871801196	-0.2924486457	-0.3429341463	-0.3198650532	-0.2698997968	-0.44013920770000003	-0.408181205	-0.4034732924	0.6254334711	-0.23291390420000002	-0.6065263156	-0.8981259911	-0.5278586175	-0.4655666778	-0.991789838	-0.3075902424	-1.3394743126000002	-1.926617267
45	-1.7947717299000001	-0.6725420767	-0.6822849609999999	-0.6001503925	-0.8561437323000001	-0.9828520391	-1.3755369667	-1.0146141816	-1.1070891632	-0.792238282	-0.8644008929000001	-0.6800095120999999	-0.5736734218999999	-0.44536851439999997	-0.8510568714	1.7482829331	1.6276448206	1.5647555238	1.7009620327000001	1.6450133507	1.3959216802	2.1773317831	-0.8678644284	-1.0588613859	-0.8535311871	-0.8279669762999999	-0.6769499027	-0.6670510968	-0.5139962449000001	-0.4262037959	-0.354013774	-0.35563783579999997	-0.3557492183	-0.3429341463	-0.4693347042	-0.5066540045	-0.44013920770000003	-0.408181205	-0.4034732924	0.5514023514	-0.23291390420000002	-0.44336375850000004	-0.3274061565	-0.5278586175	-0.3791014846	-0.3865935626	-0.295516858	0.1395907107	0.5170328832
41	0.2312978032	-0.6725420767	-0.6822849609999999	-0.6001503925	-0.7848624269	0.7105543437	0.7579599895999999	-0.2262014191	-0.884907022	-0.9919636126000001	-0.8644008929000001	-0.6800095120999999	-0.5736734218999999	-0.44536851439999997	-0.5097704634	-1.2726750724	-1.1150749198999999	-1.05561952	-0.9596385611	-1.0279387968	-0.6428161996	-0.2219285554	-0.2882699648	0.1872337876	-0.3598038193	-0.6973728159999999	-0.7844022681999999	-0.6670510968	-0.5139962449000001	-0.4262037959	-0.354013774	-0.21872240329999998	-0.229148073	-0.3429341463	-0.1703954022	-0.2698997968	-0.44013920770000003	-0.408181205	-0.4034732924	0.3773501378	-0.23291390420000002	-0.3307748788	-0.2379063491	-0.5278586175	-0.3701607654	-0.2066516218	-0.2613619075	-0.4920799894	-1.0157270851
29	0.0967339816	-0.0369903428	-0.1440026101	-0.6001503925	1.5468954797999999	0.5801698670000001	0.1043474806	-0.7147031129000001	-0.9072614932999999	-0.6421914846	-0.8644008929000001	-0.6800095120999999	-0.5736734218999999	-0.44536851439999997	-0.4975873983	-0.35585617770000005	-0.3446677495	-0.40306765130000005	-0.8384009895000001	-0.6995467368000001	-0.3863678595	-0.6407275319	-0.8678644284	-0.1322777953	-0.6375254637	-0.6973728159999999	-0.5694975372	-0.6670510968	-0.5139962449000001	-0.4262037959	-0.354013774	-0.15026468710000002	-0.3873995046	-0.41349672789999997	-0.1703954022	-0.2698997968	-0.44013920770000003	-0.408181205	-0.4034732924	0.3656663842	-0.23291390420000002	-0.1288803768	-0.29170356140000003	-0.5278586175	-0.2429422598	-0.2097397044	-0.1268472159	-0.34181014600000004	-0.6510862721
44	0.8076498995	-0.6725420767	-0.6822849609999999	-0.6001503925	-0.621772997	0.6283032172999999	0.2022949009	-0.6486298541	-0.9487853386	-1.1752438648999999	-0.8644008929000001	-0.6800095120999999	-0.5736734218999999	-0.44536851439999997	-0.7851960937000001	-0.9181721838	-0.8465279162	-0.7399141376999999	-0.7158232017	-0.4993569468	-0.4244108194	-0.23054712789999998	-0.2330245831	-0.2760580077	-0.6683834242	-0.7626698962	-0.8918546337000001	-0.6670510968	-0.5139962449000001	-0.4262037959	-0.354013774	-0.0475781128	-0.3873995046	-0.3429341463	-0.4693347042	-0.2698997968	-0.44013920770000003	-0.408181205	-0.4034732924	0.4916060231	-0.23291390420000002	-0.4417256211	-0.3261039588	-0.5278586175	-0.459893005	-0.36903103600000003	-0.3500487625	-0.683333372	-1.1541728649
42	0.5908837611	-0.0207643859	0.3583034823	0.6375836935	0.764705885	0.0400819356	-0.0401664133	0.2189951034	0.8601146822	0.9506554081999999	0.5254455992	0.6275521303	1.6274405294999998	1.0147788615	-0.1447661243	0.2821676493	0.2365002818	0.1526620349	0.298639559	0.007849565400000001	0.1544898623	0.9561290973000001	1.9333130932	-0.2121556911	-0.0512242144	0.2820833862	0.39757375240000004	0.1308569137	0.1869077254	0.7154135145	0.41558138689999996	0.0037651744	-0.134197214	-0.20180898320000001	-0.0209257511	0.20360861859999999	-0.06713987910000001	-0.408181205	0.5571774038	0.0573326379	-0.23291390420000002	-0.1636543375	-0.0386943607	0.3266368127	-0.2725113877	-0.1388707739	-0.4306729169	-0.1688377491	0.9445766320000001
39	0.1139374541	0.6934675192	0.47466075630000004	0.7898141423	0.5313837921	0.40144751409999996	-0.0013955594000000001	0.5547149393	0.5404671848	0.6069104761999999	0.6608414237	0.5157809863	0.7683001454999999	-0.44536851439999997	0.18384300329999997	0.2803837114	-0.046575922699999994	-0.23270772829999997	-0.3639586908	-0.520204867	-0.6584408596	-0.9451426085	-0.8678644284	-0.036424320499999996	0.288213351	0.2167863061	0.2901213869	0.29043851579999996	0.1869077254	0.3348744111	-0.354013774	0.2091383231	0.18230564920000003	-0.20180898320000001	-0.1703954022	0.6771170341	-0.44013920770000003	0.11512803220000001	-0.4034732924	-0.1625668287	-0.23291390420000002	0.4386189257	0.3737046511	0.8142228618	-0.1377632516	0.1718467873	-0.2326999123	-0.12194233119999999	0.4026576864
31	0.6156279102000001	-0.6725420767	-0.6822849609999999	-0.6001503925	1.1047218126	1.1808466182	0.9541577273	0.6641844012	0.18600495	0.2828857192	0.44295315659999995	-0.16752640970000002	0.2890267905	-0.44536851439999997	0.051908070099999995	-0.8995190786	-1.1662126309	-1.0510346667000001	-0.7758556429000001	-0.662110042	-0.7139447908	-0.3639054517	0.4495942972	0.043453575300000005	0.0104917066	-0.240293255	-0.13968807519999998	-0.0287246884	-0.2803615881	-0.045664692400000005	-0.354013774	-0.2871801196	-0.2924486457	-0.3429341463	-0.3198650532	-0.2698997968	-0.44013920770000003	-0.408181205	-0.4034732924	0.6254334711	-0.23291390420000002	-0.6065263156	-0.8981259911	-0.5278586175	-0.4655666778	-0.991789838	-0.3075902424	-1.3394743126000002	-1.926617267
[truncated: 216 more columns]
