# Supplementary material for: Software-aided workflow for predicting protease-specific cleavage sites using physicochemical properties of the natural and unnatural amino acids in peptide-based drug discovery
Source: PLoS One. 2019 Jan 8;14(1):e0199270. doi: 10.1371/journal.pone.0199270 (PMC6324806; doi:10.1371/journal.pone.0199270)
Supplement: S1 File — (ZIP) [file pone.0199270.s014.zip › Initial_Directory/caspase3/2/dataset.csv]

amount	class	frequency	p1	p1_term	pr1	pr1_term
6	0	1	KJDGPBZOKRQRED-YKAAPSRENA-N	I	CQRHONUIJHWWQQ-QMMMGPOBNA-N	I
17	0	12	KJDGPBZOKRQRED-YKAAPSRENA-N	I	VHTIJGPHKRJQGO-REOHCLBHNA-N	I
7	0	1	KJDGPBZOKRQRED-YKAAPSRENA-N	I	LOGFATHAEPEIRL-QMMMGPOBNA-N	I
7	0	1	KJDGPBZOKRQRED-YKAAPSRENA-N	I	RIOGVSQWSYFYQB-DBLDWONGNA-N	I
28	0	15	KJDGPBZOKRQRED-YKAAPSRENA-N	I	KIDRGHLQSOLYTF-UHFFFAOYNA-N	I
7	0	1	KJDGPBZOKRQRED-YKAAPSRENA-N	I	IDOSDTAHFWGHKV-AIINLQACNA-N	I
11	0	3	KJDGPBZOKRQRED-YKAAPSRENA-N	I	TZOKHOHKIYBJGB-FGFFPOHCNA-N	I
5	0	1	KJDGPBZOKRQRED-YKAAPSRENA-N	I	LGNZILDXYHKHQR-BYPYZUCNNA-N	I
17	0	7	KJDGPBZOKRQRED-YKAAPSRENA-N	I	PHWPOFWROLBJDE-REOHCLBHNA-N	I
10	0	1	KJDGPBZOKRQRED-YKAAPSRENA-N	I	UXRJSECEEUTNNE-GBXIJSLDNA-N	I
15	0	2	KJDGPBZOKRQRED-YKAAPSRENA-N	I	WCALZOILQXUVFC-YFKPBYRVNA-N	I
5	0	1	KJDGPBZOKRQRED-YKAAPSRENA-N	I	ZFRRBGVVWUSIQU-BYPYZUCNNA-N	I
3	0	1	KJDGPBZOKRQRED-YKAAPSRENA-N	I	QRAMHJBBMFNBFF-REOHCLBHNA-N	I
1	0	0	OMFHFMZWHRYLHY-BYPYZUCNNA-N	I	NXFZNQJWFVCTOM-JTQLQIEINA-N	I
4	0	0	IDOSDTAHFWGHKV-AIINLQACNA-N	I	LGNZILDXYHKHQR-BYPYZUCNNA-N	I
3	0	0	KMYCKZYTWWGFEW-RJFJIGAVNA-N	I	CQRHONUIJHWWQQ-QMMMGPOBNA-N	I
1	0	0	UXRJSECEEUTNNE-GBXIJSLDNA-N	I	GOWUCHXKYPFMNT-DHRRHDJNNA-N	C
2	0	0	KIDRGHLQSOLYTF-UHFFFAOYNA-N	I	QRAMHJBBMFNBFF-REOHCLBHNA-N	I
3	0	0	ZFRRBGVVWUSIQU-BYPYZUCNNA-N	I	LGNZILDXYHKHQR-BYPYZUCNNA-N	I
2	0	0	CQRHONUIJHWWQQ-QMMMGPOBNA-N	I	LOGFATHAEPEIRL-QMMMGPOBNA-N	I
17	0	0	RIOGVSQWSYFYQB-DBLDWONGNA-N	I	VHTIJGPHKRJQGO-REOHCLBHNA-N	I
2	0	0	KMYCKZYTWWGFEW-RJFJIGAVNA-N	I	UXRJSECEEUTNNE-GBXIJSLDNA-N	I
4	0	0	OMFHFMZWHRYLHY-BYPYZUCNNA-N	I	TZOKHOHKIYBJGB-FGFFPOHCNA-N	I
2	0	0	KRPXSYLXONNDHS-WHFBIAKZNA-N	I	GOWUCHXKYPFMNT-DHRRHDJNNA-N	C
3	0	0	VHTIJGPHKRJQGO-REOHCLBHNA-N	I	KMYCKZYTWWGFEW-RJFJIGAVNA-N	I
8	0	0	KRPXSYLXONNDHS-WHFBIAKZNA-N	I	RIOGVSQWSYFYQB-DBLDWONGNA-N	I
2	0	0	RIOGVSQWSYFYQB-DBLDWONGNA-N	I	CQRHONUIJHWWQQ-QMMMGPOBNA-N	I
11	0	0	VHTIJGPHKRJQGO-REOHCLBHNA-N	I	RIOGVSQWSYFYQB-DBLDWONGNA-N	I
19	0	0	VHTIJGPHKRJQGO-REOHCLBHNA-N	I	KIDRGHLQSOLYTF-UHFFFAOYNA-N	I
1	0	0	SWQSFEOXHHXIBH-YFKPBYRVNA-N	I	GOWUCHXKYPFMNT-DHRRHDJNNA-N	C
16	0	0	PYLVBXRBUBBYCM-PJVXUWSXNA-N	I	KIDRGHLQSOLYTF-UHFFFAOYNA-N	I
2	0	0	VGJGNGOTXNACPU-AIINLQACNA-N	N	KJDGPBZOKRQRED-YKAAPSRENA-N	I
4	0	0	TZOKHOHKIYBJGB-FGFFPOHCNA-N	I	KRPXSYLXONNDHS-WHFBIAKZNA-N	I
4	0	0	SWQSFEOXHHXIBH-YFKPBYRVNA-N	I	UXRJSECEEUTNNE-GBXIJSLDNA-N	I
5	0	0	IDOSDTAHFWGHKV-AIINLQACNA-N	I	TZOKHOHKIYBJGB-FGFFPOHCNA-N	I
5	0	0	NAKLUDYCLBTCED-YFKPBYRVNA-N	N	KIDRGHLQSOLYTF-UHFFFAOYNA-N	I
1	0	0	KMYCKZYTWWGFEW-RJFJIGAVNA-N	I	SWQSFEOXHHXIBH-YFKPBYRVNA-N	I
1	0	0	KRPXSYLXONNDHS-WHFBIAKZNA-N	I	NXFZNQJWFVCTOM-JTQLQIEINA-N	I
6	0	0	IDOSDTAHFWGHKV-AIINLQACNA-N	I	KJDGPBZOKRQRED-YKAAPSRENA-N	I
1	0	0	IDOSDTAHFWGHKV-AIINLQACNA-N	I	KMYCKZYTWWGFEW-RJFJIGAVNA-N	I
8	0	0	UXRJSECEEUTNNE-GBXIJSLDNA-N	I	UXRJSECEEUTNNE-GBXIJSLDNA-N	I
1	0	0	GHSMWZIXEDTQPP-QMMMGPOBNA-N	N	LOGFATHAEPEIRL-QMMMGPOBNA-N	I
3	0	0	QRAMHJBBMFNBFF-REOHCLBHNA-N	I	VHTIJGPHKRJQGO-REOHCLBHNA-N	I
1	0	0	BJMWRPWYMMARET-BYPYZUCNNA-N	N	UXRJSECEEUTNNE-GBXIJSLDNA-N	I
1	0	0	VHTIJGPHKRJQGO-REOHCLBHNA-N	I	WSDAWLDKHWNSHS-XTEGNZJUNA-N	C
1	0	0	SWXJHGAQAYJFDN-REOHCLBHNA-N	N	VHTIJGPHKRJQGO-REOHCLBHNA-N	I
3	0	0	KRPXSYLXONNDHS-WHFBIAKZNA-N	I	UXRJSECEEUTNNE-GBXIJSLDNA-N	I
4	0	0	TZOKHOHKIYBJGB-FGFFPOHCNA-N	I	LGNZILDXYHKHQR-BYPYZUCNNA-N	I
16	0	0	ZFRRBGVVWUSIQU-BYPYZUCNNA-N	I	PYLVBXRBUBBYCM-PJVXUWSXNA-N	I
3	0	0	KMYCKZYTWWGFEW-RJFJIGAVNA-N	I	PYLVBXRBUBBYCM-PJVXUWSXNA-N	I
3	0	0	VHTIJGPHKRJQGO-REOHCLBHNA-N	I	KRPXSYLXONNDHS-WHFBIAKZNA-N	I
5	0	0	IDOSDTAHFWGHKV-AIINLQACNA-N	I	VHTIJGPHKRJQGO-REOHCLBHNA-N	I
16	0	0	PYLVBXRBUBBYCM-PJVXUWSXNA-N	I	OMFHFMZWHRYLHY-BYPYZUCNNA-N	I
2	0	0	NXFZNQJWFVCTOM-JTQLQIEINA-N	I	UXRJSECEEUTNNE-GBXIJSLDNA-N	I
5	0	0	KRPXSYLXONNDHS-WHFBIAKZNA-N	I	KRPXSYLXONNDHS-WHFBIAKZNA-N	I
6	0	0	PHWPOFWROLBJDE-REOHCLBHNA-N	I	LOGFATHAEPEIRL-QMMMGPOBNA-N	I
5	0	0	PYLVBXRBUBBYCM-PJVXUWSXNA-N	I	LOGFATHAEPEIRL-QMMMGPOBNA-N	I
1	0	0	VGJGNGOTXNACPU-AIINLQACNA-N	N	RIOGVSQWSYFYQB-DBLDWONGNA-N	I
3	0	0	PYLVBXRBUBBYCM-PJVXUWSXNA-N	I	LGNZILDXYHKHQR-BYPYZUCNNA-N	I
11	0	0	KIDRGHLQSOLYTF-UHFFFAOYNA-N	I	IDOSDTAHFWGHKV-AIINLQACNA-N	I
10	0	0	VHTIJGPHKRJQGO-REOHCLBHNA-N	I	OMFHFMZWHRYLHY-BYPYZUCNNA-N	I
10	0	0	KIDRGHLQSOLYTF-UHFFFAOYNA-N	I	OMFHFMZWHRYLHY-BYPYZUCNNA-N	I
1	0	0	RIOGVSQWSYFYQB-DBLDWONGNA-N	I	GOWUCHXKYPFMNT-DHRRHDJNNA-N	C
6	0	0	LGNZILDXYHKHQR-BYPYZUCNNA-N	I	KIDRGHLQSOLYTF-UHFFFAOYNA-N	I
5	0	0	PHWPOFWROLBJDE-REOHCLBHNA-N	I	QRAMHJBBMFNBFF-REOHCLBHNA-N	I
1	0	0	UXRJSECEEUTNNE-GBXIJSLDNA-N	I	LGNZILDXYHKHQR-BYPYZUCNNA-N	I
5	0	0	RIOGVSQWSYFYQB-DBLDWONGNA-N	I	IDOSDTAHFWGHKV-AIINLQACNA-N	I
4	0	0	KIDRGHLQSOLYTF-UHFFFAOYNA-N	I	LGNZILDXYHKHQR-BYPYZUCNNA-N	I
3	0	0	CQRHONUIJHWWQQ-QMMMGPOBNA-N	I	PYLVBXRBUBBYCM-PJVXUWSXNA-N	I
1	0	0	TZOKHOHKIYBJGB-FGFFPOHCNA-N	I	QRAMHJBBMFNBFF-REOHCLBHNA-N	I
8	0	0	UXRJSECEEUTNNE-GBXIJSLDNA-N	I	VHTIJGPHKRJQGO-REOHCLBHNA-N	I
12	0	0	KIDRGHLQSOLYTF-UHFFFAOYNA-N	I	ZFRRBGVVWUSIQU-BYPYZUCNNA-N	I
9	0	0	SWQSFEOXHHXIBH-YFKPBYRVNA-N	I	TZOKHOHKIYBJGB-FGFFPOHCNA-N	I
12	0	0	RIOGVSQWSYFYQB-DBLDWONGNA-N	I	KIDRGHLQSOLYTF-UHFFFAOYNA-N	I
1	0	0	NXFZNQJWFVCTOM-JTQLQIEINA-N	I	WCALZOILQXUVFC-YFKPBYRVNA-N	I
13	0	0	PHWPOFWROLBJDE-REOHCLBHNA-N	I	ZFRRBGVVWUSIQU-BYPYZUCNNA-N	I
3	0	0	LOGFATHAEPEIRL-QMMMGPOBNA-N	I	KMYCKZYTWWGFEW-RJFJIGAVNA-N	I
2	0	0	IDOSDTAHFWGHKV-AIINLQACNA-N	I	LOGFATHAEPEIRL-QMMMGPOBNA-N	I
2	0	0	NAKLUDYCLBTCED-YFKPBYRVNA-N	N	WCALZOILQXUVFC-YFKPBYRVNA-N	I
1	0	0	LGNZILDXYHKHQR-BYPYZUCNNA-N	I	TZOKHOHKIYBJGB-FGFFPOHCNA-N	I
1	0	0	BJMWRPWYMMARET-BYPYZUCNNA-N	N	ZFRRBGVVWUSIQU-BYPYZUCNNA-N	I
2	0	0	KIDRGHLQSOLYTF-UHFFFAOYNA-N	I	RUJYGILKSJHUKP-JTAIWVTMNA-N	C
5	0	0	PYLVBXRBUBBYCM-PJVXUWSXNA-N	I	KMYCKZYTWWGFEW-RJFJIGAVNA-N	I
11	0	0	KJDGPBZOKRQRED-YKAAPSRENA-N	I	SWQSFEOXHHXIBH-YFKPBYRVNA-N	I
24	0	0	VHTIJGPHKRJQGO-REOHCLBHNA-N	I	PYLVBXRBUBBYCM-PJVXUWSXNA-N	I
1	0	0	ZFRRBGVVWUSIQU-BYPYZUCNNA-N	I	FGGGAUXGPFCNOA-RJFJIGAVNA-N	C
3	0	0	IDOSDTAHFWGHKV-AIINLQACNA-N	I	KRPXSYLXONNDHS-WHFBIAKZNA-N	I
10	0	0	WCALZOILQXUVFC-YFKPBYRVNA-N	I	LOGFATHAEPEIRL-QMMMGPOBNA-N	I
3	0	0	TZOKHOHKIYBJGB-FGFFPOHCNA-N	I	PHWPOFWROLBJDE-REOHCLBHNA-N	I
7	0	0	KIDRGHLQSOLYTF-UHFFFAOYNA-N	I	KMYCKZYTWWGFEW-RJFJIGAVNA-N	I
29	0	0	WCALZOILQXUVFC-YFKPBYRVNA-N	I	KJDGPBZOKRQRED-YKAAPSRENA-N	I
14	0	0	RIOGVSQWSYFYQB-DBLDWONGNA-N	I	SWQSFEOXHHXIBH-YFKPBYRVNA-N	I
3	0	0	PYLVBXRBUBBYCM-PJVXUWSXNA-N	I	NXFZNQJWFVCTOM-JTQLQIEINA-N	I
1	0	0	NAKLUDYCLBTCED-YFKPBYRVNA-N	N	UXRJSECEEUTNNE-GBXIJSLDNA-N	I
4	0	0	VHTIJGPHKRJQGO-REOHCLBHNA-N	I	LOGFATHAEPEIRL-QMMMGPOBNA-N	I
1	0	0	TZOKHOHKIYBJGB-FGFFPOHCNA-N	I	RUJYGILKSJHUKP-JTAIWVTMNA-N	C
6	0	0	IDOSDTAHFWGHKV-AIINLQACNA-N	I	OMFHFMZWHRYLHY-BYPYZUCNNA-N	I
4	0	0	KRPXSYLXONNDHS-WHFBIAKZNA-N	I	VHTIJGPHKRJQGO-REOHCLBHNA-N	I
1	0	0	IDOSDTAHFWGHKV-AIINLQACNA-N	I	GOWUCHXKYPFMNT-DHRRHDJNNA-N	C
6	0	0	RIOGVSQWSYFYQB-DBLDWONGNA-N	I	OMFHFMZWHRYLHY-BYPYZUCNNA-N	I
4	0	0	PYLVBXRBUBBYCM-PJVXUWSXNA-N	I	RUJYGILKSJHUKP-JTAIWVTMNA-N	C
17	0	0	KIDRGHLQSOLYTF-UHFFFAOYNA-N	I	WCALZOILQXUVFC-YFKPBYRVNA-N	I
3	0	0	CQRHONUIJHWWQQ-QMMMGPOBNA-N	I	KRPXSYLXONNDHS-WHFBIAKZNA-N	I
15	0	0	PYLVBXRBUBBYCM-PJVXUWSXNA-N	I	SWQSFEOXHHXIBH-YFKPBYRVNA-N	I
12	0	0	SWQSFEOXHHXIBH-YFKPBYRVNA-N	I	KJDGPBZOKRQRED-YKAAPSRENA-N	I
2	0	0	OMFHFMZWHRYLHY-BYPYZUCNNA-N	I	QRAMHJBBMFNBFF-REOHCLBHNA-N	I
1	0	0	CQRHONUIJHWWQQ-QMMMGPOBNA-N	I	CQRHONUIJHWWQQ-QMMMGPOBNA-N	I
4	0	0	QRAMHJBBMFNBFF-REOHCLBHNA-N	I	KJDGPBZOKRQRED-YKAAPSRENA-N	I
8	0	0	PHWPOFWROLBJDE-REOHCLBHNA-N	I	OMFHFMZWHRYLHY-BYPYZUCNNA-N	I
3	0	0	OMFHFMZWHRYLHY-BYPYZUCNNA-N	I	LOGFATHAEPEIRL-QMMMGPOBNA-N	I
11	0	0	PHWPOFWROLBJDE-REOHCLBHNA-N	I	PYLVBXRBUBBYCM-PJVXUWSXNA-N	I
5	0	0	LOGFATHAEPEIRL-QMMMGPOBNA-N	I	KRPXSYLXONNDHS-WHFBIAKZNA-N	I
2	0	0	RIOGVSQWSYFYQB-DBLDWONGNA-N	I	LOGFATHAEPEIRL-QMMMGPOBNA-N	I
3	0	0	CQRHONUIJHWWQQ-QMMMGPOBNA-N	I	TZOKHOHKIYBJGB-FGFFPOHCNA-N	I
11	0	0	UXRJSECEEUTNNE-GBXIJSLDNA-N	I	OMFHFMZWHRYLHY-BYPYZUCNNA-N	I
5	0	0	SWQSFEOXHHXIBH-YFKPBYRVNA-N	I	PHWPOFWROLBJDE-REOHCLBHNA-N	I
6	0	0	VHTIJGPHKRJQGO-REOHCLBHNA-N	I	UXRJSECEEUTNNE-GBXIJSLDNA-N	I
1	0	0	KRPXSYLXONNDHS-WHFBIAKZNA-N	I	QRAMHJBBMFNBFF-REOHCLBHNA-N	I
4	0	0	KIDRGHLQSOLYTF-UHFFFAOYNA-N	I	LOGFATHAEPEIRL-QMMMGPOBNA-N	I
3	0	0	NXFZNQJWFVCTOM-JTQLQIEINA-N	I	KJDGPBZOKRQRED-YKAAPSRENA-N	I
19	0	0	SWQSFEOXHHXIBH-YFKPBYRVNA-N	I	SWQSFEOXHHXIBH-YFKPBYRVNA-N	I
6	0	0	UXRJSECEEUTNNE-GBXIJSLDNA-N	I	ZFRRBGVVWUSIQU-BYPYZUCNNA-N	I
4	0	0	ZFRRBGVVWUSIQU-BYPYZUCNNA-N	I	KMYCKZYTWWGFEW-RJFJIGAVNA-N	I
1	0	0	NAKLUDYCLBTCED-YFKPBYRVNA-N	N	PHWPOFWROLBJDE-REOHCLBHNA-N	I
10	0	0	PYLVBXRBUBBYCM-PJVXUWSXNA-N	I	ZFRRBGVVWUSIQU-BYPYZUCNNA-N	I
5	0	0	TZOKHOHKIYBJGB-FGFFPOHCNA-N	I	UXRJSECEEUTNNE-GBXIJSLDNA-N	I
1	0	0	QFEPZWWUKVQJJU-REOHCLBHNA-N	N	SWQSFEOXHHXIBH-YFKPBYRVNA-N	I
9	0	0	PHWPOFWROLBJDE-REOHCLBHNA-N	I	SWQSFEOXHHXIBH-YFKPBYRVNA-N	I
3	0	0	KMYCKZYTWWGFEW-RJFJIGAVNA-N	I	KIDRGHLQSOLYTF-UHFFFAOYNA-N	I
2	0	0	VGJGNGOTXNACPU-AIINLQACNA-N	N	KIDRGHLQSOLYTF-UHFFFAOYNA-N	I
25	0	0	OMFHFMZWHRYLHY-BYPYZUCNNA-N	I	KJDGPBZOKRQRED-YKAAPSRENA-N	I
19	0	0	WCALZOILQXUVFC-YFKPBYRVNA-N	I	WCALZOILQXUVFC-YFKPBYRVNA-N	I
1	0	0	LGNZILDXYHKHQR-BYPYZUCNNA-N	I	KMYCKZYTWWGFEW-RJFJIGAVNA-N	I
3	0	0	SWQSFEOXHHXIBH-YFKPBYRVNA-N	I	QRAMHJBBMFNBFF-REOHCLBHNA-N	I
6	0	0	KRPXSYLXONNDHS-WHFBIAKZNA-N	I	CQRHONUIJHWWQQ-QMMMGPOBNA-N	I
4	0	0	KRPXSYLXONNDHS-WHFBIAKZNA-N	I	LGNZILDXYHKHQR-BYPYZUCNNA-N	I
5	0	0	WCALZOILQXUVFC-YFKPBYRVNA-N	I	CQRHONUIJHWWQQ-QMMMGPOBNA-N	I
1	0	0	QRAMHJBBMFNBFF-REOHCLBHNA-N	I	TZOKHOHKIYBJGB-FGFFPOHCNA-N	I
1	0	0	VGJGNGOTXNACPU-AIINLQACNA-N	N	QRAMHJBBMFNBFF-REOHCLBHNA-N	I
9	0	0	UXRJSECEEUTNNE-GBXIJSLDNA-N	I	SWQSFEOXHHXIBH-YFKPBYRVNA-N	I
2	0	0	KJDGPBZOKRQRED-YKAAPSRENA-N	I	KMYCKZYTWWGFEW-RJFJIGAVNA-N	I
1	0	0	ZFRRBGVVWUSIQU-BYPYZUCNNA-N	I	RUJYGILKSJHUKP-JTAIWVTMNA-N	C
5	0	0	KRPXSYLXONNDHS-WHFBIAKZNA-N	I	KIDRGHLQSOLYTF-UHFFFAOYNA-N	I
17	0	0	PYLVBXRBUBBYCM-PJVXUWSXNA-N	I	VHTIJGPHKRJQGO-REOHCLBHNA-N	I
3	0	0	NXFZNQJWFVCTOM-JTQLQIEINA-N	I	PYLVBXRBUBBYCM-PJVXUWSXNA-N	I
3	0	0	OMFHFMZWHRYLHY-BYPYZUCNNA-N	I	KIDRGHLQSOLYTF-UHFFFAOYNA-N	I
2	0	0	PHWPOFWROLBJDE-REOHCLBHNA-N	I	CQRHONUIJHWWQQ-QMMMGPOBNA-N	I
9	0	0	PYLVBXRBUBBYCM-PJVXUWSXNA-N	I	RIOGVSQWSYFYQB-DBLDWONGNA-N	I
10	0	0	WCALZOILQXUVFC-YFKPBYRVNA-N	I	OMFHFMZWHRYLHY-BYPYZUCNNA-N	I
41	0	0	PYLVBXRBUBBYCM-PJVXUWSXNA-N	I	PYLVBXRBUBBYCM-PJVXUWSXNA-N	I
1	0	0	NXFZNQJWFVCTOM-JTQLQIEINA-N	I	KMYCKZYTWWGFEW-RJFJIGAVNA-N	I
6	0	0	KIDRGHLQSOLYTF-UHFFFAOYNA-N	I	TZOKHOHKIYBJGB-FGFFPOHCNA-N	I
23	0	0	IDOSDTAHFWGHKV-AIINLQACNA-N	I	IDOSDTAHFWGHKV-AIINLQACNA-N	I
3	0	0	OMFHFMZWHRYLHY-BYPYZUCNNA-N	I	CQRHONUIJHWWQQ-QMMMGPOBNA-N	I
7	0	0	PHWPOFWROLBJDE-REOHCLBHNA-N	I	RIOGVSQWSYFYQB-DBLDWONGNA-N	I
9	0	0	UXRJSECEEUTNNE-GBXIJSLDNA-N	I	PHWPOFWROLBJDE-REOHCLBHNA-N	I
2	0	0	TZOKHOHKIYBJGB-FGFFPOHCNA-N	I	OMFHFMZWHRYLHY-BYPYZUCNNA-N	I
6	0	0	VHTIJGPHKRJQGO-REOHCLBHNA-N	I	QRAMHJBBMFNBFF-REOHCLBHNA-N	I
3	0	0	OMFHFMZWHRYLHY-BYPYZUCNNA-N	I	LGNZILDXYHKHQR-BYPYZUCNNA-N	I
1	0	0	VGJGNGOTXNACPU-AIINLQACNA-N	N	PYLVBXRBUBBYCM-PJVXUWSXNA-N	I
4	0	0	KMYCKZYTWWGFEW-RJFJIGAVNA-N	I	PHWPOFWROLBJDE-REOHCLBHNA-N	I
7	0	0	PHWPOFWROLBJDE-REOHCLBHNA-N	I	KRPXSYLXONNDHS-WHFBIAKZNA-N	I
4	0	0	LGNZILDXYHKHQR-BYPYZUCNNA-N	I	RIOGVSQWSYFYQB-DBLDWONGNA-N	I
8	0	0	KRPXSYLXONNDHS-WHFBIAKZNA-N	I	PHWPOFWROLBJDE-REOHCLBHNA-N	I
16	0	0	PHWPOFWROLBJDE-REOHCLBHNA-N	I	VHTIJGPHKRJQGO-REOHCLBHNA-N	I
11	0	0	KRPXSYLXONNDHS-WHFBIAKZNA-N	I	WCALZOILQXUVFC-YFKPBYRVNA-N	I
10	0	0	WCALZOILQXUVFC-YFKPBYRVNA-N	I	KRPXSYLXONNDHS-WHFBIAKZNA-N	I
3	0	0	TZOKHOHKIYBJGB-FGFFPOHCNA-N	I	TZOKHOHKIYBJGB-FGFFPOHCNA-N	I
12	0	0	KIDRGHLQSOLYTF-UHFFFAOYNA-N	I	KIDRGHLQSOLYTF-UHFFFAOYNA-N	I
12	0	0	IDOSDTAHFWGHKV-AIINLQACNA-N	I	PYLVBXRBUBBYCM-PJVXUWSXNA-N	I
11	0	0	PYLVBXRBUBBYCM-PJVXUWSXNA-N	I	PHWPOFWROLBJDE-REOHCLBHNA-N	I
3	0	0	UXRJSECEEUTNNE-GBXIJSLDNA-N	I	QRAMHJBBMFNBFF-REOHCLBHNA-N	I
3	0	0	RIOGVSQWSYFYQB-DBLDWONGNA-N	I	KJDGPBZOKRQRED-YKAAPSRENA-N	I
2	0	0	IDOSDTAHFWGHKV-AIINLQACNA-N	I	UXRJSECEEUTNNE-GBXIJSLDNA-N	I
3	0	0	QRAMHJBBMFNBFF-REOHCLBHNA-N	I	UXRJSECEEUTNNE-GBXIJSLDNA-N	I
1	0	0	KIDRGHLQSOLYTF-UHFFFAOYNA-N	I	FCSUHARZQZWVFD-BUFSXXAZNA-N	C
1	0	0	PHWPOFWROLBJDE-REOHCLBHNA-N	I	RUJYGILKSJHUKP-JTAIWVTMNA-N	C
2	0	0	CQRHONUIJHWWQQ-QMMMGPOBNA-N	I	QRAMHJBBMFNBFF-REOHCLBHNA-N	I
10	0	0	IDOSDTAHFWGHKV-AIINLQACNA-N	I	RIOGVSQWSYFYQB-DBLDWONGNA-N	I
1	0	0	CQRHONUIJHWWQQ-QMMMGPOBNA-N	I	KMYCKZYTWWGFEW-RJFJIGAVNA-N	I
1	0	0	WCALZOILQXUVFC-YFKPBYRVNA-N	I	GOWUCHXKYPFMNT-DHRRHDJNNA-N	C
1	0	0	QFEPZWWUKVQJJU-REOHCLBHNA-N	N	PYLVBXRBUBBYCM-PJVXUWSXNA-N	I
10	0	0	WCALZOILQXUVFC-YFKPBYRVNA-N	I	TZOKHOHKIYBJGB-FGFFPOHCNA-N	I
7	0	0	TZOKHOHKIYBJGB-FGFFPOHCNA-N	I	VHTIJGPHKRJQGO-REOHCLBHNA-N	I
8	0	0	UXRJSECEEUTNNE-GBXIJSLDNA-N	I	WCALZOILQXUVFC-YFKPBYRVNA-N	I
6	0	0	PYLVBXRBUBBYCM-PJVXUWSXNA-N	I	KRPXSYLXONNDHS-WHFBIAKZNA-N	I
6	0	0	LGNZILDXYHKHQR-BYPYZUCNNA-N	I	KJDGPBZOKRQRED-YKAAPSRENA-N	I
1	0	0	OMFHFMZWHRYLHY-BYPYZUCNNA-N	I	RUGYJVCLGNETPB-JSWHHWTPNA-N	C
15	0	0	WCALZOILQXUVFC-YFKPBYRVNA-N	I	RIOGVSQWSYFYQB-DBLDWONGNA-N	I
5	0	0	CQRHONUIJHWWQQ-QMMMGPOBNA-N	I	WCALZOILQXUVFC-YFKPBYRVNA-N	I
1	0	0	QRAMHJBBMFNBFF-REOHCLBHNA-N	I	CQRHONUIJHWWQQ-QMMMGPOBNA-N	I
9	0	0	TZOKHOHKIYBJGB-FGFFPOHCNA-N	I	ZFRRBGVVWUSIQU-BYPYZUCNNA-N	I
3	0	0	ZFRRBGVVWUSIQU-BYPYZUCNNA-N	I	TZOKHOHKIYBJGB-FGFFPOHCNA-N	I
8	0	0	KIDRGHLQSOLYTF-UHFFFAOYNA-N	I	UXRJSECEEUTNNE-GBXIJSLDNA-N	I
5	0	0	UXRJSECEEUTNNE-GBXIJSLDNA-N	I	TZOKHOHKIYBJGB-FGFFPOHCNA-N	I
2	0	0	NAKLUDYCLBTCED-YFKPBYRVNA-N	N	KRPXSYLXONNDHS-WHFBIAKZNA-N	I
3	0	0	OMFHFMZWHRYLHY-BYPYZUCNNA-N	I	OMFHFMZWHRYLHY-BYPYZUCNNA-N	I
2	0	0	TZOKHOHKIYBJGB-FGFFPOHCNA-N	I	LOGFATHAEPEIRL-QMMMGPOBNA-N	I
1	0	0	LGNZILDXYHKHQR-BYPYZUCNNA-N	I	KRPXSYLXONNDHS-WHFBIAKZNA-N	I
16	0	0	IDOSDTAHFWGHKV-AIINLQACNA-N	I	SWQSFEOXHHXIBH-YFKPBYRVNA-N	I
13	0	0	VHTIJGPHKRJQGO-REOHCLBHNA-N	I	ZFRRBGVVWUSIQU-BYPYZUCNNA-N	I
17	0	0	VHTIJGPHKRJQGO-REOHCLBHNA-N	I	WCALZOILQXUVFC-YFKPBYRVNA-N	I
1	0	0	KRPXSYLXONNDHS-WHFBIAKZNA-N	I	RUJYGILKSJHUKP-JTAIWVTMNA-N	C
2	0	0	CQRHONUIJHWWQQ-QMMMGPOBNA-N	I	IDOSDTAHFWGHKV-AIINLQACNA-N	I
5	0	0	KRPXSYLXONNDHS-WHFBIAKZNA-N	I	LOGFATHAEPEIRL-QMMMGPOBNA-N	I
1	0	0	UXRJSECEEUTNNE-GBXIJSLDNA-N	I	LOGFATHAEPEIRL-QMMMGPOBNA-N	I
12	0	0	WCALZOILQXUVFC-YFKPBYRVNA-N	I	IDOSDTAHFWGHKV-AIINLQACNA-N	I
13	0	0	OMFHFMZWHRYLHY-BYPYZUCNNA-N	I	WCALZOILQXUVFC-YFKPBYRVNA-N	I
11	0	0	KIDRGHLQSOLYTF-UHFFFAOYNA-N	I	SWQSFEOXHHXIBH-YFKPBYRVNA-N	I
9	0	0	LGNZILDXYHKHQR-BYPYZUCNNA-N	I	VHTIJGPHKRJQGO-REOHCLBHNA-N	I
1	0	0	NAKLUDYCLBTCED-YFKPBYRVNA-N	N	KMYCKZYTWWGFEW-RJFJIGAVNA-N	I
4	0	0	UXRJSECEEUTNNE-GBXIJSLDNA-N	I	CQRHONUIJHWWQQ-QMMMGPOBNA-N	I
4	0	0	OMFHFMZWHRYLHY-BYPYZUCNNA-N	I	PYLVBXRBUBBYCM-PJVXUWSXNA-N	I
4	0	0	OMFHFMZWHRYLHY-BYPYZUCNNA-N	I	PHWPOFWROLBJDE-REOHCLBHNA-N	I
9	0	0	SWQSFEOXHHXIBH-YFKPBYRVNA-N	I	RIOGVSQWSYFYQB-DBLDWONGNA-N	I
1	0	0	ZFRRBGVVWUSIQU-BYPYZUCNNA-N	I	GOWUCHXKYPFMNT-DHRRHDJNNA-N	C
3	0	0	NXFZNQJWFVCTOM-JTQLQIEINA-N	I	VHTIJGPHKRJQGO-REOHCLBHNA-N	I
9	0	0	KRPXSYLXONNDHS-WHFBIAKZNA-N	I	PYLVBXRBUBBYCM-PJVXUWSXNA-N	I
1	0	0	NXFZNQJWFVCTOM-JTQLQIEINA-N	I	IDOSDTAHFWGHKV-AIINLQACNA-N	I
15	0	0	SWQSFEOXHHXIBH-YFKPBYRVNA-N	I	VHTIJGPHKRJQGO-REOHCLBHNA-N	I
15	0	0	PYLVBXRBUBBYCM-PJVXUWSXNA-N	I	KJDGPBZOKRQRED-YKAAPSRENA-N	I
3	0	0	UXRJSECEEUTNNE-GBXIJSLDNA-N	I	RIOGVSQWSYFYQB-DBLDWONGNA-N	I
9	0	0	RIOGVSQWSYFYQB-DBLDWONGNA-N	I	UXRJSECEEUTNNE-GBXIJSLDNA-N	I
22	0	0	PHWPOFWROLBJDE-REOHCLBHNA-N	I	PHWPOFWROLBJDE-REOHCLBHNA-N	I
4	0	0	LGNZILDXYHKHQR-BYPYZUCNNA-N	I	IDOSDTAHFWGHKV-AIINLQACNA-N	I
2	0	0	NXFZNQJWFVCTOM-JTQLQIEINA-N	I	TZOKHOHKIYBJGB-FGFFPOHCNA-N	I
6	0	0	KIDRGHLQSOLYTF-UHFFFAOYNA-N	I	RIOGVSQWSYFYQB-DBLDWONGNA-N	I
6	0	0	SWQSFEOXHHXIBH-YFKPBYRVNA-N	I	LGNZILDXYHKHQR-BYPYZUCNNA-N	I
7	0	0	TZOKHOHKIYBJGB-FGFFPOHCNA-N	I	WCALZOILQXUVFC-YFKPBYRVNA-N	I
6	0	0	PYLVBXRBUBBYCM-PJVXUWSXNA-N	I	CQRHONUIJHWWQQ-QMMMGPOBNA-N	I
2	0	0	IDOSDTAHFWGHKV-AIINLQACNA-N	I	NXFZNQJWFVCTOM-JTQLQIEINA-N	I
3	0	0	LOGFATHAEPEIRL-QMMMGPOBNA-N	I	RIOGVSQWSYFYQB-DBLDWONGNA-N	I
5	0	0	LOGFATHAEPEIRL-QMMMGPOBNA-N	I	WCALZOILQXUVFC-YFKPBYRVNA-N	I
1	0	0	LGNZILDXYHKHQR-BYPYZUCNNA-N	I	FCSUHARZQZWVFD-BUFSXXAZNA-N	C
9	0	0	ZFRRBGVVWUSIQU-BYPYZUCNNA-N	I	IDOSDTAHFWGHKV-AIINLQACNA-N	I
1	0	0	PYCLEMCCZDJWIP-DBLDWONGNA-N	N	PHWPOFWROLBJDE-REOHCLBHNA-N	I
7	0	0	LOGFATHAEPEIRL-QMMMGPOBNA-N	I	KIDRGHLQSOLYTF-UHFFFAOYNA-N	I
5	0	0	PYLVBXRBUBBYCM-PJVXUWSXNA-N	I	QRAMHJBBMFNBFF-REOHCLBHNA-N	I
2	0	0	KMYCKZYTWWGFEW-RJFJIGAVNA-N	I	LGNZILDXYHKHQR-BYPYZUCNNA-N	I
3	0	0	LOGFATHAEPEIRL-QMMMGPOBNA-N	I	SWQSFEOXHHXIBH-YFKPBYRVNA-N	I
1	0	0	LGNZILDXYHKHQR-BYPYZUCNNA-N	I	CQRHONUIJHWWQQ-QMMMGPOBNA-N	I
1	0	0	QRAMHJBBMFNBFF-REOHCLBHNA-N	I	KMYCKZYTWWGFEW-RJFJIGAVNA-N	I
13	0	0	WCALZOILQXUVFC-YFKPBYRVNA-N	I	KIDRGHLQSOLYTF-UHFFFAOYNA-N	I
2	0	0	LOGFATHAEPEIRL-QMMMGPOBNA-N	I	LOGFATHAEPEIRL-QMMMGPOBNA-N	I
11	0	0	OMFHFMZWHRYLHY-BYPYZUCNNA-N	I	SWQSFEOXHHXIBH-YFKPBYRVNA-N	I
1	0	0	JVFFXTATTMSPQV-OAQQIUNANA-N	N	OMFHFMZWHRYLHY-BYPYZUCNNA-N	I
12	0	0	PYLVBXRBUBBYCM-PJVXUWSXNA-N	I	IDOSDTAHFWGHKV-AIINLQACNA-N	I
10	0	0	PYLVBXRBUBBYCM-PJVXUWSXNA-N	I	TZOKHOHKIYBJGB-FGFFPOHCNA-N	I
2	0	0	KMYCKZYTWWGFEW-RJFJIGAVNA-N	I	OMFHFMZWHRYLHY-BYPYZUCNNA-N	I
1	0	0	LGNZILDXYHKHQR-BYPYZUCNNA-N	I	LGNZILDXYHKHQR-BYPYZUCNNA-N	I
1	0	0	PYLVBXRBUBBYCM-PJVXUWSXNA-N	I	WVRSOXYPKFVEFS-WIIKDUKVNA-N	C
4	0	0	SWQSFEOXHHXIBH-YFKPBYRVNA-N	I	LOGFATHAEPEIRL-QMMMGPOBNA-N	I
4	0	0	VHTIJGPHKRJQGO-REOHCLBHNA-N	I	TZOKHOHKIYBJGB-FGFFPOHCNA-N	I
9	0	0	WCALZOILQXUVFC-YFKPBYRVNA-N	I	SWQSFEOXHHXIBH-YFKPBYRVNA-N	I
5	0	0	KJDGPBZOKRQRED-YKAAPSRENA-N	I	KRPXSYLXONNDHS-WHFBIAKZNA-N	I
1	0	0	VGJGNGOTXNACPU-AIINLQACNA-N	N	WCALZOILQXUVFC-YFKPBYRVNA-N	I
12	0	0	PHWPOFWROLBJDE-REOHCLBHNA-N	I	KJDGPBZOKRQRED-YKAAPSRENA-N	I
1	0	0	NXFZNQJWFVCTOM-JTQLQIEINA-N	I	KRPXSYLXONNDHS-WHFBIAKZNA-N	I
2	0	0	QRAMHJBBMFNBFF-REOHCLBHNA-N	I	ZFRRBGVVWUSIQU-BYPYZUCNNA-N	I
1	0	0	LOGFATHAEPEIRL-QMMMGPOBNA-N	I	RUJYGILKSJHUKP-JTAIWVTMNA-N	C
1	0	0	RIOGVSQWSYFYQB-DBLDWONGNA-N	I	NXFZNQJWFVCTOM-JTQLQIEINA-N	I
8	0	0	WCALZOILQXUVFC-YFKPBYRVNA-N	I	UXRJSECEEUTNNE-GBXIJSLDNA-N	I
8	0	0	ZFRRBGVVWUSIQU-BYPYZUCNNA-N	I	RIOGVSQWSYFYQB-DBLDWONGNA-N	I
2	0	0	LGNZILDXYHKHQR-BYPYZUCNNA-N	I	QRAMHJBBMFNBFF-REOHCLBHNA-N	I
13	0	0	WCALZOILQXUVFC-YFKPBYRVNA-N	I	ZFRRBGVVWUSIQU-BYPYZUCNNA-N	I
1	0	0	TZOKHOHKIYBJGB-FGFFPOHCNA-N	I	GOWUCHXKYPFMNT-DHRRHDJNNA-N	C
13	0	0	IDOSDTAHFWGHKV-AIINLQACNA-N	I	ZFRRBGVVWUSIQU-BYPYZUCNNA-N	I
3	0	0	PHWPOFWROLBJDE-REOHCLBHNA-N	I	GOWUCHXKYPFMNT-DHRRHDJNNA-N	C
4	0	0	TZOKHOHKIYBJGB-FGFFPOHCNA-N	I	KMYCKZYTWWGFEW-RJFJIGAVNA-N	I
2	0	0	CQRHONUIJHWWQQ-QMMMGPOBNA-N	I	OMFHFMZWHRYLHY-BYPYZUCNNA-N	I
6	0	0	SWQSFEOXHHXIBH-YFKPBYRVNA-N	I	OMFHFMZWHRYLHY-BYPYZUCNNA-N	I
1	0	0	OMFHFMZWHRYLHY-BYPYZUCNNA-N	I	GOWUCHXKYPFMNT-DHRRHDJNNA-N	C
1	0	0	NAKLUDYCLBTCED-YFKPBYRVNA-N	N	KJDGPBZOKRQRED-YKAAPSRENA-N	I
5	0	0	ZFRRBGVVWUSIQU-BYPYZUCNNA-N	I	KRPXSYLXONNDHS-WHFBIAKZNA-N	I
3	0	0	UXRJSECEEUTNNE-GBXIJSLDNA-N	I	KIDRGHLQSOLYTF-UHFFFAOYNA-N	I
1	0	0	KMYCKZYTWWGFEW-RJFJIGAVNA-N	I	TZOKHOHKIYBJGB-FGFFPOHCNA-N	I
4	0	0	KMYCKZYTWWGFEW-RJFJIGAVNA-N	I	WCALZOILQXUVFC-YFKPBYRVNA-N	I
1	0	0	CQRHONUIJHWWQQ-QMMMGPOBNA-N	I	ABKXXSAPXDHVGM-QPKQYXRLNA-N	C
9	0	0	ZFRRBGVVWUSIQU-BYPYZUCNNA-N	I	KJDGPBZOKRQRED-YKAAPSRENA-N	I
1	0	0	BJMWRPWYMMARET-BYPYZUCNNA-N	N	PHWPOFWROLBJDE-REOHCLBHNA-N	I
1	0	0	QRAMHJBBMFNBFF-REOHCLBHNA-N	I	PHWPOFWROLBJDE-REOHCLBHNA-N	I
2	0	0	KRPXSYLXONNDHS-WHFBIAKZNA-N	I	TZOKHOHKIYBJGB-FGFFPOHCNA-N	I
5	0	0	WCALZOILQXUVFC-YFKPBYRVNA-N	I	LGNZILDXYHKHQR-BYPYZUCNNA-N	I
15	0	0	WCALZOILQXUVFC-YFKPBYRVNA-N	I	PHWPOFWROLBJDE-REOHCLBHNA-N	I
2	0	0	PHWPOFWROLBJDE-REOHCLBHNA-N	I	KMYCKZYTWWGFEW-RJFJIGAVNA-N	I
1	0	0	PYLVBXRBUBBYCM-PJVXUWSXNA-N	I	WSDAWLDKHWNSHS-XTEGNZJUNA-N	C
1	0	0	LGNZILDXYHKHQR-BYPYZUCNNA-N	I	LOGFATHAEPEIRL-QMMMGPOBNA-N	I
9	0	0	RIOGVSQWSYFYQB-DBLDWONGNA-N	I	ZFRRBGVVWUSIQU-BYPYZUCNNA-N	I
13	0	0	KIDRGHLQSOLYTF-UHFFFAOYNA-N	I	PYLVBXRBUBBYCM-PJVXUWSXNA-N	I
9	0	0	VHTIJGPHKRJQGO-REOHCLBHNA-N	I	KJDGPBZOKRQRED-YKAAPSRENA-N	I
3	0	0	KIDRGHLQSOLYTF-UHFFFAOYNA-N	I	CQRHONUIJHWWQQ-QMMMGPOBNA-N	I
17	0	0	WCALZOILQXUVFC-YFKPBYRVNA-N	I	PYLVBXRBUBBYCM-PJVXUWSXNA-N	I
13	0	0	UXRJSECEEUTNNE-GBXIJSLDNA-N	I	KJDGPBZOKRQRED-YKAAPSRENA-N	I
19	0	0	ZFRRBGVVWUSIQU-BYPYZUCNNA-N	I	ZFRRBGVVWUSIQU-BYPYZUCNNA-N	I
13	0	0	WCALZOILQXUVFC-YFKPBYRVNA-N	I	VHTIJGPHKRJQGO-REOHCLBHNA-N	I
13	0	0	UXRJSECEEUTNNE-GBXIJSLDNA-N	I	PYLVBXRBUBBYCM-PJVXUWSXNA-N	I
1	0	0	ZFRRBGVVWUSIQU-BYPYZUCNNA-N	I	NXFZNQJWFVCTOM-JTQLQIEINA-N	I
4	0	0	QRAMHJBBMFNBFF-REOHCLBHNA-N	I	OMFHFMZWHRYLHY-BYPYZUCNNA-N	I
5	0	0	KRPXSYLXONNDHS-WHFBIAKZNA-N	I	ZFRRBGVVWUSIQU-BYPYZUCNNA-N	I
27	0	0	VHTIJGPHKRJQGO-REOHCLBHNA-N	I	VHTIJGPHKRJQGO-REOHCLBHNA-N	I
3	0	0	LGNZILDXYHKHQR-BYPYZUCNNA-N	I	PHWPOFWROLBJDE-REOHCLBHNA-N	I
14	0	0	ZFRRBGVVWUSIQU-BYPYZUCNNA-N	I	VHTIJGPHKRJQGO-REOHCLBHNA-N	I
6	0	0	LOGFATHAEPEIRL-QMMMGPOBNA-N	I	KJDGPBZOKRQRED-YKAAPSRENA-N	I
1	0	0	SWXJHGAQAYJFDN-REOHCLBHNA-N	N	KJDGPBZOKRQRED-YKAAPSRENA-N	I
2	0	0	SWQSFEOXHHXIBH-YFKPBYRVNA-N	I	NXFZNQJWFVCTOM-JTQLQIEINA-N	I
2	0	0	CQRHONUIJHWWQQ-QMMMGPOBNA-N	I	UXRJSECEEUTNNE-GBXIJSLDNA-N	I
4	0	0	LGNZILDXYHKHQR-BYPYZUCNNA-N	I	WCALZOILQXUVFC-YFKPBYRVNA-N	I
2	0	0	KMYCKZYTWWGFEW-RJFJIGAVNA-N	I	ZFRRBGVVWUSIQU-BYPYZUCNNA-N	I
3	0	0	KMYCKZYTWWGFEW-RJFJIGAVNA-N	I	QRAMHJBBMFNBFF-REOHCLBHNA-N	I
4	0	0	LOGFATHAEPEIRL-QMMMGPOBNA-N	I	PYLVBXRBUBBYCM-PJVXUWSXNA-N	I
1	0	0	NAKLUDYCLBTCED-YFKPBYRVNA-N	N	NXFZNQJWFVCTOM-JTQLQIEINA-N	I
19	0	0	KIDRGHLQSOLYTF-UHFFFAOYNA-N	I	KJDGPBZOKRQRED-YKAAPSRENA-N	I
11	0	0	SWQSFEOXHHXIBH-YFKPBYRVNA-N	I	KIDRGHLQSOLYTF-UHFFFAOYNA-N	I
2	0	0	QRAMHJBBMFNBFF-REOHCLBHNA-N	I	QRAMHJBBMFNBFF-REOHCLBHNA-N	I
1	0	0	LOGFATHAEPEIRL-QMMMGPOBNA-N	I	QRAMHJBBMFNBFF-REOHCLBHNA-N	I
1	0	0	NXFZNQJWFVCTOM-JTQLQIEINA-N	I	KIDRGHLQSOLYTF-UHFFFAOYNA-N	I
1	0	0	LGNZILDXYHKHQR-BYPYZUCNNA-N	I	GOWUCHXKYPFMNT-DHRRHDJNNA-N	C
1	0	0	UXRJSECEEUTNNE-GBXIJSLDNA-N	I	NXFZNQJWFVCTOM-JTQLQIEINA-N	I
3	0	0	WCALZOILQXUVFC-YFKPBYRVNA-N	I	RUJYGILKSJHUKP-JTAIWVTMNA-N	C
1	0	0	QRAMHJBBMFNBFF-REOHCLBHNA-N	I	LOGFATHAEPEIRL-QMMMGPOBNA-N	I
6	0	0	ZFRRBGVVWUSIQU-BYPYZUCNNA-N	I	UXRJSECEEUTNNE-GBXIJSLDNA-N	I
12	0	0	VHTIJGPHKRJQGO-REOHCLBHNA-N	I	IDOSDTAHFWGHKV-AIINLQACNA-N	I
6	0	0	OMFHFMZWHRYLHY-BYPYZUCNNA-N	I	RIOGVSQWSYFYQB-DBLDWONGNA-N	I
2	0	0	SWQSFEOXHHXIBH-YFKPBYRVNA-N	I	CQRHONUIJHWWQQ-QMMMGPOBNA-N	I
18	0	0	KJDGPBZOKRQRED-YKAAPSRENA-N	I	OMFHFMZWHRYLHY-BYPYZUCNNA-N	I
13	0	0	SWQSFEOXHHXIBH-YFKPBYRVNA-N	I	IDOSDTAHFWGHKV-AIINLQACNA-N	I
1	0	0	LOGFATHAEPEIRL-QMMMGPOBNA-N	I	LGNZILDXYHKHQR-BYPYZUCNNA-N	I
18	0	0	PHWPOFWROLBJDE-REOHCLBHNA-N	I	WCALZOILQXUVFC-YFKPBYRVNA-N	I
5	0	0	RIOGVSQWSYFYQB-DBLDWONGNA-N	I	TZOKHOHKIYBJGB-FGFFPOHCNA-N	I
1	0	0	LOGFATHAEPEIRL-QMMMGPOBNA-N	I	CQRHONUIJHWWQQ-QMMMGPOBNA-N	I
9	0	0	OMFHFMZWHRYLHY-BYPYZUCNNA-N	I	IDOSDTAHFWGHKV-AIINLQACNA-N	I
5	0	0	LGNZILDXYHKHQR-BYPYZUCNNA-N	I	SWQSFEOXHHXIBH-YFKPBYRVNA-N	I
2	0	0	UXRJSECEEUTNNE-GBXIJSLDNA-N	I	KMYCKZYTWWGFEW-RJFJIGAVNA-N	I
3	0	0	QRAMHJBBMFNBFF-REOHCLBHNA-N	I	RIOGVSQWSYFYQB-DBLDWONGNA-N	I
9	0	0	VHTIJGPHKRJQGO-REOHCLBHNA-N	I	SWQSFEOXHHXIBH-YFKPBYRVNA-N	I
2	0	0	KMYCKZYTWWGFEW-RJFJIGAVNA-N	I	RIOGVSQWSYFYQB-DBLDWONGNA-N	I
23	0	0	KJDGPBZOKRQRED-YKAAPSRENA-N	I	PYLVBXRBUBBYCM-PJVXUWSXNA-N	I
5	0	0	VHTIJGPHKRJQGO-REOHCLBHNA-N	I	LGNZILDXYHKHQR-BYPYZUCNNA-N	I
3	0	0	UXRJSECEEUTNNE-GBXIJSLDNA-N	I	IDOSDTAHFWGHKV-AIINLQACNA-N	I
18	0	0	SWQSFEOXHHXIBH-YFKPBYRVNA-N	I	WCALZOILQXUVFC-YFKPBYRVNA-N	I
11	0	0	ZFRRBGVVWUSIQU-BYPYZUCNNA-N	I	PHWPOFWROLBJDE-REOHCLBHNA-N	I
3	0	0	VHTIJGPHKRJQGO-REOHCLBHNA-N	I	NXFZNQJWFVCTOM-JTQLQIEINA-N	I
1	0	0	CQRHONUIJHWWQQ-QMMMGPOBNA-N	I	VHTIJGPHKRJQGO-REOHCLBHNA-N	I
2	0	0	RIOGVSQWSYFYQB-DBLDWONGNA-N	I	FCSUHARZQZWVFD-BUFSXXAZNA-N	C
14	0	0	SWQSFEOXHHXIBH-YFKPBYRVNA-N	I	PYLVBXRBUBBYCM-PJVXUWSXNA-N	I
4	0	0	RIOGVSQWSYFYQB-DBLDWONGNA-N	I	KRPXSYLXONNDHS-WHFBIAKZNA-N	I
2	0	0	IDOSDTAHFWGHKV-AIINLQACNA-N	I	CQRHONUIJHWWQQ-QMMMGPOBNA-N	I
9	0	0	PHWPOFWROLBJDE-REOHCLBHNA-N	I	KIDRGHLQSOLYTF-UHFFFAOYNA-N	I
7	0	0	SWQSFEOXHHXIBH-YFKPBYRVNA-N	I	KRPXSYLXONNDHS-WHFBIAKZNA-N	I
12	0	0	RIOGVSQWSYFYQB-DBLDWONGNA-N	I	WCALZOILQXUVFC-YFKPBYRVNA-N	I
17	0	0	VHTIJGPHKRJQGO-REOHCLBHNA-N	I	PHWPOFWROLBJDE-REOHCLBHNA-N	I
9	0	0	KJDGPBZOKRQRED-YKAAPSRENA-N	I	KJDGPBZOKRQRED-YKAAPSRENA-N	I
4	0	0	LGNZILDXYHKHQR-BYPYZUCNNA-N	I	OMFHFMZWHRYLHY-BYPYZUCNNA-N	I
19	0	0	KIDRGHLQSOLYTF-UHFFFAOYNA-N	I	PHWPOFWROLBJDE-REOHCLBHNA-N	I
4	0	0	QRAMHJBBMFNBFF-REOHCLBHNA-N	I	KIDRGHLQSOLYTF-UHFFFAOYNA-N	I
4	0	0	TZOKHOHKIYBJGB-FGFFPOHCNA-N	I	KJDGPBZOKRQRED-YKAAPSRENA-N	I
6	0	0	LOGFATHAEPEIRL-QMMMGPOBNA-N	I	OMFHFMZWHRYLHY-BYPYZUCNNA-N	I
1	0	0	WCALZOILQXUVFC-YFKPBYRVNA-N	I	NXFZNQJWFVCTOM-JTQLQIEINA-N	I
1	0	0	ZFRRBGVVWUSIQU-BYPYZUCNNA-N	I	LOGFATHAEPEIRL-QMMMGPOBNA-N	I
8	0	0	UXRJSECEEUTNNE-GBXIJSLDNA-N	I	KRPXSYLXONNDHS-WHFBIAKZNA-N	I
7	0	0	LOGFATHAEPEIRL-QMMMGPOBNA-N	I	PHWPOFWROLBJDE-REOHCLBHNA-N	I
2	0	0	CQRHONUIJHWWQQ-QMMMGPOBNA-N	I	PHWPOFWROLBJDE-REOHCLBHNA-N	I
10	0	0	OMFHFMZWHRYLHY-BYPYZUCNNA-N	I	KRPXSYLXONNDHS-WHFBIAKZNA-N	I
10	0	0	PHWPOFWROLBJDE-REOHCLBHNA-N	I	UXRJSECEEUTNNE-GBXIJSLDNA-N	I
1	0	0	YWJRSDKAYCQUEE-OUNUDFTHNA-N	N	WCALZOILQXUVFC-YFKPBYRVNA-N	I
4	0	0	KMYCKZYTWWGFEW-RJFJIGAVNA-N	I	KRPXSYLXONNDHS-WHFBIAKZNA-N	I
1	0	0	UXRJSECEEUTNNE-GBXIJSLDNA-N	I	JXKMHSFTZVAYCG-PLBDYLFSNA-N	C
1	0	0	OMFHFMZWHRYLHY-BYPYZUCNNA-N	I	RUJYGILKSJHUKP-JTAIWVTMNA-N	C
5	0	0	TZOKHOHKIYBJGB-FGFFPOHCNA-N	I	KIDRGHLQSOLYTF-UHFFFAOYNA-N	I
3	0	0	RIOGVSQWSYFYQB-DBLDWONGNA-N	I	KMYCKZYTWWGFEW-RJFJIGAVNA-N	I
17	0	0	PYLVBXRBUBBYCM-PJVXUWSXNA-N	I	WCALZOILQXUVFC-YFKPBYRVNA-N	I
5	0	0	QRAMHJBBMFNBFF-REOHCLBHNA-N	I	KRPXSYLXONNDHS-WHFBIAKZNA-N	I
10	0	0	RIOGVSQWSYFYQB-DBLDWONGNA-N	I	PYLVBXRBUBBYCM-PJVXUWSXNA-N	I
11	0	0	TZOKHOHKIYBJGB-FGFFPOHCNA-N	I	PYLVBXRBUBBYCM-PJVXUWSXNA-N	I
5	0	0	KRPXSYLXONNDHS-WHFBIAKZNA-N	I	OMFHFMZWHRYLHY-BYPYZUCNNA-N	I
2	0	0	CQRHONUIJHWWQQ-QMMMGPOBNA-N	I	ZFRRBGVVWUSIQU-BYPYZUCNNA-N	I
1	0	0	PHWPOFWROLBJDE-REOHCLBHNA-N	I	NXFZNQJWFVCTOM-JTQLQIEINA-N	I
10	0	0	ZFRRBGVVWUSIQU-BYPYZUCNNA-N	I	KIDRGHLQSOLYTF-UHFFFAOYNA-N	I
1	0	0	KMYCKZYTWWGFEW-RJFJIGAVNA-N	I	IDOSDTAHFWGHKV-AIINLQACNA-N	I
11	0	0	IDOSDTAHFWGHKV-AIINLQACNA-N	I	PHWPOFWROLBJDE-REOHCLBHNA-N	I
1	0	0	VGJGNGOTXNACPU-AIINLQACNA-N	N	KRPXSYLXONNDHS-WHFBIAKZNA-N	I
5	0	0	RIOGVSQWSYFYQB-DBLDWONGNA-N	I	PHWPOFWROLBJDE-REOHCLBHNA-N	I
6	0	0	QRAMHJBBMFNBFF-REOHCLBHNA-N	I	PYLVBXRBUBBYCM-PJVXUWSXNA-N	I
1	0	0	VGJGNGOTXNACPU-AIINLQACNA-N	N	ZFRRBGVVWUSIQU-BYPYZUCNNA-N	I
1	0	0	VGJGNGOTXNACPU-AIINLQACNA-N	N	KMYCKZYTWWGFEW-RJFJIGAVNA-N	I
10	0	0	IDOSDTAHFWGHKV-AIINLQACNA-N	I	KIDRGHLQSOLYTF-UHFFFAOYNA-N	I
7	0	0	PHWPOFWROLBJDE-REOHCLBHNA-N	I	LGNZILDXYHKHQR-BYPYZUCNNA-N	I
6	0	0	KIDRGHLQSOLYTF-UHFFFAOYNA-N	I	KRPXSYLXONNDHS-WHFBIAKZNA-N	I
8	0	0	SWQSFEOXHHXIBH-YFKPBYRVNA-N	I	ZFRRBGVVWUSIQU-BYPYZUCNNA-N	I
3	0	0	LGNZILDXYHKHQR-BYPYZUCNNA-N	I	UXRJSECEEUTNNE-GBXIJSLDNA-N	I
6	0	0	TZOKHOHKIYBJGB-FGFFPOHCNA-N	I	SWQSFEOXHHXIBH-YFKPBYRVNA-N	I
2	0	0	WCALZOILQXUVFC-YFKPBYRVNA-N	I	KMYCKZYTWWGFEW-RJFJIGAVNA-N	I
4	0	0	CQRHONUIJHWWQQ-QMMMGPOBNA-N	I	SWQSFEOXHHXIBH-YFKPBYRVNA-N	I
5	0	0	VHTIJGPHKRJQGO-REOHCLBHNA-N	I	CQRHONUIJHWWQQ-QMMMGPOBNA-N	I
11	0	0	OMFHFMZWHRYLHY-BYPYZUCNNA-N	I	UXRJSECEEUTNNE-GBXIJSLDNA-N	I
3	0	0	BJMWRPWYMMARET-BYPYZUCNNA-N	N	VHTIJGPHKRJQGO-REOHCLBHNA-N	I
6	0	0	OMFHFMZWHRYLHY-BYPYZUCNNA-N	I	ZFRRBGVVWUSIQU-BYPYZUCNNA-N	I
7	0	0	KRPXSYLXONNDHS-WHFBIAKZNA-N	I	SWQSFEOXHHXIBH-YFKPBYRVNA-N	I
3	0	0	QRAMHJBBMFNBFF-REOHCLBHNA-N	I	IDOSDTAHFWGHKV-AIINLQACNA-N	I
4	0	0	LOGFATHAEPEIRL-QMMMGPOBNA-N	I	UXRJSECEEUTNNE-GBXIJSLDNA-N	I
2	0	0	LOGFATHAEPEIRL-QMMMGPOBNA-N	I	TZOKHOHKIYBJGB-FGFFPOHCNA-N	I
11	0	0	IDOSDTAHFWGHKV-AIINLQACNA-N	I	WCALZOILQXUVFC-YFKPBYRVNA-N	I
3	0	0	CQRHONUIJHWWQQ-QMMMGPOBNA-N	I	KIDRGHLQSOLYTF-UHFFFAOYNA-N	I
1	0	0	SWQSFEOXHHXIBH-YFKPBYRVNA-N	I	LKERGDHHRUXAQR-PLBDYLFSNA-N	C
1	0	0	SWXJHGAQAYJFDN-REOHCLBHNA-N	N	WCALZOILQXUVFC-YFKPBYRVNA-N	I
8	0	0	RIOGVSQWSYFYQB-DBLDWONGNA-N	I	RIOGVSQWSYFYQB-DBLDWONGNA-N	I
3	0	0	QRAMHJBBMFNBFF-REOHCLBHNA-N	I	WCALZOILQXUVFC-YFKPBYRVNA-N	I
1	0	0	TZOKHOHKIYBJGB-FGFFPOHCNA-N	I	CQRHONUIJHWWQQ-QMMMGPOBNA-N	I
1	0	0	LOGFATHAEPEIRL-QMMMGPOBNA-N	I	IDOSDTAHFWGHKV-AIINLQACNA-N	I
3	0	0	KMYCKZYTWWGFEW-RJFJIGAVNA-N	I	KJDGPBZOKRQRED-YKAAPSRENA-N	I
8	0	0	KRPXSYLXONNDHS-WHFBIAKZNA-N	I	KJDGPBZOKRQRED-YKAAPSRENA-N	I
2	0	0	CQRHONUIJHWWQQ-QMMMGPOBNA-N	I	LGNZILDXYHKHQR-BYPYZUCNNA-N	I
1	0	0	SWXJHGAQAYJFDN-REOHCLBHNA-N	N	KIDRGHLQSOLYTF-UHFFFAOYNA-N	I
14	0	0	KIDRGHLQSOLYTF-UHFFFAOYNA-N	I	VHTIJGPHKRJQGO-REOHCLBHNA-N	I
1	0	0	YWJRSDKAYCQUEE-OUNUDFTHNA-N	N	SWQSFEOXHHXIBH-YFKPBYRVNA-N	I
1	0	0	KIDRGHLQSOLYTF-UHFFFAOYNA-N	I	GOWUCHXKYPFMNT-DHRRHDJNNA-N	C
8	0	0	OMFHFMZWHRYLHY-BYPYZUCNNA-N	I	VHTIJGPHKRJQGO-REOHCLBHNA-N	I
3	0	0	TZOKHOHKIYBJGB-FGFFPOHCNA-N	I	RIOGVSQWSYFYQB-DBLDWONGNA-N	I
8	0	0	ZFRRBGVVWUSIQU-BYPYZUCNNA-N	I	SWQSFEOXHHXIBH-YFKPBYRVNA-N	I
7	0	0	CQRHONUIJHWWQQ-QMMMGPOBNA-N	I	KJDGPBZOKRQRED-YKAAPSRENA-N	I
1	0	0	KMYCKZYTWWGFEW-RJFJIGAVNA-N	I	LOGFATHAEPEIRL-QMMMGPOBNA-N	I
8	0	0	PHWPOFWROLBJDE-REOHCLBHNA-N	I	IDOSDTAHFWGHKV-AIINLQACNA-N	I
3	0	0	WCALZOILQXUVFC-YFKPBYRVNA-N	I	QRAMHJBBMFNBFF-REOHCLBHNA-N	I
2	0	0	LOGFATHAEPEIRL-QMMMGPOBNA-N	I	VHTIJGPHKRJQGO-REOHCLBHNA-N	I
2	0	0	ZFRRBGVVWUSIQU-BYPYZUCNNA-N	I	QRAMHJBBMFNBFF-REOHCLBHNA-N	I
1	0	0	ZFRRBGVVWUSIQU-BYPYZUCNNA-N	I	CQRHONUIJHWWQQ-QMMMGPOBNA-N	I
4	0	0	TZOKHOHKIYBJGB-FGFFPOHCNA-N	I	IDOSDTAHFWGHKV-AIINLQACNA-N	I
13	0	0	ZFRRBGVVWUSIQU-BYPYZUCNNA-N	I	WCALZOILQXUVFC-YFKPBYRVNA-N	I
13	0	0	PYLVBXRBUBBYCM-PJVXUWSXNA-N	I	UXRJSECEEUTNNE-GBXIJSLDNA-N	I
5	0	0	KRPXSYLXONNDHS-WHFBIAKZNA-N	I	IDOSDTAHFWGHKV-AIINLQACNA-N	I
2	0	0	LGNZILDXYHKHQR-BYPYZUCNNA-N	I	PYLVBXRBUBBYCM-PJVXUWSXNA-N	I
1	0	0	OMFHFMZWHRYLHY-BYPYZUCNNA-N	I	KMYCKZYTWWGFEW-RJFJIGAVNA-N	I
4	0	0	KMYCKZYTWWGFEW-RJFJIGAVNA-N	I	VHTIJGPHKRJQGO-REOHCLBHNA-N	I
7	0	0	CQRHONUIJHWWQQ-QMMMGPOBNA-N	I	RIOGVSQWSYFYQB-DBLDWONGNA-N	I
3	0	0	ZFRRBGVVWUSIQU-BYPYZUCNNA-N	I	OMFHFMZWHRYLHY-BYPYZUCNNA-N	I
