# Supplementary material for: Software-aided workflow for predicting protease-specific cleavage sites using physicochemical properties of the natural and unnatural amino acids in peptide-based drug discovery
Source: PLoS One. 2019 Jan 8;14(1):e0199270. doi: 10.1371/journal.pone.0199270 (PMC6324806; doi:10.1371/journal.pone.0199270)
Supplement: S1 File — (ZIP) [file pone.0199270.s014.zip › Initial_Directory/caspase6/8/dataset_2725_ext.csv]

	amount	class	frequency	p1	p2	p3	p4	p4_term	pr1	pr2	pr3	pr4	pr4_term
0	1	0	0	OMFHFMZWHRYLHY-BYPYZUCNNA-N	KIDRGHLQSOLYTF-UHFFFAOYNA-N	PHWPOFWROLBJDE-REOHCLBHNA-N	SWXJHGAQAYJFDN-REOHCLBHNA-N	N	VHTIJGPHKRJQGO-REOHCLBHNA-N	OMFHFMZWHRYLHY-BYPYZUCNNA-N	PHWPOFWROLBJDE-REOHCLBHNA-N	KJDGPBZOKRQRED-YKAAPSRENA-N	I
1	1	0	0	VHTIJGPHKRJQGO-REOHCLBHNA-N	OMFHFMZWHRYLHY-BYPYZUCNNA-N	KIDRGHLQSOLYTF-UHFFFAOYNA-N	PHWPOFWROLBJDE-REOHCLBHNA-N	I	OMFHFMZWHRYLHY-BYPYZUCNNA-N	PHWPOFWROLBJDE-REOHCLBHNA-N	KJDGPBZOKRQRED-YKAAPSRENA-N	KIDRGHLQSOLYTF-UHFFFAOYNA-N	I
2	1	0	0	OMFHFMZWHRYLHY-BYPYZUCNNA-N	VHTIJGPHKRJQGO-REOHCLBHNA-N	OMFHFMZWHRYLHY-BYPYZUCNNA-N	KIDRGHLQSOLYTF-UHFFFAOYNA-N	I	PHWPOFWROLBJDE-REOHCLBHNA-N	KJDGPBZOKRQRED-YKAAPSRENA-N	KIDRGHLQSOLYTF-UHFFFAOYNA-N	OMFHFMZWHRYLHY-BYPYZUCNNA-N	I
3	1	0	0	PHWPOFWROLBJDE-REOHCLBHNA-N	OMFHFMZWHRYLHY-BYPYZUCNNA-N	VHTIJGPHKRJQGO-REOHCLBHNA-N	OMFHFMZWHRYLHY-BYPYZUCNNA-N	I	KJDGPBZOKRQRED-YKAAPSRENA-N	KIDRGHLQSOLYTF-UHFFFAOYNA-N	OMFHFMZWHRYLHY-BYPYZUCNNA-N	KRPXSYLXONNDHS-WHFBIAKZNA-N	I
4	1	0	0	KJDGPBZOKRQRED-YKAAPSRENA-N	PHWPOFWROLBJDE-REOHCLBHNA-N	OMFHFMZWHRYLHY-BYPYZUCNNA-N	VHTIJGPHKRJQGO-REOHCLBHNA-N	I	KIDRGHLQSOLYTF-UHFFFAOYNA-N	OMFHFMZWHRYLHY-BYPYZUCNNA-N	KRPXSYLXONNDHS-WHFBIAKZNA-N	SWQSFEOXHHXIBH-YFKPBYRVNA-N	I
5	1	0	0	KIDRGHLQSOLYTF-UHFFFAOYNA-N	KJDGPBZOKRQRED-YKAAPSRENA-N	PHWPOFWROLBJDE-REOHCLBHNA-N	OMFHFMZWHRYLHY-BYPYZUCNNA-N	I	OMFHFMZWHRYLHY-BYPYZUCNNA-N	KRPXSYLXONNDHS-WHFBIAKZNA-N	SWQSFEOXHHXIBH-YFKPBYRVNA-N	OMFHFMZWHRYLHY-BYPYZUCNNA-N	I
6	1	0	0	OMFHFMZWHRYLHY-BYPYZUCNNA-N	KIDRGHLQSOLYTF-UHFFFAOYNA-N	KJDGPBZOKRQRED-YKAAPSRENA-N	PHWPOFWROLBJDE-REOHCLBHNA-N	I	KRPXSYLXONNDHS-WHFBIAKZNA-N	SWQSFEOXHHXIBH-YFKPBYRVNA-N	OMFHFMZWHRYLHY-BYPYZUCNNA-N	LOGFATHAEPEIRL-QMMMGPOBNA-N	I
7	1	0	0	KRPXSYLXONNDHS-WHFBIAKZNA-N	OMFHFMZWHRYLHY-BYPYZUCNNA-N	KIDRGHLQSOLYTF-UHFFFAOYNA-N	KJDGPBZOKRQRED-YKAAPSRENA-N	I	SWQSFEOXHHXIBH-YFKPBYRVNA-N	OMFHFMZWHRYLHY-BYPYZUCNNA-N	LOGFATHAEPEIRL-QMMMGPOBNA-N	TZOKHOHKIYBJGB-FGFFPOHCNA-N	I
8	1	0	0	SWQSFEOXHHXIBH-YFKPBYRVNA-N	KRPXSYLXONNDHS-WHFBIAKZNA-N	OMFHFMZWHRYLHY-BYPYZUCNNA-N	KIDRGHLQSOLYTF-UHFFFAOYNA-N	I	OMFHFMZWHRYLHY-BYPYZUCNNA-N	LOGFATHAEPEIRL-QMMMGPOBNA-N	TZOKHOHKIYBJGB-FGFFPOHCNA-N	KJDGPBZOKRQRED-YKAAPSRENA-N	I
9	1	0	0	OMFHFMZWHRYLHY-BYPYZUCNNA-N	SWQSFEOXHHXIBH-YFKPBYRVNA-N	KRPXSYLXONNDHS-WHFBIAKZNA-N	OMFHFMZWHRYLHY-BYPYZUCNNA-N	I	LOGFATHAEPEIRL-QMMMGPOBNA-N	TZOKHOHKIYBJGB-FGFFPOHCNA-N	KJDGPBZOKRQRED-YKAAPSRENA-N	LGNZILDXYHKHQR-BYPYZUCNNA-N	I
10	1	0	0	LOGFATHAEPEIRL-QMMMGPOBNA-N	OMFHFMZWHRYLHY-BYPYZUCNNA-N	SWQSFEOXHHXIBH-YFKPBYRVNA-N	KRPXSYLXONNDHS-WHFBIAKZNA-N	I	TZOKHOHKIYBJGB-FGFFPOHCNA-N	KJDGPBZOKRQRED-YKAAPSRENA-N	LGNZILDXYHKHQR-BYPYZUCNNA-N	SWQSFEOXHHXIBH-YFKPBYRVNA-N	I
11	1	0	0	TZOKHOHKIYBJGB-FGFFPOHCNA-N	LOGFATHAEPEIRL-QMMMGPOBNA-N	OMFHFMZWHRYLHY-BYPYZUCNNA-N	SWQSFEOXHHXIBH-YFKPBYRVNA-N	I	KJDGPBZOKRQRED-YKAAPSRENA-N	LGNZILDXYHKHQR-BYPYZUCNNA-N	SWQSFEOXHHXIBH-YFKPBYRVNA-N	OMFHFMZWHRYLHY-BYPYZUCNNA-N	I
12	1	1	1	KJDGPBZOKRQRED-YKAAPSRENA-N	TZOKHOHKIYBJGB-FGFFPOHCNA-N	LOGFATHAEPEIRL-QMMMGPOBNA-N	OMFHFMZWHRYLHY-BYPYZUCNNA-N	I	LGNZILDXYHKHQR-BYPYZUCNNA-N	SWQSFEOXHHXIBH-YFKPBYRVNA-N	OMFHFMZWHRYLHY-BYPYZUCNNA-N	IDOSDTAHFWGHKV-AIINLQACNA-N	I
13	1	0	0	LGNZILDXYHKHQR-BYPYZUCNNA-N	KJDGPBZOKRQRED-YKAAPSRENA-N	TZOKHOHKIYBJGB-FGFFPOHCNA-N	LOGFATHAEPEIRL-QMMMGPOBNA-N	I	SWQSFEOXHHXIBH-YFKPBYRVNA-N	OMFHFMZWHRYLHY-BYPYZUCNNA-N	IDOSDTAHFWGHKV-AIINLQACNA-N	SWQSFEOXHHXIBH-YFKPBYRVNA-N	I
14	1	0	0	SWQSFEOXHHXIBH-YFKPBYRVNA-N	LGNZILDXYHKHQR-BYPYZUCNNA-N	KJDGPBZOKRQRED-YKAAPSRENA-N	TZOKHOHKIYBJGB-FGFFPOHCNA-N	I	OMFHFMZWHRYLHY-BYPYZUCNNA-N	IDOSDTAHFWGHKV-AIINLQACNA-N	SWQSFEOXHHXIBH-YFKPBYRVNA-N	PHWPOFWROLBJDE-REOHCLBHNA-N	I
15	1	0	0	OMFHFMZWHRYLHY-BYPYZUCNNA-N	SWQSFEOXHHXIBH-YFKPBYRVNA-N	LGNZILDXYHKHQR-BYPYZUCNNA-N	KJDGPBZOKRQRED-YKAAPSRENA-N	I	IDOSDTAHFWGHKV-AIINLQACNA-N	SWQSFEOXHHXIBH-YFKPBYRVNA-N	PHWPOFWROLBJDE-REOHCLBHNA-N	PHWPOFWROLBJDE-REOHCLBHNA-N	I
16	1	0	0	IDOSDTAHFWGHKV-AIINLQACNA-N	OMFHFMZWHRYLHY-BYPYZUCNNA-N	SWQSFEOXHHXIBH-YFKPBYRVNA-N	LGNZILDXYHKHQR-BYPYZUCNNA-N	I	SWQSFEOXHHXIBH-YFKPBYRVNA-N	PHWPOFWROLBJDE-REOHCLBHNA-N	PHWPOFWROLBJDE-REOHCLBHNA-N	UXRJSECEEUTNNE-GBXIJSLDNA-N	I
17	1	0	0	SWQSFEOXHHXIBH-YFKPBYRVNA-N	IDOSDTAHFWGHKV-AIINLQACNA-N	OMFHFMZWHRYLHY-BYPYZUCNNA-N	SWQSFEOXHHXIBH-YFKPBYRVNA-N	I	PHWPOFWROLBJDE-REOHCLBHNA-N	PHWPOFWROLBJDE-REOHCLBHNA-N	UXRJSECEEUTNNE-GBXIJSLDNA-N	ZFRRBGVVWUSIQU-BYPYZUCNNA-N	I
18	1	0	0	PHWPOFWROLBJDE-REOHCLBHNA-N	SWQSFEOXHHXIBH-YFKPBYRVNA-N	IDOSDTAHFWGHKV-AIINLQACNA-N	OMFHFMZWHRYLHY-BYPYZUCNNA-N	I	PHWPOFWROLBJDE-REOHCLBHNA-N	UXRJSECEEUTNNE-GBXIJSLDNA-N	ZFRRBGVVWUSIQU-BYPYZUCNNA-N	PYLVBXRBUBBYCM-PJVXUWSXNA-N	I
19	1	0	0	PHWPOFWROLBJDE-REOHCLBHNA-N	PHWPOFWROLBJDE-REOHCLBHNA-N	SWQSFEOXHHXIBH-YFKPBYRVNA-N	IDOSDTAHFWGHKV-AIINLQACNA-N	I	UXRJSECEEUTNNE-GBXIJSLDNA-N	ZFRRBGVVWUSIQU-BYPYZUCNNA-N	PYLVBXRBUBBYCM-PJVXUWSXNA-N	PYLVBXRBUBBYCM-PJVXUWSXNA-N	I
20	1	0	0	UXRJSECEEUTNNE-GBXIJSLDNA-N	PHWPOFWROLBJDE-REOHCLBHNA-N	PHWPOFWROLBJDE-REOHCLBHNA-N	SWQSFEOXHHXIBH-YFKPBYRVNA-N	I	ZFRRBGVVWUSIQU-BYPYZUCNNA-N	PYLVBXRBUBBYCM-PJVXUWSXNA-N	PYLVBXRBUBBYCM-PJVXUWSXNA-N	OMFHFMZWHRYLHY-BYPYZUCNNA-N	I
21	1	0	0	ZFRRBGVVWUSIQU-BYPYZUCNNA-N	UXRJSECEEUTNNE-GBXIJSLDNA-N	PHWPOFWROLBJDE-REOHCLBHNA-N	PHWPOFWROLBJDE-REOHCLBHNA-N	I	PYLVBXRBUBBYCM-PJVXUWSXNA-N	PYLVBXRBUBBYCM-PJVXUWSXNA-N	OMFHFMZWHRYLHY-BYPYZUCNNA-N	SWQSFEOXHHXIBH-YFKPBYRVNA-N	I
22	1	0	0	PYLVBXRBUBBYCM-PJVXUWSXNA-N	ZFRRBGVVWUSIQU-BYPYZUCNNA-N	UXRJSECEEUTNNE-GBXIJSLDNA-N	PHWPOFWROLBJDE-REOHCLBHNA-N	I	PYLVBXRBUBBYCM-PJVXUWSXNA-N	OMFHFMZWHRYLHY-BYPYZUCNNA-N	SWQSFEOXHHXIBH-YFKPBYRVNA-N	SWQSFEOXHHXIBH-YFKPBYRVNA-N	I
23	1	0	0	PYLVBXRBUBBYCM-PJVXUWSXNA-N	PYLVBXRBUBBYCM-PJVXUWSXNA-N	ZFRRBGVVWUSIQU-BYPYZUCNNA-N	UXRJSECEEUTNNE-GBXIJSLDNA-N	I	OMFHFMZWHRYLHY-BYPYZUCNNA-N	SWQSFEOXHHXIBH-YFKPBYRVNA-N	SWQSFEOXHHXIBH-YFKPBYRVNA-N	IDOSDTAHFWGHKV-AIINLQACNA-N	I
24	1	0	0	OMFHFMZWHRYLHY-BYPYZUCNNA-N	PYLVBXRBUBBYCM-PJVXUWSXNA-N	PYLVBXRBUBBYCM-PJVXUWSXNA-N	ZFRRBGVVWUSIQU-BYPYZUCNNA-N	I	SWQSFEOXHHXIBH-YFKPBYRVNA-N	SWQSFEOXHHXIBH-YFKPBYRVNA-N	IDOSDTAHFWGHKV-AIINLQACNA-N	SWQSFEOXHHXIBH-YFKPBYRVNA-N	I
25	1	0	0	SWQSFEOXHHXIBH-YFKPBYRVNA-N	OMFHFMZWHRYLHY-BYPYZUCNNA-N	PYLVBXRBUBBYCM-PJVXUWSXNA-N	PYLVBXRBUBBYCM-PJVXUWSXNA-N	I	SWQSFEOXHHXIBH-YFKPBYRVNA-N	IDOSDTAHFWGHKV-AIINLQACNA-N	SWQSFEOXHHXIBH-YFKPBYRVNA-N	SWQSFEOXHHXIBH-YFKPBYRVNA-N	I
26	1	0	0	SWQSFEOXHHXIBH-YFKPBYRVNA-N	SWQSFEOXHHXIBH-YFKPBYRVNA-N	OMFHFMZWHRYLHY-BYPYZUCNNA-N	PYLVBXRBUBBYCM-PJVXUWSXNA-N	I	IDOSDTAHFWGHKV-AIINLQACNA-N	SWQSFEOXHHXIBH-YFKPBYRVNA-N	SWQSFEOXHHXIBH-YFKPBYRVNA-N	VHTIJGPHKRJQGO-REOHCLBHNA-N	I
27	1	0	0	IDOSDTAHFWGHKV-AIINLQACNA-N	SWQSFEOXHHXIBH-YFKPBYRVNA-N	SWQSFEOXHHXIBH-YFKPBYRVNA-N	OMFHFMZWHRYLHY-BYPYZUCNNA-N	I	SWQSFEOXHHXIBH-YFKPBYRVNA-N	SWQSFEOXHHXIBH-YFKPBYRVNA-N	VHTIJGPHKRJQGO-REOHCLBHNA-N	OMFHFMZWHRYLHY-BYPYZUCNNA-N	I
28	1	0	0	SWQSFEOXHHXIBH-YFKPBYRVNA-N	IDOSDTAHFWGHKV-AIINLQACNA-N	SWQSFEOXHHXIBH-YFKPBYRVNA-N	SWQSFEOXHHXIBH-YFKPBYRVNA-N	I	SWQSFEOXHHXIBH-YFKPBYRVNA-N	VHTIJGPHKRJQGO-REOHCLBHNA-N	OMFHFMZWHRYLHY-BYPYZUCNNA-N	WCALZOILQXUVFC-YFKPBYRVNA-N	I
29	1	0	0	SWQSFEOXHHXIBH-YFKPBYRVNA-N	SWQSFEOXHHXIBH-YFKPBYRVNA-N	IDOSDTAHFWGHKV-AIINLQACNA-N	SWQSFEOXHHXIBH-YFKPBYRVNA-N	I	VHTIJGPHKRJQGO-REOHCLBHNA-N	OMFHFMZWHRYLHY-BYPYZUCNNA-N	WCALZOILQXUVFC-YFKPBYRVNA-N	LOGFATHAEPEIRL-QMMMGPOBNA-N	I
30	1	0	0	VHTIJGPHKRJQGO-REOHCLBHNA-N	SWQSFEOXHHXIBH-YFKPBYRVNA-N	SWQSFEOXHHXIBH-YFKPBYRVNA-N	IDOSDTAHFWGHKV-AIINLQACNA-N	I	OMFHFMZWHRYLHY-BYPYZUCNNA-N	WCALZOILQXUVFC-YFKPBYRVNA-N	LOGFATHAEPEIRL-QMMMGPOBNA-N	QRAMHJBBMFNBFF-REOHCLBHNA-N	I
31	1	0	0	OMFHFMZWHRYLHY-BYPYZUCNNA-N	VHTIJGPHKRJQGO-REOHCLBHNA-N	SWQSFEOXHHXIBH-YFKPBYRVNA-N	SWQSFEOXHHXIBH-YFKPBYRVNA-N	I	WCALZOILQXUVFC-YFKPBYRVNA-N	LOGFATHAEPEIRL-QMMMGPOBNA-N	QRAMHJBBMFNBFF-REOHCLBHNA-N	WCALZOILQXUVFC-YFKPBYRVNA-N	I
32	1	0	0	WCALZOILQXUVFC-YFKPBYRVNA-N	OMFHFMZWHRYLHY-BYPYZUCNNA-N	VHTIJGPHKRJQGO-REOHCLBHNA-N	SWQSFEOXHHXIBH-YFKPBYRVNA-N	I	LOGFATHAEPEIRL-QMMMGPOBNA-N	QRAMHJBBMFNBFF-REOHCLBHNA-N	WCALZOILQXUVFC-YFKPBYRVNA-N	PHWPOFWROLBJDE-REOHCLBHNA-N	I
33	1	0	0	LOGFATHAEPEIRL-QMMMGPOBNA-N	WCALZOILQXUVFC-YFKPBYRVNA-N	OMFHFMZWHRYLHY-BYPYZUCNNA-N	VHTIJGPHKRJQGO-REOHCLBHNA-N	I	QRAMHJBBMFNBFF-REOHCLBHNA-N	WCALZOILQXUVFC-YFKPBYRVNA-N	PHWPOFWROLBJDE-REOHCLBHNA-N	PYLVBXRBUBBYCM-PJVXUWSXNA-N	I
34	1	0	0	QRAMHJBBMFNBFF-REOHCLBHNA-N	LOGFATHAEPEIRL-QMMMGPOBNA-N	WCALZOILQXUVFC-YFKPBYRVNA-N	OMFHFMZWHRYLHY-BYPYZUCNNA-N	I	WCALZOILQXUVFC-YFKPBYRVNA-N	PHWPOFWROLBJDE-REOHCLBHNA-N	PYLVBXRBUBBYCM-PJVXUWSXNA-N	KJDGPBZOKRQRED-YKAAPSRENA-N	I
35	1	0	0	WCALZOILQXUVFC-YFKPBYRVNA-N	QRAMHJBBMFNBFF-REOHCLBHNA-N	LOGFATHAEPEIRL-QMMMGPOBNA-N	WCALZOILQXUVFC-YFKPBYRVNA-N	I	PHWPOFWROLBJDE-REOHCLBHNA-N	PYLVBXRBUBBYCM-PJVXUWSXNA-N	KJDGPBZOKRQRED-YKAAPSRENA-N	SWQSFEOXHHXIBH-YFKPBYRVNA-N	I
36	1	0	0	PHWPOFWROLBJDE-REOHCLBHNA-N	WCALZOILQXUVFC-YFKPBYRVNA-N	QRAMHJBBMFNBFF-REOHCLBHNA-N	LOGFATHAEPEIRL-QMMMGPOBNA-N	I	PYLVBXRBUBBYCM-PJVXUWSXNA-N	KJDGPBZOKRQRED-YKAAPSRENA-N	SWQSFEOXHHXIBH-YFKPBYRVNA-N	SWQSFEOXHHXIBH-YFKPBYRVNA-N	I
37	1	0	0	PYLVBXRBUBBYCM-PJVXUWSXNA-N	PHWPOFWROLBJDE-REOHCLBHNA-N	WCALZOILQXUVFC-YFKPBYRVNA-N	QRAMHJBBMFNBFF-REOHCLBHNA-N	I	KJDGPBZOKRQRED-YKAAPSRENA-N	SWQSFEOXHHXIBH-YFKPBYRVNA-N	SWQSFEOXHHXIBH-YFKPBYRVNA-N	TZOKHOHKIYBJGB-FGFFPOHCNA-N	I
38	1	0	0	KJDGPBZOKRQRED-YKAAPSRENA-N	PYLVBXRBUBBYCM-PJVXUWSXNA-N	PHWPOFWROLBJDE-REOHCLBHNA-N	WCALZOILQXUVFC-YFKPBYRVNA-N	I	SWQSFEOXHHXIBH-YFKPBYRVNA-N	SWQSFEOXHHXIBH-YFKPBYRVNA-N	TZOKHOHKIYBJGB-FGFFPOHCNA-N	KRPXSYLXONNDHS-WHFBIAKZNA-N	I
39	1	0	0	SWQSFEOXHHXIBH-YFKPBYRVNA-N	KJDGPBZOKRQRED-YKAAPSRENA-N	PYLVBXRBUBBYCM-PJVXUWSXNA-N	PHWPOFWROLBJDE-REOHCLBHNA-N	I	SWQSFEOXHHXIBH-YFKPBYRVNA-N	TZOKHOHKIYBJGB-FGFFPOHCNA-N	KRPXSYLXONNDHS-WHFBIAKZNA-N	KRPXSYLXONNDHS-WHFBIAKZNA-N	I
40	1	0	0	SWQSFEOXHHXIBH-YFKPBYRVNA-N	SWQSFEOXHHXIBH-YFKPBYRVNA-N	KJDGPBZOKRQRED-YKAAPSRENA-N	PYLVBXRBUBBYCM-PJVXUWSXNA-N	I	TZOKHOHKIYBJGB-FGFFPOHCNA-N	KRPXSYLXONNDHS-WHFBIAKZNA-N	KRPXSYLXONNDHS-WHFBIAKZNA-N	WCALZOILQXUVFC-YFKPBYRVNA-N	I
41	1	0	0	TZOKHOHKIYBJGB-FGFFPOHCNA-N	SWQSFEOXHHXIBH-YFKPBYRVNA-N	SWQSFEOXHHXIBH-YFKPBYRVNA-N	KJDGPBZOKRQRED-YKAAPSRENA-N	I	KRPXSYLXONNDHS-WHFBIAKZNA-N	KRPXSYLXONNDHS-WHFBIAKZNA-N	WCALZOILQXUVFC-YFKPBYRVNA-N	PYLVBXRBUBBYCM-PJVXUWSXNA-N	I
42	1	0	0	KRPXSYLXONNDHS-WHFBIAKZNA-N	TZOKHOHKIYBJGB-FGFFPOHCNA-N	SWQSFEOXHHXIBH-YFKPBYRVNA-N	SWQSFEOXHHXIBH-YFKPBYRVNA-N	I	KRPXSYLXONNDHS-WHFBIAKZNA-N	WCALZOILQXUVFC-YFKPBYRVNA-N	PYLVBXRBUBBYCM-PJVXUWSXNA-N	PYLVBXRBUBBYCM-PJVXUWSXNA-N	I
43	1	0	0	KRPXSYLXONNDHS-WHFBIAKZNA-N	KRPXSYLXONNDHS-WHFBIAKZNA-N	TZOKHOHKIYBJGB-FGFFPOHCNA-N	SWQSFEOXHHXIBH-YFKPBYRVNA-N	I	WCALZOILQXUVFC-YFKPBYRVNA-N	PYLVBXRBUBBYCM-PJVXUWSXNA-N	PYLVBXRBUBBYCM-PJVXUWSXNA-N	KIDRGHLQSOLYTF-UHFFFAOYNA-N	I
44	1	0	0	WCALZOILQXUVFC-YFKPBYRVNA-N	KRPXSYLXONNDHS-WHFBIAKZNA-N	KRPXSYLXONNDHS-WHFBIAKZNA-N	TZOKHOHKIYBJGB-FGFFPOHCNA-N	I	PYLVBXRBUBBYCM-PJVXUWSXNA-N	PYLVBXRBUBBYCM-PJVXUWSXNA-N	KIDRGHLQSOLYTF-UHFFFAOYNA-N	SWQSFEOXHHXIBH-YFKPBYRVNA-N	I
45	1	0	0	PYLVBXRBUBBYCM-PJVXUWSXNA-N	WCALZOILQXUVFC-YFKPBYRVNA-N	KRPXSYLXONNDHS-WHFBIAKZNA-N	KRPXSYLXONNDHS-WHFBIAKZNA-N	I	PYLVBXRBUBBYCM-PJVXUWSXNA-N	KIDRGHLQSOLYTF-UHFFFAOYNA-N	SWQSFEOXHHXIBH-YFKPBYRVNA-N	PYLVBXRBUBBYCM-PJVXUWSXNA-N	I
46	1	0	0	PYLVBXRBUBBYCM-PJVXUWSXNA-N	PYLVBXRBUBBYCM-PJVXUWSXNA-N	WCALZOILQXUVFC-YFKPBYRVNA-N	KRPXSYLXONNDHS-WHFBIAKZNA-N	I	KIDRGHLQSOLYTF-UHFFFAOYNA-N	SWQSFEOXHHXIBH-YFKPBYRVNA-N	PYLVBXRBUBBYCM-PJVXUWSXNA-N	KRPXSYLXONNDHS-WHFBIAKZNA-N	I
47	1	0	0	KIDRGHLQSOLYTF-UHFFFAOYNA-N	PYLVBXRBUBBYCM-PJVXUWSXNA-N	PYLVBXRBUBBYCM-PJVXUWSXNA-N	WCALZOILQXUVFC-YFKPBYRVNA-N	I	SWQSFEOXHHXIBH-YFKPBYRVNA-N	PYLVBXRBUBBYCM-PJVXUWSXNA-N	KRPXSYLXONNDHS-WHFBIAKZNA-N	WCALZOILQXUVFC-YFKPBYRVNA-N	I
48	1	0	0	SWQSFEOXHHXIBH-YFKPBYRVNA-N	KIDRGHLQSOLYTF-UHFFFAOYNA-N	PYLVBXRBUBBYCM-PJVXUWSXNA-N	PYLVBXRBUBBYCM-PJVXUWSXNA-N	I	PYLVBXRBUBBYCM-PJVXUWSXNA-N	KRPXSYLXONNDHS-WHFBIAKZNA-N	WCALZOILQXUVFC-YFKPBYRVNA-N	OMFHFMZWHRYLHY-BYPYZUCNNA-N	I
49	1	0	0	PYLVBXRBUBBYCM-PJVXUWSXNA-N	SWQSFEOXHHXIBH-YFKPBYRVNA-N	KIDRGHLQSOLYTF-UHFFFAOYNA-N	PYLVBXRBUBBYCM-PJVXUWSXNA-N	I	KRPXSYLXONNDHS-WHFBIAKZNA-N	WCALZOILQXUVFC-YFKPBYRVNA-N	OMFHFMZWHRYLHY-BYPYZUCNNA-N	KIDRGHLQSOLYTF-UHFFFAOYNA-N	I
50	1	0	0	KRPXSYLXONNDHS-WHFBIAKZNA-N	PYLVBXRBUBBYCM-PJVXUWSXNA-N	SWQSFEOXHHXIBH-YFKPBYRVNA-N	KIDRGHLQSOLYTF-UHFFFAOYNA-N	I	WCALZOILQXUVFC-YFKPBYRVNA-N	OMFHFMZWHRYLHY-BYPYZUCNNA-N	KIDRGHLQSOLYTF-UHFFFAOYNA-N	KJDGPBZOKRQRED-YKAAPSRENA-N	I
51	1	0	0	WCALZOILQXUVFC-YFKPBYRVNA-N	KRPXSYLXONNDHS-WHFBIAKZNA-N	PYLVBXRBUBBYCM-PJVXUWSXNA-N	SWQSFEOXHHXIBH-YFKPBYRVNA-N	I	OMFHFMZWHRYLHY-BYPYZUCNNA-N	KIDRGHLQSOLYTF-UHFFFAOYNA-N	KJDGPBZOKRQRED-YKAAPSRENA-N	OMFHFMZWHRYLHY-BYPYZUCNNA-N	I
52	1	0	0	OMFHFMZWHRYLHY-BYPYZUCNNA-N	WCALZOILQXUVFC-YFKPBYRVNA-N	KRPXSYLXONNDHS-WHFBIAKZNA-N	PYLVBXRBUBBYCM-PJVXUWSXNA-N	I	KIDRGHLQSOLYTF-UHFFFAOYNA-N	KJDGPBZOKRQRED-YKAAPSRENA-N	OMFHFMZWHRYLHY-BYPYZUCNNA-N	KIDRGHLQSOLYTF-UHFFFAOYNA-N	I
53	1	0	0	KIDRGHLQSOLYTF-UHFFFAOYNA-N	OMFHFMZWHRYLHY-BYPYZUCNNA-N	WCALZOILQXUVFC-YFKPBYRVNA-N	KRPXSYLXONNDHS-WHFBIAKZNA-N	I	KJDGPBZOKRQRED-YKAAPSRENA-N	OMFHFMZWHRYLHY-BYPYZUCNNA-N	KIDRGHLQSOLYTF-UHFFFAOYNA-N	RIOGVSQWSYFYQB-DBLDWONGNA-N	I
54	1	0	0	KJDGPBZOKRQRED-YKAAPSRENA-N	KIDRGHLQSOLYTF-UHFFFAOYNA-N	OMFHFMZWHRYLHY-BYPYZUCNNA-N	WCALZOILQXUVFC-YFKPBYRVNA-N	I	OMFHFMZWHRYLHY-BYPYZUCNNA-N	KIDRGHLQSOLYTF-UHFFFAOYNA-N	RIOGVSQWSYFYQB-DBLDWONGNA-N	UXRJSECEEUTNNE-GBXIJSLDNA-N	I
55	1	0	0	OMFHFMZWHRYLHY-BYPYZUCNNA-N	KJDGPBZOKRQRED-YKAAPSRENA-N	KIDRGHLQSOLYTF-UHFFFAOYNA-N	OMFHFMZWHRYLHY-BYPYZUCNNA-N	I	KIDRGHLQSOLYTF-UHFFFAOYNA-N	RIOGVSQWSYFYQB-DBLDWONGNA-N	UXRJSECEEUTNNE-GBXIJSLDNA-N	OMFHFMZWHRYLHY-BYPYZUCNNA-N	I
56	1	0	0	KIDRGHLQSOLYTF-UHFFFAOYNA-N	OMFHFMZWHRYLHY-BYPYZUCNNA-N	KJDGPBZOKRQRED-YKAAPSRENA-N	KIDRGHLQSOLYTF-UHFFFAOYNA-N	I	RIOGVSQWSYFYQB-DBLDWONGNA-N	UXRJSECEEUTNNE-GBXIJSLDNA-N	OMFHFMZWHRYLHY-BYPYZUCNNA-N	KJDGPBZOKRQRED-YKAAPSRENA-N	I
57	1	0	0	RIOGVSQWSYFYQB-DBLDWONGNA-N	KIDRGHLQSOLYTF-UHFFFAOYNA-N	OMFHFMZWHRYLHY-BYPYZUCNNA-N	KJDGPBZOKRQRED-YKAAPSRENA-N	I	UXRJSECEEUTNNE-GBXIJSLDNA-N	OMFHFMZWHRYLHY-BYPYZUCNNA-N	KJDGPBZOKRQRED-YKAAPSRENA-N	KJDGPBZOKRQRED-YKAAPSRENA-N	I
58	1	0	0	UXRJSECEEUTNNE-GBXIJSLDNA-N	RIOGVSQWSYFYQB-DBLDWONGNA-N	KIDRGHLQSOLYTF-UHFFFAOYNA-N	OMFHFMZWHRYLHY-BYPYZUCNNA-N	I	OMFHFMZWHRYLHY-BYPYZUCNNA-N	KJDGPBZOKRQRED-YKAAPSRENA-N	KJDGPBZOKRQRED-YKAAPSRENA-N	ZFRRBGVVWUSIQU-BYPYZUCNNA-N	I
59	1	0	0	OMFHFMZWHRYLHY-BYPYZUCNNA-N	UXRJSECEEUTNNE-GBXIJSLDNA-N	RIOGVSQWSYFYQB-DBLDWONGNA-N	KIDRGHLQSOLYTF-UHFFFAOYNA-N	I	KJDGPBZOKRQRED-YKAAPSRENA-N	KJDGPBZOKRQRED-YKAAPSRENA-N	ZFRRBGVVWUSIQU-BYPYZUCNNA-N	CQRHONUIJHWWQQ-QMMMGPOBNA-N	I
60	1	0	0	KJDGPBZOKRQRED-YKAAPSRENA-N	OMFHFMZWHRYLHY-BYPYZUCNNA-N	UXRJSECEEUTNNE-GBXIJSLDNA-N	RIOGVSQWSYFYQB-DBLDWONGNA-N	I	KJDGPBZOKRQRED-YKAAPSRENA-N	ZFRRBGVVWUSIQU-BYPYZUCNNA-N	CQRHONUIJHWWQQ-QMMMGPOBNA-N	VHTIJGPHKRJQGO-REOHCLBHNA-N	I
61	1	0	0	KJDGPBZOKRQRED-YKAAPSRENA-N	KJDGPBZOKRQRED-YKAAPSRENA-N	OMFHFMZWHRYLHY-BYPYZUCNNA-N	UXRJSECEEUTNNE-GBXIJSLDNA-N	I	ZFRRBGVVWUSIQU-BYPYZUCNNA-N	CQRHONUIJHWWQQ-QMMMGPOBNA-N	VHTIJGPHKRJQGO-REOHCLBHNA-N	UXRJSECEEUTNNE-GBXIJSLDNA-N	I
62	1	0	0	ZFRRBGVVWUSIQU-BYPYZUCNNA-N	KJDGPBZOKRQRED-YKAAPSRENA-N	KJDGPBZOKRQRED-YKAAPSRENA-N	OMFHFMZWHRYLHY-BYPYZUCNNA-N	I	CQRHONUIJHWWQQ-QMMMGPOBNA-N	VHTIJGPHKRJQGO-REOHCLBHNA-N	UXRJSECEEUTNNE-GBXIJSLDNA-N	LOGFATHAEPEIRL-QMMMGPOBNA-N	I
63	1	0	0	CQRHONUIJHWWQQ-QMMMGPOBNA-N	ZFRRBGVVWUSIQU-BYPYZUCNNA-N	KJDGPBZOKRQRED-YKAAPSRENA-N	KJDGPBZOKRQRED-YKAAPSRENA-N	I	VHTIJGPHKRJQGO-REOHCLBHNA-N	UXRJSECEEUTNNE-GBXIJSLDNA-N	LOGFATHAEPEIRL-QMMMGPOBNA-N	OMFHFMZWHRYLHY-BYPYZUCNNA-N	I
64	1	0	0	VHTIJGPHKRJQGO-REOHCLBHNA-N	CQRHONUIJHWWQQ-QMMMGPOBNA-N	ZFRRBGVVWUSIQU-BYPYZUCNNA-N	KJDGPBZOKRQRED-YKAAPSRENA-N	I	UXRJSECEEUTNNE-GBXIJSLDNA-N	LOGFATHAEPEIRL-QMMMGPOBNA-N	OMFHFMZWHRYLHY-BYPYZUCNNA-N	SWQSFEOXHHXIBH-YFKPBYRVNA-N	I
65	1	0	0	UXRJSECEEUTNNE-GBXIJSLDNA-N	VHTIJGPHKRJQGO-REOHCLBHNA-N	CQRHONUIJHWWQQ-QMMMGPOBNA-N	ZFRRBGVVWUSIQU-BYPYZUCNNA-N	I	LOGFATHAEPEIRL-QMMMGPOBNA-N	OMFHFMZWHRYLHY-BYPYZUCNNA-N	SWQSFEOXHHXIBH-YFKPBYRVNA-N	LGNZILDXYHKHQR-BYPYZUCNNA-N	I
66	1	0	0	LOGFATHAEPEIRL-QMMMGPOBNA-N	UXRJSECEEUTNNE-GBXIJSLDNA-N	VHTIJGPHKRJQGO-REOHCLBHNA-N	CQRHONUIJHWWQQ-QMMMGPOBNA-N	I	OMFHFMZWHRYLHY-BYPYZUCNNA-N	SWQSFEOXHHXIBH-YFKPBYRVNA-N	LGNZILDXYHKHQR-BYPYZUCNNA-N	WCALZOILQXUVFC-YFKPBYRVNA-N	I
67	1	0	0	OMFHFMZWHRYLHY-BYPYZUCNNA-N	LOGFATHAEPEIRL-QMMMGPOBNA-N	UXRJSECEEUTNNE-GBXIJSLDNA-N	VHTIJGPHKRJQGO-REOHCLBHNA-N	I	SWQSFEOXHHXIBH-YFKPBYRVNA-N	LGNZILDXYHKHQR-BYPYZUCNNA-N	WCALZOILQXUVFC-YFKPBYRVNA-N	ZFRRBGVVWUSIQU-BYPYZUCNNA-N	I
68	1	0	0	SWQSFEOXHHXIBH-YFKPBYRVNA-N	OMFHFMZWHRYLHY-BYPYZUCNNA-N	LOGFATHAEPEIRL-QMMMGPOBNA-N	UXRJSECEEUTNNE-GBXIJSLDNA-N	I	LGNZILDXYHKHQR-BYPYZUCNNA-N	WCALZOILQXUVFC-YFKPBYRVNA-N	ZFRRBGVVWUSIQU-BYPYZUCNNA-N	KJDGPBZOKRQRED-YKAAPSRENA-N	I
69	1	0	0	LGNZILDXYHKHQR-BYPYZUCNNA-N	SWQSFEOXHHXIBH-YFKPBYRVNA-N	OMFHFMZWHRYLHY-BYPYZUCNNA-N	LOGFATHAEPEIRL-QMMMGPOBNA-N	I	WCALZOILQXUVFC-YFKPBYRVNA-N	ZFRRBGVVWUSIQU-BYPYZUCNNA-N	KJDGPBZOKRQRED-YKAAPSRENA-N	SWQSFEOXHHXIBH-YFKPBYRVNA-N	I
70	1	0	0	WCALZOILQXUVFC-YFKPBYRVNA-N	LGNZILDXYHKHQR-BYPYZUCNNA-N	SWQSFEOXHHXIBH-YFKPBYRVNA-N	OMFHFMZWHRYLHY-BYPYZUCNNA-N	I	ZFRRBGVVWUSIQU-BYPYZUCNNA-N	KJDGPBZOKRQRED-YKAAPSRENA-N	SWQSFEOXHHXIBH-YFKPBYRVNA-N	KJDGPBZOKRQRED-YKAAPSRENA-N	I
71	1	0	0	ZFRRBGVVWUSIQU-BYPYZUCNNA-N	WCALZOILQXUVFC-YFKPBYRVNA-N	LGNZILDXYHKHQR-BYPYZUCNNA-N	SWQSFEOXHHXIBH-YFKPBYRVNA-N	I	KJDGPBZOKRQRED-YKAAPSRENA-N	SWQSFEOXHHXIBH-YFKPBYRVNA-N	KJDGPBZOKRQRED-YKAAPSRENA-N	QRAMHJBBMFNBFF-REOHCLBHNA-N	I
72	1	0	0	KJDGPBZOKRQRED-YKAAPSRENA-N	ZFRRBGVVWUSIQU-BYPYZUCNNA-N	WCALZOILQXUVFC-YFKPBYRVNA-N	LGNZILDXYHKHQR-BYPYZUCNNA-N	I	SWQSFEOXHHXIBH-YFKPBYRVNA-N	KJDGPBZOKRQRED-YKAAPSRENA-N	QRAMHJBBMFNBFF-REOHCLBHNA-N	IDOSDTAHFWGHKV-AIINLQACNA-N	I
73	1	0	0	SWQSFEOXHHXIBH-YFKPBYRVNA-N	KJDGPBZOKRQRED-YKAAPSRENA-N	ZFRRBGVVWUSIQU-BYPYZUCNNA-N	WCALZOILQXUVFC-YFKPBYRVNA-N	I	KJDGPBZOKRQRED-YKAAPSRENA-N	QRAMHJBBMFNBFF-REOHCLBHNA-N	IDOSDTAHFWGHKV-AIINLQACNA-N	CQRHONUIJHWWQQ-QMMMGPOBNA-N	I
74	1	0	0	KJDGPBZOKRQRED-YKAAPSRENA-N	SWQSFEOXHHXIBH-YFKPBYRVNA-N	KJDGPBZOKRQRED-YKAAPSRENA-N	ZFRRBGVVWUSIQU-BYPYZUCNNA-N	I	QRAMHJBBMFNBFF-REOHCLBHNA-N	IDOSDTAHFWGHKV-AIINLQACNA-N	CQRHONUIJHWWQQ-QMMMGPOBNA-N	VHTIJGPHKRJQGO-REOHCLBHNA-N	I
75	1	0	0	QRAMHJBBMFNBFF-REOHCLBHNA-N	KJDGPBZOKRQRED-YKAAPSRENA-N	SWQSFEOXHHXIBH-YFKPBYRVNA-N	KJDGPBZOKRQRED-YKAAPSRENA-N	I	IDOSDTAHFWGHKV-AIINLQACNA-N	CQRHONUIJHWWQQ-QMMMGPOBNA-N	VHTIJGPHKRJQGO-REOHCLBHNA-N	WCALZOILQXUVFC-YFKPBYRVNA-N	I
76	1	0	0	IDOSDTAHFWGHKV-AIINLQACNA-N	QRAMHJBBMFNBFF-REOHCLBHNA-N	KJDGPBZOKRQRED-YKAAPSRENA-N	SWQSFEOXHHXIBH-YFKPBYRVNA-N	I	CQRHONUIJHWWQQ-QMMMGPOBNA-N	VHTIJGPHKRJQGO-REOHCLBHNA-N	WCALZOILQXUVFC-YFKPBYRVNA-N	CQRHONUIJHWWQQ-QMMMGPOBNA-N	I
77	1	0	0	CQRHONUIJHWWQQ-QMMMGPOBNA-N	IDOSDTAHFWGHKV-AIINLQACNA-N	QRAMHJBBMFNBFF-REOHCLBHNA-N	KJDGPBZOKRQRED-YKAAPSRENA-N	I	VHTIJGPHKRJQGO-REOHCLBHNA-N	WCALZOILQXUVFC-YFKPBYRVNA-N	CQRHONUIJHWWQQ-QMMMGPOBNA-N	KJDGPBZOKRQRED-YKAAPSRENA-N	I
78	1	0	0	VHTIJGPHKRJQGO-REOHCLBHNA-N	CQRHONUIJHWWQQ-QMMMGPOBNA-N	IDOSDTAHFWGHKV-AIINLQACNA-N	QRAMHJBBMFNBFF-REOHCLBHNA-N	I	WCALZOILQXUVFC-YFKPBYRVNA-N	CQRHONUIJHWWQQ-QMMMGPOBNA-N	KJDGPBZOKRQRED-YKAAPSRENA-N	VHTIJGPHKRJQGO-REOHCLBHNA-N	I
79	1	0	0	WCALZOILQXUVFC-YFKPBYRVNA-N	VHTIJGPHKRJQGO-REOHCLBHNA-N	CQRHONUIJHWWQQ-QMMMGPOBNA-N	IDOSDTAHFWGHKV-AIINLQACNA-N	I	CQRHONUIJHWWQQ-QMMMGPOBNA-N	KJDGPBZOKRQRED-YKAAPSRENA-N	VHTIJGPHKRJQGO-REOHCLBHNA-N	UXRJSECEEUTNNE-GBXIJSLDNA-N	I
80	1	0	0	CQRHONUIJHWWQQ-QMMMGPOBNA-N	WCALZOILQXUVFC-YFKPBYRVNA-N	VHTIJGPHKRJQGO-REOHCLBHNA-N	CQRHONUIJHWWQQ-QMMMGPOBNA-N	I	KJDGPBZOKRQRED-YKAAPSRENA-N	VHTIJGPHKRJQGO-REOHCLBHNA-N	UXRJSECEEUTNNE-GBXIJSLDNA-N	CQRHONUIJHWWQQ-QMMMGPOBNA-N	I
81	1	0	0	KJDGPBZOKRQRED-YKAAPSRENA-N	CQRHONUIJHWWQQ-QMMMGPOBNA-N	WCALZOILQXUVFC-YFKPBYRVNA-N	VHTIJGPHKRJQGO-REOHCLBHNA-N	I	VHTIJGPHKRJQGO-REOHCLBHNA-N	UXRJSECEEUTNNE-GBXIJSLDNA-N	CQRHONUIJHWWQQ-QMMMGPOBNA-N	PYLVBXRBUBBYCM-PJVXUWSXNA-N	I
82	1	0	0	VHTIJGPHKRJQGO-REOHCLBHNA-N	KJDGPBZOKRQRED-YKAAPSRENA-N	CQRHONUIJHWWQQ-QMMMGPOBNA-N	WCALZOILQXUVFC-YFKPBYRVNA-N	I	UXRJSECEEUTNNE-GBXIJSLDNA-N	CQRHONUIJHWWQQ-QMMMGPOBNA-N	PYLVBXRBUBBYCM-PJVXUWSXNA-N	UXRJSECEEUTNNE-GBXIJSLDNA-N	I
83	1	0	0	UXRJSECEEUTNNE-GBXIJSLDNA-N	VHTIJGPHKRJQGO-REOHCLBHNA-N	KJDGPBZOKRQRED-YKAAPSRENA-N	CQRHONUIJHWWQQ-QMMMGPOBNA-N	I	CQRHONUIJHWWQQ-QMMMGPOBNA-N	PYLVBXRBUBBYCM-PJVXUWSXNA-N	UXRJSECEEUTNNE-GBXIJSLDNA-N	SWQSFEOXHHXIBH-YFKPBYRVNA-N	I
84	1	0	0	CQRHONUIJHWWQQ-QMMMGPOBNA-N	UXRJSECEEUTNNE-GBXIJSLDNA-N	VHTIJGPHKRJQGO-REOHCLBHNA-N	KJDGPBZOKRQRED-YKAAPSRENA-N	I	PYLVBXRBUBBYCM-PJVXUWSXNA-N	UXRJSECEEUTNNE-GBXIJSLDNA-N	SWQSFEOXHHXIBH-YFKPBYRVNA-N	PYLVBXRBUBBYCM-PJVXUWSXNA-N	I
85	1	0	0	PYLVBXRBUBBYCM-PJVXUWSXNA-N	CQRHONUIJHWWQQ-QMMMGPOBNA-N	UXRJSECEEUTNNE-GBXIJSLDNA-N	VHTIJGPHKRJQGO-REOHCLBHNA-N	I	UXRJSECEEUTNNE-GBXIJSLDNA-N	SWQSFEOXHHXIBH-YFKPBYRVNA-N	PYLVBXRBUBBYCM-PJVXUWSXNA-N	PHWPOFWROLBJDE-REOHCLBHNA-N	I
86	1	0	0	UXRJSECEEUTNNE-GBXIJSLDNA-N	PYLVBXRBUBBYCM-PJVXUWSXNA-N	CQRHONUIJHWWQQ-QMMMGPOBNA-N	UXRJSECEEUTNNE-GBXIJSLDNA-N	I	SWQSFEOXHHXIBH-YFKPBYRVNA-N	PYLVBXRBUBBYCM-PJVXUWSXNA-N	PHWPOFWROLBJDE-REOHCLBHNA-N	SWQSFEOXHHXIBH-YFKPBYRVNA-N	I
87	1	0	0	SWQSFEOXHHXIBH-YFKPBYRVNA-N	UXRJSECEEUTNNE-GBXIJSLDNA-N	PYLVBXRBUBBYCM-PJVXUWSXNA-N	CQRHONUIJHWWQQ-QMMMGPOBNA-N	I	PYLVBXRBUBBYCM-PJVXUWSXNA-N	PHWPOFWROLBJDE-REOHCLBHNA-N	SWQSFEOXHHXIBH-YFKPBYRVNA-N	SWQSFEOXHHXIBH-YFKPBYRVNA-N	I
88	1	0	0	PYLVBXRBUBBYCM-PJVXUWSXNA-N	SWQSFEOXHHXIBH-YFKPBYRVNA-N	UXRJSECEEUTNNE-GBXIJSLDNA-N	PYLVBXRBUBBYCM-PJVXUWSXNA-N	I	PHWPOFWROLBJDE-REOHCLBHNA-N	SWQSFEOXHHXIBH-YFKPBYRVNA-N	SWQSFEOXHHXIBH-YFKPBYRVNA-N	PYLVBXRBUBBYCM-PJVXUWSXNA-N	I
89	1	0	0	PHWPOFWROLBJDE-REOHCLBHNA-N	PYLVBXRBUBBYCM-PJVXUWSXNA-N	SWQSFEOXHHXIBH-YFKPBYRVNA-N	UXRJSECEEUTNNE-GBXIJSLDNA-N	I	SWQSFEOXHHXIBH-YFKPBYRVNA-N	SWQSFEOXHHXIBH-YFKPBYRVNA-N	PYLVBXRBUBBYCM-PJVXUWSXNA-N	KJDGPBZOKRQRED-YKAAPSRENA-N	I
90	1	0	0	SWQSFEOXHHXIBH-YFKPBYRVNA-N	PHWPOFWROLBJDE-REOHCLBHNA-N	PYLVBXRBUBBYCM-PJVXUWSXNA-N	SWQSFEOXHHXIBH-YFKPBYRVNA-N	I	SWQSFEOXHHXIBH-YFKPBYRVNA-N	PYLVBXRBUBBYCM-PJVXUWSXNA-N	KJDGPBZOKRQRED-YKAAPSRENA-N	WCALZOILQXUVFC-YFKPBYRVNA-N	I
91	1	0	0	SWQSFEOXHHXIBH-YFKPBYRVNA-N	SWQSFEOXHHXIBH-YFKPBYRVNA-N	PHWPOFWROLBJDE-REOHCLBHNA-N	PYLVBXRBUBBYCM-PJVXUWSXNA-N	I	PYLVBXRBUBBYCM-PJVXUWSXNA-N	KJDGPBZOKRQRED-YKAAPSRENA-N	WCALZOILQXUVFC-YFKPBYRVNA-N	OMFHFMZWHRYLHY-BYPYZUCNNA-N	I
92	1	0	0	PYLVBXRBUBBYCM-PJVXUWSXNA-N	SWQSFEOXHHXIBH-YFKPBYRVNA-N	SWQSFEOXHHXIBH-YFKPBYRVNA-N	PHWPOFWROLBJDE-REOHCLBHNA-N	I	KJDGPBZOKRQRED-YKAAPSRENA-N	WCALZOILQXUVFC-YFKPBYRVNA-N	OMFHFMZWHRYLHY-BYPYZUCNNA-N	LOGFATHAEPEIRL-QMMMGPOBNA-N	I
93	1	0	0	KJDGPBZOKRQRED-YKAAPSRENA-N	PYLVBXRBUBBYCM-PJVXUWSXNA-N	SWQSFEOXHHXIBH-YFKPBYRVNA-N	SWQSFEOXHHXIBH-YFKPBYRVNA-N	I	WCALZOILQXUVFC-YFKPBYRVNA-N	OMFHFMZWHRYLHY-BYPYZUCNNA-N	LOGFATHAEPEIRL-QMMMGPOBNA-N	KRPXSYLXONNDHS-WHFBIAKZNA-N	I
94	1	0	0	WCALZOILQXUVFC-YFKPBYRVNA-N	KJDGPBZOKRQRED-YKAAPSRENA-N	PYLVBXRBUBBYCM-PJVXUWSXNA-N	SWQSFEOXHHXIBH-YFKPBYRVNA-N	I	OMFHFMZWHRYLHY-BYPYZUCNNA-N	LOGFATHAEPEIRL-QMMMGPOBNA-N	KRPXSYLXONNDHS-WHFBIAKZNA-N	LOGFATHAEPEIRL-QMMMGPOBNA-N	I
95	1	0	0	OMFHFMZWHRYLHY-BYPYZUCNNA-N	WCALZOILQXUVFC-YFKPBYRVNA-N	KJDGPBZOKRQRED-YKAAPSRENA-N	PYLVBXRBUBBYCM-PJVXUWSXNA-N	I	LOGFATHAEPEIRL-QMMMGPOBNA-N	KRPXSYLXONNDHS-WHFBIAKZNA-N	LOGFATHAEPEIRL-QMMMGPOBNA-N	NXFZNQJWFVCTOM-JTQLQIEINA-N	I
96	1	0	0	LOGFATHAEPEIRL-QMMMGPOBNA-N	OMFHFMZWHRYLHY-BYPYZUCNNA-N	WCALZOILQXUVFC-YFKPBYRVNA-N	KJDGPBZOKRQRED-YKAAPSRENA-N	I	KRPXSYLXONNDHS-WHFBIAKZNA-N	LOGFATHAEPEIRL-QMMMGPOBNA-N	NXFZNQJWFVCTOM-JTQLQIEINA-N	VHTIJGPHKRJQGO-REOHCLBHNA-N	I
97	1	0	0	KRPXSYLXONNDHS-WHFBIAKZNA-N	LOGFATHAEPEIRL-QMMMGPOBNA-N	OMFHFMZWHRYLHY-BYPYZUCNNA-N	WCALZOILQXUVFC-YFKPBYRVNA-N	I	LOGFATHAEPEIRL-QMMMGPOBNA-N	NXFZNQJWFVCTOM-JTQLQIEINA-N	VHTIJGPHKRJQGO-REOHCLBHNA-N	ZFRRBGVVWUSIQU-BYPYZUCNNA-N	I
98	1	0	0	LOGFATHAEPEIRL-QMMMGPOBNA-N	KRPXSYLXONNDHS-WHFBIAKZNA-N	LOGFATHAEPEIRL-QMMMGPOBNA-N	OMFHFMZWHRYLHY-BYPYZUCNNA-N	I	NXFZNQJWFVCTOM-JTQLQIEINA-N	VHTIJGPHKRJQGO-REOHCLBHNA-N	ZFRRBGVVWUSIQU-BYPYZUCNNA-N	PYLVBXRBUBBYCM-PJVXUWSXNA-N	I
99	1	0	0	NXFZNQJWFVCTOM-JTQLQIEINA-N	LOGFATHAEPEIRL-QMMMGPOBNA-N	KRPXSYLXONNDHS-WHFBIAKZNA-N	LOGFATHAEPEIRL-QMMMGPOBNA-N	I	VHTIJGPHKRJQGO-REOHCLBHNA-N	ZFRRBGVVWUSIQU-BYPYZUCNNA-N	PYLVBXRBUBBYCM-PJVXUWSXNA-N	PHWPOFWROLBJDE-REOHCLBHNA-N	I
100	1	0	0	VHTIJGPHKRJQGO-REOHCLBHNA-N	NXFZNQJWFVCTOM-JTQLQIEINA-N	LOGFATHAEPEIRL-QMMMGPOBNA-N	KRPXSYLXONNDHS-WHFBIAKZNA-N	I	ZFRRBGVVWUSIQU-BYPYZUCNNA-N	PYLVBXRBUBBYCM-PJVXUWSXNA-N	PHWPOFWROLBJDE-REOHCLBHNA-N	VHTIJGPHKRJQGO-REOHCLBHNA-N	I
101	1	0	0	ZFRRBGVVWUSIQU-BYPYZUCNNA-N	VHTIJGPHKRJQGO-REOHCLBHNA-N	NXFZNQJWFVCTOM-JTQLQIEINA-N	LOGFATHAEPEIRL-QMMMGPOBNA-N	I	PYLVBXRBUBBYCM-PJVXUWSXNA-N	PHWPOFWROLBJDE-REOHCLBHNA-N	VHTIJGPHKRJQGO-REOHCLBHNA-N	ZFRRBGVVWUSIQU-BYPYZUCNNA-N	I
102	1	0	0	PYLVBXRBUBBYCM-PJVXUWSXNA-N	ZFRRBGVVWUSIQU-BYPYZUCNNA-N	VHTIJGPHKRJQGO-REOHCLBHNA-N	NXFZNQJWFVCTOM-JTQLQIEINA-N	I	PHWPOFWROLBJDE-REOHCLBHNA-N	VHTIJGPHKRJQGO-REOHCLBHNA-N	ZFRRBGVVWUSIQU-BYPYZUCNNA-N	WCALZOILQXUVFC-YFKPBYRVNA-N	I
103	1	0	0	PHWPOFWROLBJDE-REOHCLBHNA-N	PYLVBXRBUBBYCM-PJVXUWSXNA-N	ZFRRBGVVWUSIQU-BYPYZUCNNA-N	VHTIJGPHKRJQGO-REOHCLBHNA-N	I	VHTIJGPHKRJQGO-REOHCLBHNA-N	ZFRRBGVVWUSIQU-BYPYZUCNNA-N	WCALZOILQXUVFC-YFKPBYRVNA-N	SWQSFEOXHHXIBH-YFKPBYRVNA-N	I
104	1	0	0	VHTIJGPHKRJQGO-REOHCLBHNA-N	PHWPOFWROLBJDE-REOHCLBHNA-N	PYLVBXRBUBBYCM-PJVXUWSXNA-N	ZFRRBGVVWUSIQU-BYPYZUCNNA-N	I	ZFRRBGVVWUSIQU-BYPYZUCNNA-N	WCALZOILQXUVFC-YFKPBYRVNA-N	SWQSFEOXHHXIBH-YFKPBYRVNA-N	PHWPOFWROLBJDE-REOHCLBHNA-N	I
105	1	0	0	ZFRRBGVVWUSIQU-BYPYZUCNNA-N	VHTIJGPHKRJQGO-REOHCLBHNA-N	PHWPOFWROLBJDE-REOHCLBHNA-N	PYLVBXRBUBBYCM-PJVXUWSXNA-N	I	WCALZOILQXUVFC-YFKPBYRVNA-N	SWQSFEOXHHXIBH-YFKPBYRVNA-N	PHWPOFWROLBJDE-REOHCLBHNA-N	SWQSFEOXHHXIBH-YFKPBYRVNA-N	I
106	1	0	0	WCALZOILQXUVFC-YFKPBYRVNA-N	ZFRRBGVVWUSIQU-BYPYZUCNNA-N	VHTIJGPHKRJQGO-REOHCLBHNA-N	PHWPOFWROLBJDE-REOHCLBHNA-N	I	SWQSFEOXHHXIBH-YFKPBYRVNA-N	PHWPOFWROLBJDE-REOHCLBHNA-N	SWQSFEOXHHXIBH-YFKPBYRVNA-N	LGNZILDXYHKHQR-BYPYZUCNNA-N	I
107	1	0	0	SWQSFEOXHHXIBH-YFKPBYRVNA-N	WCALZOILQXUVFC-YFKPBYRVNA-N	ZFRRBGVVWUSIQU-BYPYZUCNNA-N	VHTIJGPHKRJQGO-REOHCLBHNA-N	I	PHWPOFWROLBJDE-REOHCLBHNA-N	SWQSFEOXHHXIBH-YFKPBYRVNA-N	LGNZILDXYHKHQR-BYPYZUCNNA-N	KRPXSYLXONNDHS-WHFBIAKZNA-N	I
108	1	0	0	PHWPOFWROLBJDE-REOHCLBHNA-N	SWQSFEOXHHXIBH-YFKPBYRVNA-N	WCALZOILQXUVFC-YFKPBYRVNA-N	ZFRRBGVVWUSIQU-BYPYZUCNNA-N	I	SWQSFEOXHHXIBH-YFKPBYRVNA-N	LGNZILDXYHKHQR-BYPYZUCNNA-N	KRPXSYLXONNDHS-WHFBIAKZNA-N	CQRHONUIJHWWQQ-QMMMGPOBNA-N	I
109	1	0	0	SWQSFEOXHHXIBH-YFKPBYRVNA-N	PHWPOFWROLBJDE-REOHCLBHNA-N	SWQSFEOXHHXIBH-YFKPBYRVNA-N	WCALZOILQXUVFC-YFKPBYRVNA-N	I	LGNZILDXYHKHQR-BYPYZUCNNA-N	KRPXSYLXONNDHS-WHFBIAKZNA-N	CQRHONUIJHWWQQ-QMMMGPOBNA-N	VHTIJGPHKRJQGO-REOHCLBHNA-N	I
110	1	0	0	LGNZILDXYHKHQR-BYPYZUCNNA-N	SWQSFEOXHHXIBH-YFKPBYRVNA-N	PHWPOFWROLBJDE-REOHCLBHNA-N	SWQSFEOXHHXIBH-YFKPBYRVNA-N	I	KRPXSYLXONNDHS-WHFBIAKZNA-N	CQRHONUIJHWWQQ-QMMMGPOBNA-N	VHTIJGPHKRJQGO-REOHCLBHNA-N	PHWPOFWROLBJDE-REOHCLBHNA-N	I
111	1	0	0	KRPXSYLXONNDHS-WHFBIAKZNA-N	LGNZILDXYHKHQR-BYPYZUCNNA-N	SWQSFEOXHHXIBH-YFKPBYRVNA-N	PHWPOFWROLBJDE-REOHCLBHNA-N	I	CQRHONUIJHWWQQ-QMMMGPOBNA-N	VHTIJGPHKRJQGO-REOHCLBHNA-N	PHWPOFWROLBJDE-REOHCLBHNA-N	PHWPOFWROLBJDE-REOHCLBHNA-N	I
112	1	0	0	CQRHONUIJHWWQQ-QMMMGPOBNA-N	KRPXSYLXONNDHS-WHFBIAKZNA-N	LGNZILDXYHKHQR-BYPYZUCNNA-N	SWQSFEOXHHXIBH-YFKPBYRVNA-N	I	VHTIJGPHKRJQGO-REOHCLBHNA-N	PHWPOFWROLBJDE-REOHCLBHNA-N	PHWPOFWROLBJDE-REOHCLBHNA-N	SWQSFEOXHHXIBH-YFKPBYRVNA-N	I
113	1	0	0	VHTIJGPHKRJQGO-REOHCLBHNA-N	CQRHONUIJHWWQQ-QMMMGPOBNA-N	KRPXSYLXONNDHS-WHFBIAKZNA-N	LGNZILDXYHKHQR-BYPYZUCNNA-N	I	PHWPOFWROLBJDE-REOHCLBHNA-N	PHWPOFWROLBJDE-REOHCLBHNA-N	SWQSFEOXHHXIBH-YFKPBYRVNA-N	KJDGPBZOKRQRED-YKAAPSRENA-N	I
114	1	0	0	PHWPOFWROLBJDE-REOHCLBHNA-N	VHTIJGPHKRJQGO-REOHCLBHNA-N	CQRHONUIJHWWQQ-QMMMGPOBNA-N	KRPXSYLXONNDHS-WHFBIAKZNA-N	I	PHWPOFWROLBJDE-REOHCLBHNA-N	SWQSFEOXHHXIBH-YFKPBYRVNA-N	KJDGPBZOKRQRED-YKAAPSRENA-N	VHTIJGPHKRJQGO-REOHCLBHNA-N	I
115	1	0	0	PHWPOFWROLBJDE-REOHCLBHNA-N	PHWPOFWROLBJDE-REOHCLBHNA-N	VHTIJGPHKRJQGO-REOHCLBHNA-N	CQRHONUIJHWWQQ-QMMMGPOBNA-N	I	SWQSFEOXHHXIBH-YFKPBYRVNA-N	KJDGPBZOKRQRED-YKAAPSRENA-N	VHTIJGPHKRJQGO-REOHCLBHNA-N	KRPXSYLXONNDHS-WHFBIAKZNA-N	I
116	1	0	0	SWQSFEOXHHXIBH-YFKPBYRVNA-N	PHWPOFWROLBJDE-REOHCLBHNA-N	PHWPOFWROLBJDE-REOHCLBHNA-N	VHTIJGPHKRJQGO-REOHCLBHNA-N	I	KJDGPBZOKRQRED-YKAAPSRENA-N	VHTIJGPHKRJQGO-REOHCLBHNA-N	KRPXSYLXONNDHS-WHFBIAKZNA-N	SWQSFEOXHHXIBH-YFKPBYRVNA-N	I
117	1	0	0	KJDGPBZOKRQRED-YKAAPSRENA-N	SWQSFEOXHHXIBH-YFKPBYRVNA-N	PHWPOFWROLBJDE-REOHCLBHNA-N	PHWPOFWROLBJDE-REOHCLBHNA-N	I	VHTIJGPHKRJQGO-REOHCLBHNA-N	KRPXSYLXONNDHS-WHFBIAKZNA-N	SWQSFEOXHHXIBH-YFKPBYRVNA-N	SWQSFEOXHHXIBH-YFKPBYRVNA-N	I
118	1	0	0	VHTIJGPHKRJQGO-REOHCLBHNA-N	KJDGPBZOKRQRED-YKAAPSRENA-N	SWQSFEOXHHXIBH-YFKPBYRVNA-N	PHWPOFWROLBJDE-REOHCLBHNA-N	I	KRPXSYLXONNDHS-WHFBIAKZNA-N	SWQSFEOXHHXIBH-YFKPBYRVNA-N	SWQSFEOXHHXIBH-YFKPBYRVNA-N	SWQSFEOXHHXIBH-YFKPBYRVNA-N	I
119	1	0	0	KRPXSYLXONNDHS-WHFBIAKZNA-N	VHTIJGPHKRJQGO-REOHCLBHNA-N	KJDGPBZOKRQRED-YKAAPSRENA-N	SWQSFEOXHHXIBH-YFKPBYRVNA-N	I	SWQSFEOXHHXIBH-YFKPBYRVNA-N	SWQSFEOXHHXIBH-YFKPBYRVNA-N	SWQSFEOXHHXIBH-YFKPBYRVNA-N	WCALZOILQXUVFC-YFKPBYRVNA-N	I
120	1	0	0	SWQSFEOXHHXIBH-YFKPBYRVNA-N	KRPXSYLXONNDHS-WHFBIAKZNA-N	VHTIJGPHKRJQGO-REOHCLBHNA-N	KJDGPBZOKRQRED-YKAAPSRENA-N	I	SWQSFEOXHHXIBH-YFKPBYRVNA-N	SWQSFEOXHHXIBH-YFKPBYRVNA-N	WCALZOILQXUVFC-YFKPBYRVNA-N	UXRJSECEEUTNNE-GBXIJSLDNA-N	I
121	1	0	0	SWQSFEOXHHXIBH-YFKPBYRVNA-N	SWQSFEOXHHXIBH-YFKPBYRVNA-N	KRPXSYLXONNDHS-WHFBIAKZNA-N	VHTIJGPHKRJQGO-REOHCLBHNA-N	I	SWQSFEOXHHXIBH-YFKPBYRVNA-N	WCALZOILQXUVFC-YFKPBYRVNA-N	UXRJSECEEUTNNE-GBXIJSLDNA-N	KIDRGHLQSOLYTF-UHFFFAOYNA-N	I
122	1	0	0	SWQSFEOXHHXIBH-YFKPBYRVNA-N	SWQSFEOXHHXIBH-YFKPBYRVNA-N	SWQSFEOXHHXIBH-YFKPBYRVNA-N	KRPXSYLXONNDHS-WHFBIAKZNA-N	I	WCALZOILQXUVFC-YFKPBYRVNA-N	UXRJSECEEUTNNE-GBXIJSLDNA-N	KIDRGHLQSOLYTF-UHFFFAOYNA-N	KRPXSYLXONNDHS-WHFBIAKZNA-N	I
123	1	0	0	WCALZOILQXUVFC-YFKPBYRVNA-N	SWQSFEOXHHXIBH-YFKPBYRVNA-N	SWQSFEOXHHXIBH-YFKPBYRVNA-N	SWQSFEOXHHXIBH-YFKPBYRVNA-N	I	UXRJSECEEUTNNE-GBXIJSLDNA-N	KIDRGHLQSOLYTF-UHFFFAOYNA-N	KRPXSYLXONNDHS-WHFBIAKZNA-N	SWQSFEOXHHXIBH-YFKPBYRVNA-N	I
124	1	0	0	UXRJSECEEUTNNE-GBXIJSLDNA-N	WCALZOILQXUVFC-YFKPBYRVNA-N	SWQSFEOXHHXIBH-YFKPBYRVNA-N	SWQSFEOXHHXIBH-YFKPBYRVNA-N	I	KIDRGHLQSOLYTF-UHFFFAOYNA-N	KRPXSYLXONNDHS-WHFBIAKZNA-N	SWQSFEOXHHXIBH-YFKPBYRVNA-N	KMYCKZYTWWGFEW-RJFJIGAVNA-N	I
125	1	0	0	KIDRGHLQSOLYTF-UHFFFAOYNA-N	UXRJSECEEUTNNE-GBXIJSLDNA-N	WCALZOILQXUVFC-YFKPBYRVNA-N	SWQSFEOXHHXIBH-YFKPBYRVNA-N	I	KRPXSYLXONNDHS-WHFBIAKZNA-N	SWQSFEOXHHXIBH-YFKPBYRVNA-N	KMYCKZYTWWGFEW-RJFJIGAVNA-N	PYLVBXRBUBBYCM-PJVXUWSXNA-N	I
126	1	0	0	KRPXSYLXONNDHS-WHFBIAKZNA-N	KIDRGHLQSOLYTF-UHFFFAOYNA-N	UXRJSECEEUTNNE-GBXIJSLDNA-N	WCALZOILQXUVFC-YFKPBYRVNA-N	I	SWQSFEOXHHXIBH-YFKPBYRVNA-N	KMYCKZYTWWGFEW-RJFJIGAVNA-N	PYLVBXRBUBBYCM-PJVXUWSXNA-N	WCALZOILQXUVFC-YFKPBYRVNA-N	I
127	1	0	0	SWQSFEOXHHXIBH-YFKPBYRVNA-N	KRPXSYLXONNDHS-WHFBIAKZNA-N	KIDRGHLQSOLYTF-UHFFFAOYNA-N	UXRJSECEEUTNNE-GBXIJSLDNA-N	I	KMYCKZYTWWGFEW-RJFJIGAVNA-N	PYLVBXRBUBBYCM-PJVXUWSXNA-N	WCALZOILQXUVFC-YFKPBYRVNA-N	RIOGVSQWSYFYQB-DBLDWONGNA-N	I
128	1	0	0	KMYCKZYTWWGFEW-RJFJIGAVNA-N	SWQSFEOXHHXIBH-YFKPBYRVNA-N	KRPXSYLXONNDHS-WHFBIAKZNA-N	KIDRGHLQSOLYTF-UHFFFAOYNA-N	I	PYLVBXRBUBBYCM-PJVXUWSXNA-N	WCALZOILQXUVFC-YFKPBYRVNA-N	RIOGVSQWSYFYQB-DBLDWONGNA-N	VHTIJGPHKRJQGO-REOHCLBHNA-N	I
129	1	0	0	PYLVBXRBUBBYCM-PJVXUWSXNA-N	KMYCKZYTWWGFEW-RJFJIGAVNA-N	SWQSFEOXHHXIBH-YFKPBYRVNA-N	KRPXSYLXONNDHS-WHFBIAKZNA-N	I	WCALZOILQXUVFC-YFKPBYRVNA-N	RIOGVSQWSYFYQB-DBLDWONGNA-N	VHTIJGPHKRJQGO-REOHCLBHNA-N	TZOKHOHKIYBJGB-FGFFPOHCNA-N	I
130	1	0	0	WCALZOILQXUVFC-YFKPBYRVNA-N	PYLVBXRBUBBYCM-PJVXUWSXNA-N	KMYCKZYTWWGFEW-RJFJIGAVNA-N	SWQSFEOXHHXIBH-YFKPBYRVNA-N	I	RIOGVSQWSYFYQB-DBLDWONGNA-N	VHTIJGPHKRJQGO-REOHCLBHNA-N	TZOKHOHKIYBJGB-FGFFPOHCNA-N	QRAMHJBBMFNBFF-REOHCLBHNA-N	I
131	1	0	0	RIOGVSQWSYFYQB-DBLDWONGNA-N	WCALZOILQXUVFC-YFKPBYRVNA-N	PYLVBXRBUBBYCM-PJVXUWSXNA-N	KMYCKZYTWWGFEW-RJFJIGAVNA-N	I	VHTIJGPHKRJQGO-REOHCLBHNA-N	TZOKHOHKIYBJGB-FGFFPOHCNA-N	QRAMHJBBMFNBFF-REOHCLBHNA-N	CQRHONUIJHWWQQ-QMMMGPOBNA-N	I
132	1	0	0	VHTIJGPHKRJQGO-REOHCLBHNA-N	RIOGVSQWSYFYQB-DBLDWONGNA-N	WCALZOILQXUVFC-YFKPBYRVNA-N	PYLVBXRBUBBYCM-PJVXUWSXNA-N	I	TZOKHOHKIYBJGB-FGFFPOHCNA-N	QRAMHJBBMFNBFF-REOHCLBHNA-N	CQRHONUIJHWWQQ-QMMMGPOBNA-N	PYLVBXRBUBBYCM-PJVXUWSXNA-N	I
133	1	0	0	TZOKHOHKIYBJGB-FGFFPOHCNA-N	VHTIJGPHKRJQGO-REOHCLBHNA-N	RIOGVSQWSYFYQB-DBLDWONGNA-N	WCALZOILQXUVFC-YFKPBYRVNA-N	I	QRAMHJBBMFNBFF-REOHCLBHNA-N	CQRHONUIJHWWQQ-QMMMGPOBNA-N	PYLVBXRBUBBYCM-PJVXUWSXNA-N	PYLVBXRBUBBYCM-PJVXUWSXNA-N	I
134	1	0	0	QRAMHJBBMFNBFF-REOHCLBHNA-N	TZOKHOHKIYBJGB-FGFFPOHCNA-N	VHTIJGPHKRJQGO-REOHCLBHNA-N	RIOGVSQWSYFYQB-DBLDWONGNA-N	I	CQRHONUIJHWWQQ-QMMMGPOBNA-N	PYLVBXRBUBBYCM-PJVXUWSXNA-N	PYLVBXRBUBBYCM-PJVXUWSXNA-N	OMFHFMZWHRYLHY-BYPYZUCNNA-N	I
135	1	0	0	CQRHONUIJHWWQQ-QMMMGPOBNA-N	QRAMHJBBMFNBFF-REOHCLBHNA-N	TZOKHOHKIYBJGB-FGFFPOHCNA-N	VHTIJGPHKRJQGO-REOHCLBHNA-N	I	PYLVBXRBUBBYCM-PJVXUWSXNA-N	PYLVBXRBUBBYCM-PJVXUWSXNA-N	OMFHFMZWHRYLHY-BYPYZUCNNA-N	SWQSFEOXHHXIBH-YFKPBYRVNA-N	I
136	1	0	0	PYLVBXRBUBBYCM-PJVXUWSXNA-N	CQRHONUIJHWWQQ-QMMMGPOBNA-N	QRAMHJBBMFNBFF-REOHCLBHNA-N	TZOKHOHKIYBJGB-FGFFPOHCNA-N	I	PYLVBXRBUBBYCM-PJVXUWSXNA-N	OMFHFMZWHRYLHY-BYPYZUCNNA-N	SWQSFEOXHHXIBH-YFKPBYRVNA-N	KJDGPBZOKRQRED-YKAAPSRENA-N	I
137	1	0	0	PYLVBXRBUBBYCM-PJVXUWSXNA-N	PYLVBXRBUBBYCM-PJVXUWSXNA-N	CQRHONUIJHWWQQ-QMMMGPOBNA-N	QRAMHJBBMFNBFF-REOHCLBHNA-N	I	OMFHFMZWHRYLHY-BYPYZUCNNA-N	SWQSFEOXHHXIBH-YFKPBYRVNA-N	KJDGPBZOKRQRED-YKAAPSRENA-N	IDOSDTAHFWGHKV-AIINLQACNA-N	I
138	1	0	0	OMFHFMZWHRYLHY-BYPYZUCNNA-N	PYLVBXRBUBBYCM-PJVXUWSXNA-N	PYLVBXRBUBBYCM-PJVXUWSXNA-N	CQRHONUIJHWWQQ-QMMMGPOBNA-N	I	SWQSFEOXHHXIBH-YFKPBYRVNA-N	KJDGPBZOKRQRED-YKAAPSRENA-N	IDOSDTAHFWGHKV-AIINLQACNA-N	QRAMHJBBMFNBFF-REOHCLBHNA-N	I
139	1	0	0	SWQSFEOXHHXIBH-YFKPBYRVNA-N	OMFHFMZWHRYLHY-BYPYZUCNNA-N	PYLVBXRBUBBYCM-PJVXUWSXNA-N	PYLVBXRBUBBYCM-PJVXUWSXNA-N	I	KJDGPBZOKRQRED-YKAAPSRENA-N	IDOSDTAHFWGHKV-AIINLQACNA-N	QRAMHJBBMFNBFF-REOHCLBHNA-N	UXRJSECEEUTNNE-GBXIJSLDNA-N	I
140	1	0	0	KJDGPBZOKRQRED-YKAAPSRENA-N	SWQSFEOXHHXIBH-YFKPBYRVNA-N	OMFHFMZWHRYLHY-BYPYZUCNNA-N	PYLVBXRBUBBYCM-PJVXUWSXNA-N	I	IDOSDTAHFWGHKV-AIINLQACNA-N	QRAMHJBBMFNBFF-REOHCLBHNA-N	UXRJSECEEUTNNE-GBXIJSLDNA-N	WCALZOILQXUVFC-YFKPBYRVNA-N	I
141	1	0	0	IDOSDTAHFWGHKV-AIINLQACNA-N	KJDGPBZOKRQRED-YKAAPSRENA-N	SWQSFEOXHHXIBH-YFKPBYRVNA-N	OMFHFMZWHRYLHY-BYPYZUCNNA-N	I	QRAMHJBBMFNBFF-REOHCLBHNA-N	UXRJSECEEUTNNE-GBXIJSLDNA-N	WCALZOILQXUVFC-YFKPBYRVNA-N	VHTIJGPHKRJQGO-REOHCLBHNA-N	I
142	1	0	0	QRAMHJBBMFNBFF-REOHCLBHNA-N	IDOSDTAHFWGHKV-AIINLQACNA-N	KJDGPBZOKRQRED-YKAAPSRENA-N	SWQSFEOXHHXIBH-YFKPBYRVNA-N	I	UXRJSECEEUTNNE-GBXIJSLDNA-N	WCALZOILQXUVFC-YFKPBYRVNA-N	VHTIJGPHKRJQGO-REOHCLBHNA-N	PYLVBXRBUBBYCM-PJVXUWSXNA-N	I
143	1	0	0	UXRJSECEEUTNNE-GBXIJSLDNA-N	QRAMHJBBMFNBFF-REOHCLBHNA-N	IDOSDTAHFWGHKV-AIINLQACNA-N	KJDGPBZOKRQRED-YKAAPSRENA-N	I	WCALZOILQXUVFC-YFKPBYRVNA-N	VHTIJGPHKRJQGO-REOHCLBHNA-N	PYLVBXRBUBBYCM-PJVXUWSXNA-N	SWQSFEOXHHXIBH-YFKPBYRVNA-N	I
144	1	0	0	WCALZOILQXUVFC-YFKPBYRVNA-N	UXRJSECEEUTNNE-GBXIJSLDNA-N	QRAMHJBBMFNBFF-REOHCLBHNA-N	IDOSDTAHFWGHKV-AIINLQACNA-N	I	VHTIJGPHKRJQGO-REOHCLBHNA-N	PYLVBXRBUBBYCM-PJVXUWSXNA-N	SWQSFEOXHHXIBH-YFKPBYRVNA-N	WCALZOILQXUVFC-YFKPBYRVNA-N	I
145	1	0	0	VHTIJGPHKRJQGO-REOHCLBHNA-N	WCALZOILQXUVFC-YFKPBYRVNA-N	UXRJSECEEUTNNE-GBXIJSLDNA-N	QRAMHJBBMFNBFF-REOHCLBHNA-N	I	PYLVBXRBUBBYCM-PJVXUWSXNA-N	SWQSFEOXHHXIBH-YFKPBYRVNA-N	WCALZOILQXUVFC-YFKPBYRVNA-N	KIDRGHLQSOLYTF-UHFFFAOYNA-N	I
146	1	0	0	PYLVBXRBUBBYCM-PJVXUWSXNA-N	VHTIJGPHKRJQGO-REOHCLBHNA-N	WCALZOILQXUVFC-YFKPBYRVNA-N	UXRJSECEEUTNNE-GBXIJSLDNA-N	I	SWQSFEOXHHXIBH-YFKPBYRVNA-N	WCALZOILQXUVFC-YFKPBYRVNA-N	KIDRGHLQSOLYTF-UHFFFAOYNA-N	KIDRGHLQSOLYTF-UHFFFAOYNA-N	I
147	1	0	0	SWQSFEOXHHXIBH-YFKPBYRVNA-N	PYLVBXRBUBBYCM-PJVXUWSXNA-N	VHTIJGPHKRJQGO-REOHCLBHNA-N	WCALZOILQXUVFC-YFKPBYRVNA-N	I	WCALZOILQXUVFC-YFKPBYRVNA-N	KIDRGHLQSOLYTF-UHFFFAOYNA-N	KIDRGHLQSOLYTF-UHFFFAOYNA-N	PHWPOFWROLBJDE-REOHCLBHNA-N	I
148	1	0	0	WCALZOILQXUVFC-YFKPBYRVNA-N	SWQSFEOXHHXIBH-YFKPBYRVNA-N	PYLVBXRBUBBYCM-PJVXUWSXNA-N	VHTIJGPHKRJQGO-REOHCLBHNA-N	I	KIDRGHLQSOLYTF-UHFFFAOYNA-N	KIDRGHLQSOLYTF-UHFFFAOYNA-N	PHWPOFWROLBJDE-REOHCLBHNA-N	VHTIJGPHKRJQGO-REOHCLBHNA-N	I
149	1	0	0	KIDRGHLQSOLYTF-UHFFFAOYNA-N	WCALZOILQXUVFC-YFKPBYRVNA-N	SWQSFEOXHHXIBH-YFKPBYRVNA-N	PYLVBXRBUBBYCM-PJVXUWSXNA-N	I	KIDRGHLQSOLYTF-UHFFFAOYNA-N	PHWPOFWROLBJDE-REOHCLBHNA-N	VHTIJGPHKRJQGO-REOHCLBHNA-N	OMFHFMZWHRYLHY-BYPYZUCNNA-N	I
150	1	0	0	KIDRGHLQSOLYTF-UHFFFAOYNA-N	KIDRGHLQSOLYTF-UHFFFAOYNA-N	WCALZOILQXUVFC-YFKPBYRVNA-N	SWQSFEOXHHXIBH-YFKPBYRVNA-N	I	PHWPOFWROLBJDE-REOHCLBHNA-N	VHTIJGPHKRJQGO-REOHCLBHNA-N	OMFHFMZWHRYLHY-BYPYZUCNNA-N	KRPXSYLXONNDHS-WHFBIAKZNA-N	I
151	1	0	0	PHWPOFWROLBJDE-REOHCLBHNA-N	KIDRGHLQSOLYTF-UHFFFAOYNA-N	KIDRGHLQSOLYTF-UHFFFAOYNA-N	WCALZOILQXUVFC-YFKPBYRVNA-N	I	VHTIJGPHKRJQGO-REOHCLBHNA-N	OMFHFMZWHRYLHY-BYPYZUCNNA-N	KRPXSYLXONNDHS-WHFBIAKZNA-N	PHWPOFWROLBJDE-REOHCLBHNA-N	I
152	1	0	0	VHTIJGPHKRJQGO-REOHCLBHNA-N	PHWPOFWROLBJDE-REOHCLBHNA-N	KIDRGHLQSOLYTF-UHFFFAOYNA-N	KIDRGHLQSOLYTF-UHFFFAOYNA-N	I	OMFHFMZWHRYLHY-BYPYZUCNNA-N	KRPXSYLXONNDHS-WHFBIAKZNA-N	PHWPOFWROLBJDE-REOHCLBHNA-N	WCALZOILQXUVFC-YFKPBYRVNA-N	I
153	1	0	0	OMFHFMZWHRYLHY-BYPYZUCNNA-N	VHTIJGPHKRJQGO-REOHCLBHNA-N	PHWPOFWROLBJDE-REOHCLBHNA-N	KIDRGHLQSOLYTF-UHFFFAOYNA-N	I	KRPXSYLXONNDHS-WHFBIAKZNA-N	PHWPOFWROLBJDE-REOHCLBHNA-N	WCALZOILQXUVFC-YFKPBYRVNA-N	PYLVBXRBUBBYCM-PJVXUWSXNA-N	I
154	1	0	0	KRPXSYLXONNDHS-WHFBIAKZNA-N	OMFHFMZWHRYLHY-BYPYZUCNNA-N	VHTIJGPHKRJQGO-REOHCLBHNA-N	PHWPOFWROLBJDE-REOHCLBHNA-N	I	PHWPOFWROLBJDE-REOHCLBHNA-N	WCALZOILQXUVFC-YFKPBYRVNA-N	PYLVBXRBUBBYCM-PJVXUWSXNA-N	KIDRGHLQSOLYTF-UHFFFAOYNA-N	I
155	1	0	0	PHWPOFWROLBJDE-REOHCLBHNA-N	KRPXSYLXONNDHS-WHFBIAKZNA-N	OMFHFMZWHRYLHY-BYPYZUCNNA-N	VHTIJGPHKRJQGO-REOHCLBHNA-N	I	WCALZOILQXUVFC-YFKPBYRVNA-N	PYLVBXRBUBBYCM-PJVXUWSXNA-N	KIDRGHLQSOLYTF-UHFFFAOYNA-N	SWQSFEOXHHXIBH-YFKPBYRVNA-N	I
156	1	0	0	WCALZOILQXUVFC-YFKPBYRVNA-N	PHWPOFWROLBJDE-REOHCLBHNA-N	KRPXSYLXONNDHS-WHFBIAKZNA-N	OMFHFMZWHRYLHY-BYPYZUCNNA-N	I	PYLVBXRBUBBYCM-PJVXUWSXNA-N	KIDRGHLQSOLYTF-UHFFFAOYNA-N	SWQSFEOXHHXIBH-YFKPBYRVNA-N	ZFRRBGVVWUSIQU-BYPYZUCNNA-N	I
157	1	0	0	PYLVBXRBUBBYCM-PJVXUWSXNA-N	WCALZOILQXUVFC-YFKPBYRVNA-N	PHWPOFWROLBJDE-REOHCLBHNA-N	KRPXSYLXONNDHS-WHFBIAKZNA-N	I	KIDRGHLQSOLYTF-UHFFFAOYNA-N	SWQSFEOXHHXIBH-YFKPBYRVNA-N	ZFRRBGVVWUSIQU-BYPYZUCNNA-N	FGGGAUXGPFCNOA-RJFJIGAVNA-N	C
