# Supplementary material for: Software-aided workflow for predicting protease-specific cleavage sites using physicochemical properties of the natural and unnatural amino acids in peptide-based drug discovery
Source: PLoS One. 2019 Jan 8;14(1):e0199270. doi: 10.1371/journal.pone.0199270 (PMC6324806; doi:10.1371/journal.pone.0199270)
Supplement: S1 File — (ZIP) [file pone.0199270.s014.zip › Initial_Directory/caspase6/8/dataset_6214_ext.csv]

	amount	class	frequency	p1	p2	p3	p4	p4_term	pr1	pr2	pr3	pr4	pr4_term
0	1	0	0	VHTIJGPHKRJQGO-REOHCLBHNA-N	LGNZILDXYHKHQR-BYPYZUCNNA-N	KJDGPBZOKRQRED-YKAAPSRENA-N	AITNOEPALXGRPD-BYPYZUCNNA-N	N	PYLVBXRBUBBYCM-PJVXUWSXNA-N	KRPXSYLXONNDHS-WHFBIAKZNA-N	PYLVBXRBUBBYCM-PJVXUWSXNA-N	SWQSFEOXHHXIBH-YFKPBYRVNA-N	I
1	1	0	0	PYLVBXRBUBBYCM-PJVXUWSXNA-N	VHTIJGPHKRJQGO-REOHCLBHNA-N	LGNZILDXYHKHQR-BYPYZUCNNA-N	KJDGPBZOKRQRED-YKAAPSRENA-N	I	KRPXSYLXONNDHS-WHFBIAKZNA-N	PYLVBXRBUBBYCM-PJVXUWSXNA-N	SWQSFEOXHHXIBH-YFKPBYRVNA-N	LOGFATHAEPEIRL-QMMMGPOBNA-N	I
2	1	0	0	KRPXSYLXONNDHS-WHFBIAKZNA-N	PYLVBXRBUBBYCM-PJVXUWSXNA-N	VHTIJGPHKRJQGO-REOHCLBHNA-N	LGNZILDXYHKHQR-BYPYZUCNNA-N	I	PYLVBXRBUBBYCM-PJVXUWSXNA-N	SWQSFEOXHHXIBH-YFKPBYRVNA-N	LOGFATHAEPEIRL-QMMMGPOBNA-N	KJDGPBZOKRQRED-YKAAPSRENA-N	I
3	1	0	0	PYLVBXRBUBBYCM-PJVXUWSXNA-N	KRPXSYLXONNDHS-WHFBIAKZNA-N	PYLVBXRBUBBYCM-PJVXUWSXNA-N	VHTIJGPHKRJQGO-REOHCLBHNA-N	I	SWQSFEOXHHXIBH-YFKPBYRVNA-N	LOGFATHAEPEIRL-QMMMGPOBNA-N	KJDGPBZOKRQRED-YKAAPSRENA-N	GOWUCHXKYPFMNT-DHRRHDJNNA-N	C
