# Supplementary material for: Software-aided workflow for predicting protease-specific cleavage sites using physicochemical properties of the natural and unnatural amino acids in peptide-based drug discovery
Source: PLoS One. 2019 Jan 8;14(1):e0199270. doi: 10.1371/journal.pone.0199270 (PMC6324806; doi:10.1371/journal.pone.0199270)
Supplement: S1 File — (ZIP) [file pone.0199270.s014.zip › Initial_Directory/caspase7/2/dataset_3148_ext.csv]

	amount	class	frequency	p1	p1_term	pr1	pr1_term
0	1	0	0	VGJGNGOTXNACPU-AIINLQACNA-N	N	OMFHFMZWHRYLHY-BYPYZUCNNA-N	I
1	1	0	0	OMFHFMZWHRYLHY-BYPYZUCNNA-N	I	KJDGPBZOKRQRED-YKAAPSRENA-N	I
2	1	1	1	KJDGPBZOKRQRED-YKAAPSRENA-N	I	KIDRGHLQSOLYTF-UHFFFAOYNA-N	I
3	1	0	0	KIDRGHLQSOLYTF-UHFFFAOYNA-N	I	OMFHFMZWHRYLHY-BYPYZUCNNA-N	I
4	1	0	0	OMFHFMZWHRYLHY-BYPYZUCNNA-N	I	OMFHFMZWHRYLHY-BYPYZUCNNA-N	I
5	1	0	0	OMFHFMZWHRYLHY-BYPYZUCNNA-N	I	WCALZOILQXUVFC-YFKPBYRVNA-N	I
6	1	0	0	WCALZOILQXUVFC-YFKPBYRVNA-N	I	PYLVBXRBUBBYCM-PJVXUWSXNA-N	I
7	1	0	0	PYLVBXRBUBBYCM-PJVXUWSXNA-N	I	SWQSFEOXHHXIBH-YFKPBYRVNA-N	I
8	1	0	0	SWQSFEOXHHXIBH-YFKPBYRVNA-N	I	OMFHFMZWHRYLHY-BYPYZUCNNA-N	I
9	1	0	0	OMFHFMZWHRYLHY-BYPYZUCNNA-N	I	RIOGVSQWSYFYQB-DBLDWONGNA-N	I
10	1	0	0	RIOGVSQWSYFYQB-DBLDWONGNA-N	I	PYLVBXRBUBBYCM-PJVXUWSXNA-N	I
11	1	0	0	PYLVBXRBUBBYCM-PJVXUWSXNA-N	I	KJDGPBZOKRQRED-YKAAPSRENA-N	I
12	1	0	0	KJDGPBZOKRQRED-YKAAPSRENA-N	I	PYLVBXRBUBBYCM-PJVXUWSXNA-N	I
13	1	0	0	PYLVBXRBUBBYCM-PJVXUWSXNA-N	I	LOGFATHAEPEIRL-QMMMGPOBNA-N	I
14	1	0	0	LOGFATHAEPEIRL-QMMMGPOBNA-N	I	RUJYGILKSJHUKP-JTAIWVTMNA-N	C
