# Supplementary material for: Software-aided workflow for predicting protease-specific cleavage sites using physicochemical properties of the natural and unnatural amino acids in peptide-based drug discovery
Source: PLoS One. 2019 Jan 8;14(1):e0199270. doi: 10.1371/journal.pone.0199270 (PMC6324806; doi:10.1371/journal.pone.0199270)
Supplement: S1 File — (ZIP) [file pone.0199270.s014.zip › Initial_Directory/cathepsinD/2/dataset_1195_ext.csv]

	amount	class	frequency	p1	p1_term	pr1	pr1_term
0	1	0	0	PYCLEMCCZDJWIP-DBLDWONGNA-N	N	OMFHFMZWHRYLHY-BYPYZUCNNA-N	I
1	2	0	0	OMFHFMZWHRYLHY-BYPYZUCNNA-N	I	WCALZOILQXUVFC-YFKPBYRVNA-N	I
2	1	0	0	WCALZOILQXUVFC-YFKPBYRVNA-N	I	PHWPOFWROLBJDE-REOHCLBHNA-N	I
3	1	0	0	PHWPOFWROLBJDE-REOHCLBHNA-N	I	CQRHONUIJHWWQQ-QMMMGPOBNA-N	I
4	1	0	0	CQRHONUIJHWWQQ-QMMMGPOBNA-N	I	SWQSFEOXHHXIBH-YFKPBYRVNA-N	I
5	4	0	0	SWQSFEOXHHXIBH-YFKPBYRVNA-N	I	PYLVBXRBUBBYCM-PJVXUWSXNA-N	I
6	1	0	0	PYLVBXRBUBBYCM-PJVXUWSXNA-N	I	VHTIJGPHKRJQGO-REOHCLBHNA-N	I
7	1	0	0	VHTIJGPHKRJQGO-REOHCLBHNA-N	I	OMFHFMZWHRYLHY-BYPYZUCNNA-N	I
8	2	0	0	WCALZOILQXUVFC-YFKPBYRVNA-N	I	IDOSDTAHFWGHKV-AIINLQACNA-N	I
9	1	0	0	IDOSDTAHFWGHKV-AIINLQACNA-N	I	VHTIJGPHKRJQGO-REOHCLBHNA-N	I
10	1	0	0	VHTIJGPHKRJQGO-REOHCLBHNA-N	I	KRPXSYLXONNDHS-WHFBIAKZNA-N	I
11	1	0	0	KRPXSYLXONNDHS-WHFBIAKZNA-N	I	KJDGPBZOKRQRED-YKAAPSRENA-N	I
12	3	0	0	KJDGPBZOKRQRED-YKAAPSRENA-N	I	KIDRGHLQSOLYTF-UHFFFAOYNA-N	I
13	1	0	0	KIDRGHLQSOLYTF-UHFFFAOYNA-N	I	KRPXSYLXONNDHS-WHFBIAKZNA-N	I
14	1	0	0	KRPXSYLXONNDHS-WHFBIAKZNA-N	I	TZOKHOHKIYBJGB-FGFFPOHCNA-N	I
15	2	0	0	TZOKHOHKIYBJGB-FGFFPOHCNA-N	I	RIOGVSQWSYFYQB-DBLDWONGNA-N	I
16	2	0	0	RIOGVSQWSYFYQB-DBLDWONGNA-N	I	IDOSDTAHFWGHKV-AIINLQACNA-N	I
17	1	0	0	IDOSDTAHFWGHKV-AIINLQACNA-N	I	PHWPOFWROLBJDE-REOHCLBHNA-N	I
18	1	0	0	PHWPOFWROLBJDE-REOHCLBHNA-N	I	PHWPOFWROLBJDE-REOHCLBHNA-N	I
19	1	0	0	PHWPOFWROLBJDE-REOHCLBHNA-N	I	KJDGPBZOKRQRED-YKAAPSRENA-N	I
20	1	0	0	KJDGPBZOKRQRED-YKAAPSRENA-N	I	VHTIJGPHKRJQGO-REOHCLBHNA-N	I
21	1	0	0	VHTIJGPHKRJQGO-REOHCLBHNA-N	I	TZOKHOHKIYBJGB-FGFFPOHCNA-N	I
22	2	0	0	TZOKHOHKIYBJGB-FGFFPOHCNA-N	I	WCALZOILQXUVFC-YFKPBYRVNA-N	I
23	1	0	0	WCALZOILQXUVFC-YFKPBYRVNA-N	I	CQRHONUIJHWWQQ-QMMMGPOBNA-N	I
24	1	0	0	CQRHONUIJHWWQQ-QMMMGPOBNA-N	I	IDOSDTAHFWGHKV-AIINLQACNA-N	I
25	1	0	0	IDOSDTAHFWGHKV-AIINLQACNA-N	I	WCALZOILQXUVFC-YFKPBYRVNA-N	I
26	2	0	0	WCALZOILQXUVFC-YFKPBYRVNA-N	I	WCALZOILQXUVFC-YFKPBYRVNA-N	I
27	2	0	0	WCALZOILQXUVFC-YFKPBYRVNA-N	I	KJDGPBZOKRQRED-YKAAPSRENA-N	I
28	1	0	0	KJDGPBZOKRQRED-YKAAPSRENA-N	I	WCALZOILQXUVFC-YFKPBYRVNA-N	I
29	2	0	0	KJDGPBZOKRQRED-YKAAPSRENA-N	I	ZFRRBGVVWUSIQU-BYPYZUCNNA-N	I
30	3	0	0	ZFRRBGVVWUSIQU-BYPYZUCNNA-N	I	IDOSDTAHFWGHKV-AIINLQACNA-N	I
31	1	0	0	IDOSDTAHFWGHKV-AIINLQACNA-N	I	ZFRRBGVVWUSIQU-BYPYZUCNNA-N	I
32	1	0	0	ZFRRBGVVWUSIQU-BYPYZUCNNA-N	I	UXRJSECEEUTNNE-GBXIJSLDNA-N	I
33	1	0	0	UXRJSECEEUTNNE-GBXIJSLDNA-N	I	LGNZILDXYHKHQR-BYPYZUCNNA-N	I
34	1	0	0	LGNZILDXYHKHQR-BYPYZUCNNA-N	I	KJDGPBZOKRQRED-YKAAPSRENA-N	I
35	2	0	0	KIDRGHLQSOLYTF-UHFFFAOYNA-N	I	KJDGPBZOKRQRED-YKAAPSRENA-N	I
36	1	0	0	ZFRRBGVVWUSIQU-BYPYZUCNNA-N	I	KJDGPBZOKRQRED-YKAAPSRENA-N	I
37	1	0	0	KJDGPBZOKRQRED-YKAAPSRENA-N	I	UXRJSECEEUTNNE-GBXIJSLDNA-N	I
38	1	0	0	UXRJSECEEUTNNE-GBXIJSLDNA-N	I	ZFRRBGVVWUSIQU-BYPYZUCNNA-N	I
39	1	0	0	ZFRRBGVVWUSIQU-BYPYZUCNNA-N	I	SWQSFEOXHHXIBH-YFKPBYRVNA-N	I
40	1	0	0	SWQSFEOXHHXIBH-YFKPBYRVNA-N	I	ZFRRBGVVWUSIQU-BYPYZUCNNA-N	I
41	1	0	0	ZFRRBGVVWUSIQU-BYPYZUCNNA-N	I	OMFHFMZWHRYLHY-BYPYZUCNNA-N	I
42	1	0	0	OMFHFMZWHRYLHY-BYPYZUCNNA-N	I	PHWPOFWROLBJDE-REOHCLBHNA-N	I
43	2	0	0	PHWPOFWROLBJDE-REOHCLBHNA-N	I	LOGFATHAEPEIRL-QMMMGPOBNA-N	I
44	1	0	0	LOGFATHAEPEIRL-QMMMGPOBNA-N	I	UXRJSECEEUTNNE-GBXIJSLDNA-N	I
45	3	0	0	UXRJSECEEUTNNE-GBXIJSLDNA-N	I	OMFHFMZWHRYLHY-BYPYZUCNNA-N	I
46	2	0	0	OMFHFMZWHRYLHY-BYPYZUCNNA-N	I	SWQSFEOXHHXIBH-YFKPBYRVNA-N	I
47	1	0	0	PYLVBXRBUBBYCM-PJVXUWSXNA-N	I	UXRJSECEEUTNNE-GBXIJSLDNA-N	I
48	1	0	0	OMFHFMZWHRYLHY-BYPYZUCNNA-N	I	QRAMHJBBMFNBFF-REOHCLBHNA-N	I
49	1	0	0	QRAMHJBBMFNBFF-REOHCLBHNA-N	I	ZFRRBGVVWUSIQU-BYPYZUCNNA-N	I
50	2	0	0	IDOSDTAHFWGHKV-AIINLQACNA-N	I	UXRJSECEEUTNNE-GBXIJSLDNA-N	I
51	1	0	0	UXRJSECEEUTNNE-GBXIJSLDNA-N	I	UXRJSECEEUTNNE-GBXIJSLDNA-N	I
52	1	0	0	UXRJSECEEUTNNE-GBXIJSLDNA-N	I	RIOGVSQWSYFYQB-DBLDWONGNA-N	I
53	1	0	0	RIOGVSQWSYFYQB-DBLDWONGNA-N	I	RIOGVSQWSYFYQB-DBLDWONGNA-N	I
54	1	0	0	RIOGVSQWSYFYQB-DBLDWONGNA-N	I	PHWPOFWROLBJDE-REOHCLBHNA-N	I
55	1	0	0	PHWPOFWROLBJDE-REOHCLBHNA-N	I	ZFRRBGVVWUSIQU-BYPYZUCNNA-N	I
56	1	0	0	ZFRRBGVVWUSIQU-BYPYZUCNNA-N	I	PYLVBXRBUBBYCM-PJVXUWSXNA-N	I
57	1	0	0	PYLVBXRBUBBYCM-PJVXUWSXNA-N	I	KJDGPBZOKRQRED-YKAAPSRENA-N	I
58	1	0	0	KJDGPBZOKRQRED-YKAAPSRENA-N	I	QRAMHJBBMFNBFF-REOHCLBHNA-N	I
59	2	0	0	QRAMHJBBMFNBFF-REOHCLBHNA-N	I	KJDGPBZOKRQRED-YKAAPSRENA-N	I
60	3	0	0	KJDGPBZOKRQRED-YKAAPSRENA-N	I	LOGFATHAEPEIRL-QMMMGPOBNA-N	I
61	2	0	0	LOGFATHAEPEIRL-QMMMGPOBNA-N	I	SWQSFEOXHHXIBH-YFKPBYRVNA-N	I
62	1	0	0	SWQSFEOXHHXIBH-YFKPBYRVNA-N	I	SWQSFEOXHHXIBH-YFKPBYRVNA-N	I
63	3	0	0	SWQSFEOXHHXIBH-YFKPBYRVNA-N	I	KJDGPBZOKRQRED-YKAAPSRENA-N	I
64	1	0	0	KIDRGHLQSOLYTF-UHFFFAOYNA-N	I	WCALZOILQXUVFC-YFKPBYRVNA-N	I
65	2	0	0	WCALZOILQXUVFC-YFKPBYRVNA-N	I	OMFHFMZWHRYLHY-BYPYZUCNNA-N	I
66	3	0	0	SWQSFEOXHHXIBH-YFKPBYRVNA-N	I	IDOSDTAHFWGHKV-AIINLQACNA-N	I
67	1	0	0	IDOSDTAHFWGHKV-AIINLQACNA-N	I	QRAMHJBBMFNBFF-REOHCLBHNA-N	I
68	1	0	0	QRAMHJBBMFNBFF-REOHCLBHNA-N	I	LGNZILDXYHKHQR-BYPYZUCNNA-N	I
69	1	0	0	LGNZILDXYHKHQR-BYPYZUCNNA-N	I	KIDRGHLQSOLYTF-UHFFFAOYNA-N	I
70	1	0	0	KIDRGHLQSOLYTF-UHFFFAOYNA-N	I	UXRJSECEEUTNNE-GBXIJSLDNA-N	I
71	1	0	0	OMFHFMZWHRYLHY-BYPYZUCNNA-N	I	UXRJSECEEUTNNE-GBXIJSLDNA-N	I
72	1	0	0	UXRJSECEEUTNNE-GBXIJSLDNA-N	I	WCALZOILQXUVFC-YFKPBYRVNA-N	I
73	1	0	0	WCALZOILQXUVFC-YFKPBYRVNA-N	I	TZOKHOHKIYBJGB-FGFFPOHCNA-N	I
74	1	0	0	RIOGVSQWSYFYQB-DBLDWONGNA-N	I	VHTIJGPHKRJQGO-REOHCLBHNA-N	I
75	1	0	0	VHTIJGPHKRJQGO-REOHCLBHNA-N	I	IDOSDTAHFWGHKV-AIINLQACNA-N	I
76	1	0	0	IDOSDTAHFWGHKV-AIINLQACNA-N	I	KIDRGHLQSOLYTF-UHFFFAOYNA-N	I
77	1	0	0	KIDRGHLQSOLYTF-UHFFFAOYNA-N	I	PHWPOFWROLBJDE-REOHCLBHNA-N	I
78	1	0	0	LOGFATHAEPEIRL-QMMMGPOBNA-N	I	KJDGPBZOKRQRED-YKAAPSRENA-N	I
79	1	0	0	KJDGPBZOKRQRED-YKAAPSRENA-N	I	KRPXSYLXONNDHS-WHFBIAKZNA-N	I
80	1	0	0	KRPXSYLXONNDHS-WHFBIAKZNA-N	I	PHWPOFWROLBJDE-REOHCLBHNA-N	I
81	1	0	0	PHWPOFWROLBJDE-REOHCLBHNA-N	I	QRAMHJBBMFNBFF-REOHCLBHNA-N	I
82	1	0	0	KJDGPBZOKRQRED-YKAAPSRENA-N	I	SWQSFEOXHHXIBH-YFKPBYRVNA-N	I
83	1	0	0	KJDGPBZOKRQRED-YKAAPSRENA-N	I	TZOKHOHKIYBJGB-FGFFPOHCNA-N	I
84	1	0	0	TZOKHOHKIYBJGB-FGFFPOHCNA-N	I	SWQSFEOXHHXIBH-YFKPBYRVNA-N	I
85	1	0	0	IDOSDTAHFWGHKV-AIINLQACNA-N	I	LOGFATHAEPEIRL-QMMMGPOBNA-N	I
86	1	0	0	LOGFATHAEPEIRL-QMMMGPOBNA-N	I	VHTIJGPHKRJQGO-REOHCLBHNA-N	I
87	1	0	0	VHTIJGPHKRJQGO-REOHCLBHNA-N	I	WCALZOILQXUVFC-YFKPBYRVNA-N	I
88	1	0	0	WCALZOILQXUVFC-YFKPBYRVNA-N	I	KIDRGHLQSOLYTF-UHFFFAOYNA-N	I
89	1	1	1	LOGFATHAEPEIRL-QMMMGPOBNA-N	I	LOGFATHAEPEIRL-QMMMGPOBNA-N	I
90	1	0	0	LOGFATHAEPEIRL-QMMMGPOBNA-N	I	IDOSDTAHFWGHKV-AIINLQACNA-N	I
91	1	0	0	IDOSDTAHFWGHKV-AIINLQACNA-N	I	SWQSFEOXHHXIBH-YFKPBYRVNA-N	I
92	1	0	0	SWQSFEOXHHXIBH-YFKPBYRVNA-N	I	PHWPOFWROLBJDE-REOHCLBHNA-N	I
93	1	0	0	PHWPOFWROLBJDE-REOHCLBHNA-N	I	SWQSFEOXHHXIBH-YFKPBYRVNA-N	I
94	1	0	0	PYLVBXRBUBBYCM-PJVXUWSXNA-N	I	SWQSFEOXHHXIBH-YFKPBYRVNA-N	I
95	1	0	0	SWQSFEOXHHXIBH-YFKPBYRVNA-N	I	KRPXSYLXONNDHS-WHFBIAKZNA-N	I
96	1	0	0	KRPXSYLXONNDHS-WHFBIAKZNA-N	I	KIDRGHLQSOLYTF-UHFFFAOYNA-N	I
97	1	0	0	KIDRGHLQSOLYTF-UHFFFAOYNA-N	I	SWQSFEOXHHXIBH-YFKPBYRVNA-N	I
98	1	0	0	PYLVBXRBUBBYCM-PJVXUWSXNA-N	I	LOGFATHAEPEIRL-QMMMGPOBNA-N	I
99	2	0	0	IDOSDTAHFWGHKV-AIINLQACNA-N	I	KRPXSYLXONNDHS-WHFBIAKZNA-N	I
100	1	0	0	KRPXSYLXONNDHS-WHFBIAKZNA-N	I	OMFHFMZWHRYLHY-BYPYZUCNNA-N	I
101	1	0	0	OMFHFMZWHRYLHY-BYPYZUCNNA-N	I	RIOGVSQWSYFYQB-DBLDWONGNA-N	I
102	1	0	0	KRPXSYLXONNDHS-WHFBIAKZNA-N	I	SWQSFEOXHHXIBH-YFKPBYRVNA-N	I
103	1	1	1	LOGFATHAEPEIRL-QMMMGPOBNA-N	I	WCALZOILQXUVFC-YFKPBYRVNA-N	I
104	1	0	0	IDOSDTAHFWGHKV-AIINLQACNA-N	I	TZOKHOHKIYBJGB-FGFFPOHCNA-N	I
105	1	0	0	OMFHFMZWHRYLHY-BYPYZUCNNA-N	I	ZFRRBGVVWUSIQU-BYPYZUCNNA-N	I
106	1	0	0	UXRJSECEEUTNNE-GBXIJSLDNA-N	I	PYLVBXRBUBBYCM-PJVXUWSXNA-N	I
107	1	0	0	PYLVBXRBUBBYCM-PJVXUWSXNA-N	I	QSKPZOALUXPMMH-OAQQIUNANA-N	C
