# Supplementary material for: Software-aided workflow for predicting protease-specific cleavage sites using physicochemical properties of the natural and unnatural amino acids in peptide-based drug discovery
Source: PLoS One. 2019 Jan 8;14(1):e0199270. doi: 10.1371/journal.pone.0199270 (PMC6324806; doi:10.1371/journal.pone.0199270)
Supplement: S1 File — (ZIP) [file pone.0199270.s014.zip › Initial_Directory/cathepsinD/8/dataset_3921_ext.csv]

	amount	class	frequency	p1	p2	p3	p4	p4_term	pr1	pr2	pr3	pr4	pr4_term
0	1	0	0	LOGFATHAEPEIRL-QMMMGPOBNA-N	TZOKHOHKIYBJGB-FGFFPOHCNA-N	PHWPOFWROLBJDE-REOHCLBHNA-N	SWXJHGAQAYJFDN-REOHCLBHNA-N	N	KJDGPBZOKRQRED-YKAAPSRENA-N	QRAMHJBBMFNBFF-REOHCLBHNA-N	QRAMHJBBMFNBFF-REOHCLBHNA-N	WCALZOILQXUVFC-YFKPBYRVNA-N	I
1	1	0	0	KJDGPBZOKRQRED-YKAAPSRENA-N	LOGFATHAEPEIRL-QMMMGPOBNA-N	TZOKHOHKIYBJGB-FGFFPOHCNA-N	PHWPOFWROLBJDE-REOHCLBHNA-N	I	QRAMHJBBMFNBFF-REOHCLBHNA-N	QRAMHJBBMFNBFF-REOHCLBHNA-N	WCALZOILQXUVFC-YFKPBYRVNA-N	KIDRGHLQSOLYTF-UHFFFAOYNA-N	I
2	1	0	0	QRAMHJBBMFNBFF-REOHCLBHNA-N	KJDGPBZOKRQRED-YKAAPSRENA-N	LOGFATHAEPEIRL-QMMMGPOBNA-N	TZOKHOHKIYBJGB-FGFFPOHCNA-N	I	QRAMHJBBMFNBFF-REOHCLBHNA-N	WCALZOILQXUVFC-YFKPBYRVNA-N	KIDRGHLQSOLYTF-UHFFFAOYNA-N	CQRHONUIJHWWQQ-QMMMGPOBNA-N	I
3	1	0	0	QRAMHJBBMFNBFF-REOHCLBHNA-N	QRAMHJBBMFNBFF-REOHCLBHNA-N	KJDGPBZOKRQRED-YKAAPSRENA-N	LOGFATHAEPEIRL-QMMMGPOBNA-N	I	WCALZOILQXUVFC-YFKPBYRVNA-N	KIDRGHLQSOLYTF-UHFFFAOYNA-N	CQRHONUIJHWWQQ-QMMMGPOBNA-N	UXRJSECEEUTNNE-GBXIJSLDNA-N	I
4	1	0	0	WCALZOILQXUVFC-YFKPBYRVNA-N	QRAMHJBBMFNBFF-REOHCLBHNA-N	QRAMHJBBMFNBFF-REOHCLBHNA-N	KJDGPBZOKRQRED-YKAAPSRENA-N	I	KIDRGHLQSOLYTF-UHFFFAOYNA-N	CQRHONUIJHWWQQ-QMMMGPOBNA-N	UXRJSECEEUTNNE-GBXIJSLDNA-N	KJDGPBZOKRQRED-YKAAPSRENA-N	I
5	1	0	0	KIDRGHLQSOLYTF-UHFFFAOYNA-N	WCALZOILQXUVFC-YFKPBYRVNA-N	QRAMHJBBMFNBFF-REOHCLBHNA-N	QRAMHJBBMFNBFF-REOHCLBHNA-N	I	CQRHONUIJHWWQQ-QMMMGPOBNA-N	UXRJSECEEUTNNE-GBXIJSLDNA-N	KJDGPBZOKRQRED-YKAAPSRENA-N	IDOSDTAHFWGHKV-AIINLQACNA-N	I
6	1	0	0	CQRHONUIJHWWQQ-QMMMGPOBNA-N	KIDRGHLQSOLYTF-UHFFFAOYNA-N	WCALZOILQXUVFC-YFKPBYRVNA-N	QRAMHJBBMFNBFF-REOHCLBHNA-N	I	UXRJSECEEUTNNE-GBXIJSLDNA-N	KJDGPBZOKRQRED-YKAAPSRENA-N	IDOSDTAHFWGHKV-AIINLQACNA-N	KRPXSYLXONNDHS-WHFBIAKZNA-N	I
7	1	0	0	UXRJSECEEUTNNE-GBXIJSLDNA-N	CQRHONUIJHWWQQ-QMMMGPOBNA-N	KIDRGHLQSOLYTF-UHFFFAOYNA-N	WCALZOILQXUVFC-YFKPBYRVNA-N	I	KJDGPBZOKRQRED-YKAAPSRENA-N	IDOSDTAHFWGHKV-AIINLQACNA-N	KRPXSYLXONNDHS-WHFBIAKZNA-N	WCALZOILQXUVFC-YFKPBYRVNA-N	I
8	1	0	0	KJDGPBZOKRQRED-YKAAPSRENA-N	UXRJSECEEUTNNE-GBXIJSLDNA-N	CQRHONUIJHWWQQ-QMMMGPOBNA-N	KIDRGHLQSOLYTF-UHFFFAOYNA-N	I	IDOSDTAHFWGHKV-AIINLQACNA-N	KRPXSYLXONNDHS-WHFBIAKZNA-N	WCALZOILQXUVFC-YFKPBYRVNA-N	KMYCKZYTWWGFEW-RJFJIGAVNA-N	I
9	1	0	0	IDOSDTAHFWGHKV-AIINLQACNA-N	KJDGPBZOKRQRED-YKAAPSRENA-N	UXRJSECEEUTNNE-GBXIJSLDNA-N	CQRHONUIJHWWQQ-QMMMGPOBNA-N	I	KRPXSYLXONNDHS-WHFBIAKZNA-N	WCALZOILQXUVFC-YFKPBYRVNA-N	KMYCKZYTWWGFEW-RJFJIGAVNA-N	ZFRRBGVVWUSIQU-BYPYZUCNNA-N	I
10	1	0	0	KRPXSYLXONNDHS-WHFBIAKZNA-N	IDOSDTAHFWGHKV-AIINLQACNA-N	KJDGPBZOKRQRED-YKAAPSRENA-N	UXRJSECEEUTNNE-GBXIJSLDNA-N	I	WCALZOILQXUVFC-YFKPBYRVNA-N	KMYCKZYTWWGFEW-RJFJIGAVNA-N	ZFRRBGVVWUSIQU-BYPYZUCNNA-N	SWQSFEOXHHXIBH-YFKPBYRVNA-N	I
11	1	0	0	WCALZOILQXUVFC-YFKPBYRVNA-N	KRPXSYLXONNDHS-WHFBIAKZNA-N	IDOSDTAHFWGHKV-AIINLQACNA-N	KJDGPBZOKRQRED-YKAAPSRENA-N	I	KMYCKZYTWWGFEW-RJFJIGAVNA-N	ZFRRBGVVWUSIQU-BYPYZUCNNA-N	SWQSFEOXHHXIBH-YFKPBYRVNA-N	LOGFATHAEPEIRL-QMMMGPOBNA-N	I
12	1	0	0	KMYCKZYTWWGFEW-RJFJIGAVNA-N	WCALZOILQXUVFC-YFKPBYRVNA-N	KRPXSYLXONNDHS-WHFBIAKZNA-N	IDOSDTAHFWGHKV-AIINLQACNA-N	I	ZFRRBGVVWUSIQU-BYPYZUCNNA-N	SWQSFEOXHHXIBH-YFKPBYRVNA-N	LOGFATHAEPEIRL-QMMMGPOBNA-N	KRPXSYLXONNDHS-WHFBIAKZNA-N	I
13	1	0	0	ZFRRBGVVWUSIQU-BYPYZUCNNA-N	KMYCKZYTWWGFEW-RJFJIGAVNA-N	WCALZOILQXUVFC-YFKPBYRVNA-N	KRPXSYLXONNDHS-WHFBIAKZNA-N	I	SWQSFEOXHHXIBH-YFKPBYRVNA-N	LOGFATHAEPEIRL-QMMMGPOBNA-N	KRPXSYLXONNDHS-WHFBIAKZNA-N	OMFHFMZWHRYLHY-BYPYZUCNNA-N	I
14	1	0	0	SWQSFEOXHHXIBH-YFKPBYRVNA-N	ZFRRBGVVWUSIQU-BYPYZUCNNA-N	KMYCKZYTWWGFEW-RJFJIGAVNA-N	WCALZOILQXUVFC-YFKPBYRVNA-N	I	LOGFATHAEPEIRL-QMMMGPOBNA-N	KRPXSYLXONNDHS-WHFBIAKZNA-N	OMFHFMZWHRYLHY-BYPYZUCNNA-N	KIDRGHLQSOLYTF-UHFFFAOYNA-N	I
15	1	1	1	LOGFATHAEPEIRL-QMMMGPOBNA-N	SWQSFEOXHHXIBH-YFKPBYRVNA-N	ZFRRBGVVWUSIQU-BYPYZUCNNA-N	KMYCKZYTWWGFEW-RJFJIGAVNA-N	I	KRPXSYLXONNDHS-WHFBIAKZNA-N	OMFHFMZWHRYLHY-BYPYZUCNNA-N	KIDRGHLQSOLYTF-UHFFFAOYNA-N	LOGFATHAEPEIRL-QMMMGPOBNA-N	I
16	1	0	0	KRPXSYLXONNDHS-WHFBIAKZNA-N	LOGFATHAEPEIRL-QMMMGPOBNA-N	SWQSFEOXHHXIBH-YFKPBYRVNA-N	ZFRRBGVVWUSIQU-BYPYZUCNNA-N	I	OMFHFMZWHRYLHY-BYPYZUCNNA-N	KIDRGHLQSOLYTF-UHFFFAOYNA-N	LOGFATHAEPEIRL-QMMMGPOBNA-N	UXRJSECEEUTNNE-GBXIJSLDNA-N	I
17	1	0	0	OMFHFMZWHRYLHY-BYPYZUCNNA-N	KRPXSYLXONNDHS-WHFBIAKZNA-N	LOGFATHAEPEIRL-QMMMGPOBNA-N	SWQSFEOXHHXIBH-YFKPBYRVNA-N	I	KIDRGHLQSOLYTF-UHFFFAOYNA-N	LOGFATHAEPEIRL-QMMMGPOBNA-N	UXRJSECEEUTNNE-GBXIJSLDNA-N	IDOSDTAHFWGHKV-AIINLQACNA-N	I
18	1	1	1	KIDRGHLQSOLYTF-UHFFFAOYNA-N	OMFHFMZWHRYLHY-BYPYZUCNNA-N	KRPXSYLXONNDHS-WHFBIAKZNA-N	LOGFATHAEPEIRL-QMMMGPOBNA-N	I	LOGFATHAEPEIRL-QMMMGPOBNA-N	UXRJSECEEUTNNE-GBXIJSLDNA-N	IDOSDTAHFWGHKV-AIINLQACNA-N	RIOGVSQWSYFYQB-DBLDWONGNA-N	I
19	1	0	0	LOGFATHAEPEIRL-QMMMGPOBNA-N	KIDRGHLQSOLYTF-UHFFFAOYNA-N	OMFHFMZWHRYLHY-BYPYZUCNNA-N	KRPXSYLXONNDHS-WHFBIAKZNA-N	I	UXRJSECEEUTNNE-GBXIJSLDNA-N	IDOSDTAHFWGHKV-AIINLQACNA-N	RIOGVSQWSYFYQB-DBLDWONGNA-N	WCALZOILQXUVFC-YFKPBYRVNA-N	I
20	1	0	0	UXRJSECEEUTNNE-GBXIJSLDNA-N	LOGFATHAEPEIRL-QMMMGPOBNA-N	KIDRGHLQSOLYTF-UHFFFAOYNA-N	OMFHFMZWHRYLHY-BYPYZUCNNA-N	I	IDOSDTAHFWGHKV-AIINLQACNA-N	RIOGVSQWSYFYQB-DBLDWONGNA-N	WCALZOILQXUVFC-YFKPBYRVNA-N	VHTIJGPHKRJQGO-REOHCLBHNA-N	I
21	1	0	0	IDOSDTAHFWGHKV-AIINLQACNA-N	UXRJSECEEUTNNE-GBXIJSLDNA-N	LOGFATHAEPEIRL-QMMMGPOBNA-N	KIDRGHLQSOLYTF-UHFFFAOYNA-N	I	RIOGVSQWSYFYQB-DBLDWONGNA-N	WCALZOILQXUVFC-YFKPBYRVNA-N	VHTIJGPHKRJQGO-REOHCLBHNA-N	TZOKHOHKIYBJGB-FGFFPOHCNA-N	I
22	1	0	0	RIOGVSQWSYFYQB-DBLDWONGNA-N	IDOSDTAHFWGHKV-AIINLQACNA-N	UXRJSECEEUTNNE-GBXIJSLDNA-N	LOGFATHAEPEIRL-QMMMGPOBNA-N	I	WCALZOILQXUVFC-YFKPBYRVNA-N	VHTIJGPHKRJQGO-REOHCLBHNA-N	TZOKHOHKIYBJGB-FGFFPOHCNA-N	PYLVBXRBUBBYCM-PJVXUWSXNA-N	I
23	1	0	0	WCALZOILQXUVFC-YFKPBYRVNA-N	RIOGVSQWSYFYQB-DBLDWONGNA-N	IDOSDTAHFWGHKV-AIINLQACNA-N	UXRJSECEEUTNNE-GBXIJSLDNA-N	I	VHTIJGPHKRJQGO-REOHCLBHNA-N	TZOKHOHKIYBJGB-FGFFPOHCNA-N	PYLVBXRBUBBYCM-PJVXUWSXNA-N	KIDRGHLQSOLYTF-UHFFFAOYNA-N	I
24	1	0	0	VHTIJGPHKRJQGO-REOHCLBHNA-N	WCALZOILQXUVFC-YFKPBYRVNA-N	RIOGVSQWSYFYQB-DBLDWONGNA-N	IDOSDTAHFWGHKV-AIINLQACNA-N	I	TZOKHOHKIYBJGB-FGFFPOHCNA-N	PYLVBXRBUBBYCM-PJVXUWSXNA-N	KIDRGHLQSOLYTF-UHFFFAOYNA-N	QRAMHJBBMFNBFF-REOHCLBHNA-N	I
25	1	0	0	TZOKHOHKIYBJGB-FGFFPOHCNA-N	VHTIJGPHKRJQGO-REOHCLBHNA-N	WCALZOILQXUVFC-YFKPBYRVNA-N	RIOGVSQWSYFYQB-DBLDWONGNA-N	I	PYLVBXRBUBBYCM-PJVXUWSXNA-N	KIDRGHLQSOLYTF-UHFFFAOYNA-N	QRAMHJBBMFNBFF-REOHCLBHNA-N	KJDGPBZOKRQRED-YKAAPSRENA-N	I
26	1	0	0	PYLVBXRBUBBYCM-PJVXUWSXNA-N	TZOKHOHKIYBJGB-FGFFPOHCNA-N	VHTIJGPHKRJQGO-REOHCLBHNA-N	WCALZOILQXUVFC-YFKPBYRVNA-N	I	KIDRGHLQSOLYTF-UHFFFAOYNA-N	QRAMHJBBMFNBFF-REOHCLBHNA-N	KJDGPBZOKRQRED-YKAAPSRENA-N	KRPXSYLXONNDHS-WHFBIAKZNA-N	I
27	1	0	0	KIDRGHLQSOLYTF-UHFFFAOYNA-N	PYLVBXRBUBBYCM-PJVXUWSXNA-N	TZOKHOHKIYBJGB-FGFFPOHCNA-N	VHTIJGPHKRJQGO-REOHCLBHNA-N	I	QRAMHJBBMFNBFF-REOHCLBHNA-N	KJDGPBZOKRQRED-YKAAPSRENA-N	KRPXSYLXONNDHS-WHFBIAKZNA-N	TZOKHOHKIYBJGB-FGFFPOHCNA-N	I
28	1	0	0	QRAMHJBBMFNBFF-REOHCLBHNA-N	KIDRGHLQSOLYTF-UHFFFAOYNA-N	PYLVBXRBUBBYCM-PJVXUWSXNA-N	TZOKHOHKIYBJGB-FGFFPOHCNA-N	I	KJDGPBZOKRQRED-YKAAPSRENA-N	KRPXSYLXONNDHS-WHFBIAKZNA-N	TZOKHOHKIYBJGB-FGFFPOHCNA-N	VHTIJGPHKRJQGO-REOHCLBHNA-N	I
29	1	0	0	KJDGPBZOKRQRED-YKAAPSRENA-N	QRAMHJBBMFNBFF-REOHCLBHNA-N	KIDRGHLQSOLYTF-UHFFFAOYNA-N	PYLVBXRBUBBYCM-PJVXUWSXNA-N	I	KRPXSYLXONNDHS-WHFBIAKZNA-N	TZOKHOHKIYBJGB-FGFFPOHCNA-N	VHTIJGPHKRJQGO-REOHCLBHNA-N	KRPXSYLXONNDHS-WHFBIAKZNA-N	I
30	1	0	0	KRPXSYLXONNDHS-WHFBIAKZNA-N	KJDGPBZOKRQRED-YKAAPSRENA-N	QRAMHJBBMFNBFF-REOHCLBHNA-N	KIDRGHLQSOLYTF-UHFFFAOYNA-N	I	TZOKHOHKIYBJGB-FGFFPOHCNA-N	VHTIJGPHKRJQGO-REOHCLBHNA-N	KRPXSYLXONNDHS-WHFBIAKZNA-N	KRPXSYLXONNDHS-WHFBIAKZNA-N	I
31	1	0	0	TZOKHOHKIYBJGB-FGFFPOHCNA-N	KRPXSYLXONNDHS-WHFBIAKZNA-N	KJDGPBZOKRQRED-YKAAPSRENA-N	QRAMHJBBMFNBFF-REOHCLBHNA-N	I	VHTIJGPHKRJQGO-REOHCLBHNA-N	KRPXSYLXONNDHS-WHFBIAKZNA-N	KRPXSYLXONNDHS-WHFBIAKZNA-N	LOGFATHAEPEIRL-QMMMGPOBNA-N	I
32	1	0	0	VHTIJGPHKRJQGO-REOHCLBHNA-N	TZOKHOHKIYBJGB-FGFFPOHCNA-N	KRPXSYLXONNDHS-WHFBIAKZNA-N	KJDGPBZOKRQRED-YKAAPSRENA-N	I	KRPXSYLXONNDHS-WHFBIAKZNA-N	KRPXSYLXONNDHS-WHFBIAKZNA-N	LOGFATHAEPEIRL-QMMMGPOBNA-N	KMYCKZYTWWGFEW-RJFJIGAVNA-N	I
33	1	0	0	KRPXSYLXONNDHS-WHFBIAKZNA-N	VHTIJGPHKRJQGO-REOHCLBHNA-N	TZOKHOHKIYBJGB-FGFFPOHCNA-N	KRPXSYLXONNDHS-WHFBIAKZNA-N	I	KRPXSYLXONNDHS-WHFBIAKZNA-N	LOGFATHAEPEIRL-QMMMGPOBNA-N	KMYCKZYTWWGFEW-RJFJIGAVNA-N	UXRJSECEEUTNNE-GBXIJSLDNA-N	I
34	1	0	0	KRPXSYLXONNDHS-WHFBIAKZNA-N	KRPXSYLXONNDHS-WHFBIAKZNA-N	VHTIJGPHKRJQGO-REOHCLBHNA-N	TZOKHOHKIYBJGB-FGFFPOHCNA-N	I	LOGFATHAEPEIRL-QMMMGPOBNA-N	KMYCKZYTWWGFEW-RJFJIGAVNA-N	UXRJSECEEUTNNE-GBXIJSLDNA-N	SWQSFEOXHHXIBH-YFKPBYRVNA-N	I
35	1	0	0	LOGFATHAEPEIRL-QMMMGPOBNA-N	KRPXSYLXONNDHS-WHFBIAKZNA-N	KRPXSYLXONNDHS-WHFBIAKZNA-N	VHTIJGPHKRJQGO-REOHCLBHNA-N	I	KMYCKZYTWWGFEW-RJFJIGAVNA-N	UXRJSECEEUTNNE-GBXIJSLDNA-N	SWQSFEOXHHXIBH-YFKPBYRVNA-N	SWQSFEOXHHXIBH-YFKPBYRVNA-N	I
36	1	0	0	KMYCKZYTWWGFEW-RJFJIGAVNA-N	LOGFATHAEPEIRL-QMMMGPOBNA-N	KRPXSYLXONNDHS-WHFBIAKZNA-N	KRPXSYLXONNDHS-WHFBIAKZNA-N	I	UXRJSECEEUTNNE-GBXIJSLDNA-N	SWQSFEOXHHXIBH-YFKPBYRVNA-N	SWQSFEOXHHXIBH-YFKPBYRVNA-N	SWQSFEOXHHXIBH-YFKPBYRVNA-N	I
37	1	0	0	UXRJSECEEUTNNE-GBXIJSLDNA-N	KMYCKZYTWWGFEW-RJFJIGAVNA-N	LOGFATHAEPEIRL-QMMMGPOBNA-N	KRPXSYLXONNDHS-WHFBIAKZNA-N	I	SWQSFEOXHHXIBH-YFKPBYRVNA-N	SWQSFEOXHHXIBH-YFKPBYRVNA-N	SWQSFEOXHHXIBH-YFKPBYRVNA-N	WCALZOILQXUVFC-YFKPBYRVNA-N	I
38	1	0	0	SWQSFEOXHHXIBH-YFKPBYRVNA-N	UXRJSECEEUTNNE-GBXIJSLDNA-N	KMYCKZYTWWGFEW-RJFJIGAVNA-N	LOGFATHAEPEIRL-QMMMGPOBNA-N	I	SWQSFEOXHHXIBH-YFKPBYRVNA-N	SWQSFEOXHHXIBH-YFKPBYRVNA-N	WCALZOILQXUVFC-YFKPBYRVNA-N	PHWPOFWROLBJDE-REOHCLBHNA-N	I
39	1	0	0	SWQSFEOXHHXIBH-YFKPBYRVNA-N	SWQSFEOXHHXIBH-YFKPBYRVNA-N	UXRJSECEEUTNNE-GBXIJSLDNA-N	KMYCKZYTWWGFEW-RJFJIGAVNA-N	I	SWQSFEOXHHXIBH-YFKPBYRVNA-N	WCALZOILQXUVFC-YFKPBYRVNA-N	PHWPOFWROLBJDE-REOHCLBHNA-N	OMFHFMZWHRYLHY-BYPYZUCNNA-N	I
40	1	0	0	SWQSFEOXHHXIBH-YFKPBYRVNA-N	SWQSFEOXHHXIBH-YFKPBYRVNA-N	SWQSFEOXHHXIBH-YFKPBYRVNA-N	UXRJSECEEUTNNE-GBXIJSLDNA-N	I	WCALZOILQXUVFC-YFKPBYRVNA-N	PHWPOFWROLBJDE-REOHCLBHNA-N	OMFHFMZWHRYLHY-BYPYZUCNNA-N	QRAMHJBBMFNBFF-REOHCLBHNA-N	I
41	1	0	0	WCALZOILQXUVFC-YFKPBYRVNA-N	SWQSFEOXHHXIBH-YFKPBYRVNA-N	SWQSFEOXHHXIBH-YFKPBYRVNA-N	SWQSFEOXHHXIBH-YFKPBYRVNA-N	I	PHWPOFWROLBJDE-REOHCLBHNA-N	OMFHFMZWHRYLHY-BYPYZUCNNA-N	QRAMHJBBMFNBFF-REOHCLBHNA-N	VHTIJGPHKRJQGO-REOHCLBHNA-N	I
42	1	0	0	PHWPOFWROLBJDE-REOHCLBHNA-N	WCALZOILQXUVFC-YFKPBYRVNA-N	SWQSFEOXHHXIBH-YFKPBYRVNA-N	SWQSFEOXHHXIBH-YFKPBYRVNA-N	I	OMFHFMZWHRYLHY-BYPYZUCNNA-N	QRAMHJBBMFNBFF-REOHCLBHNA-N	VHTIJGPHKRJQGO-REOHCLBHNA-N	TZOKHOHKIYBJGB-FGFFPOHCNA-N	I
43	1	0	0	OMFHFMZWHRYLHY-BYPYZUCNNA-N	PHWPOFWROLBJDE-REOHCLBHNA-N	WCALZOILQXUVFC-YFKPBYRVNA-N	SWQSFEOXHHXIBH-YFKPBYRVNA-N	I	QRAMHJBBMFNBFF-REOHCLBHNA-N	VHTIJGPHKRJQGO-REOHCLBHNA-N	TZOKHOHKIYBJGB-FGFFPOHCNA-N	ZFRRBGVVWUSIQU-BYPYZUCNNA-N	I
44	1	0	0	QRAMHJBBMFNBFF-REOHCLBHNA-N	OMFHFMZWHRYLHY-BYPYZUCNNA-N	PHWPOFWROLBJDE-REOHCLBHNA-N	WCALZOILQXUVFC-YFKPBYRVNA-N	I	VHTIJGPHKRJQGO-REOHCLBHNA-N	TZOKHOHKIYBJGB-FGFFPOHCNA-N	ZFRRBGVVWUSIQU-BYPYZUCNNA-N	SWQSFEOXHHXIBH-YFKPBYRVNA-N	I
45	1	0	0	VHTIJGPHKRJQGO-REOHCLBHNA-N	QRAMHJBBMFNBFF-REOHCLBHNA-N	OMFHFMZWHRYLHY-BYPYZUCNNA-N	PHWPOFWROLBJDE-REOHCLBHNA-N	I	TZOKHOHKIYBJGB-FGFFPOHCNA-N	ZFRRBGVVWUSIQU-BYPYZUCNNA-N	SWQSFEOXHHXIBH-YFKPBYRVNA-N	RIOGVSQWSYFYQB-DBLDWONGNA-N	I
46	1	0	0	TZOKHOHKIYBJGB-FGFFPOHCNA-N	VHTIJGPHKRJQGO-REOHCLBHNA-N	QRAMHJBBMFNBFF-REOHCLBHNA-N	OMFHFMZWHRYLHY-BYPYZUCNNA-N	I	ZFRRBGVVWUSIQU-BYPYZUCNNA-N	SWQSFEOXHHXIBH-YFKPBYRVNA-N	RIOGVSQWSYFYQB-DBLDWONGNA-N	UXRJSECEEUTNNE-GBXIJSLDNA-N	I
47	1	0	0	ZFRRBGVVWUSIQU-BYPYZUCNNA-N	TZOKHOHKIYBJGB-FGFFPOHCNA-N	VHTIJGPHKRJQGO-REOHCLBHNA-N	QRAMHJBBMFNBFF-REOHCLBHNA-N	I	SWQSFEOXHHXIBH-YFKPBYRVNA-N	RIOGVSQWSYFYQB-DBLDWONGNA-N	UXRJSECEEUTNNE-GBXIJSLDNA-N	NXFZNQJWFVCTOM-JTQLQIEINA-N	I
48	1	1	1	SWQSFEOXHHXIBH-YFKPBYRVNA-N	ZFRRBGVVWUSIQU-BYPYZUCNNA-N	TZOKHOHKIYBJGB-FGFFPOHCNA-N	VHTIJGPHKRJQGO-REOHCLBHNA-N	I	RIOGVSQWSYFYQB-DBLDWONGNA-N	UXRJSECEEUTNNE-GBXIJSLDNA-N	NXFZNQJWFVCTOM-JTQLQIEINA-N	OMFHFMZWHRYLHY-BYPYZUCNNA-N	I
49	1	0	0	RIOGVSQWSYFYQB-DBLDWONGNA-N	SWQSFEOXHHXIBH-YFKPBYRVNA-N	ZFRRBGVVWUSIQU-BYPYZUCNNA-N	TZOKHOHKIYBJGB-FGFFPOHCNA-N	I	UXRJSECEEUTNNE-GBXIJSLDNA-N	NXFZNQJWFVCTOM-JTQLQIEINA-N	OMFHFMZWHRYLHY-BYPYZUCNNA-N	SWQSFEOXHHXIBH-YFKPBYRVNA-N	I
50	1	0	0	UXRJSECEEUTNNE-GBXIJSLDNA-N	RIOGVSQWSYFYQB-DBLDWONGNA-N	SWQSFEOXHHXIBH-YFKPBYRVNA-N	ZFRRBGVVWUSIQU-BYPYZUCNNA-N	I	NXFZNQJWFVCTOM-JTQLQIEINA-N	OMFHFMZWHRYLHY-BYPYZUCNNA-N	SWQSFEOXHHXIBH-YFKPBYRVNA-N	CQRHONUIJHWWQQ-QMMMGPOBNA-N	I
51	1	1	1	NXFZNQJWFVCTOM-JTQLQIEINA-N	UXRJSECEEUTNNE-GBXIJSLDNA-N	RIOGVSQWSYFYQB-DBLDWONGNA-N	SWQSFEOXHHXIBH-YFKPBYRVNA-N	I	OMFHFMZWHRYLHY-BYPYZUCNNA-N	SWQSFEOXHHXIBH-YFKPBYRVNA-N	CQRHONUIJHWWQQ-QMMMGPOBNA-N	KRPXSYLXONNDHS-WHFBIAKZNA-N	I
52	1	0	0	OMFHFMZWHRYLHY-BYPYZUCNNA-N	NXFZNQJWFVCTOM-JTQLQIEINA-N	UXRJSECEEUTNNE-GBXIJSLDNA-N	RIOGVSQWSYFYQB-DBLDWONGNA-N	I	SWQSFEOXHHXIBH-YFKPBYRVNA-N	CQRHONUIJHWWQQ-QMMMGPOBNA-N	KRPXSYLXONNDHS-WHFBIAKZNA-N	OMFHFMZWHRYLHY-BYPYZUCNNA-N	I
53	1	0	0	SWQSFEOXHHXIBH-YFKPBYRVNA-N	OMFHFMZWHRYLHY-BYPYZUCNNA-N	NXFZNQJWFVCTOM-JTQLQIEINA-N	UXRJSECEEUTNNE-GBXIJSLDNA-N	I	CQRHONUIJHWWQQ-QMMMGPOBNA-N	KRPXSYLXONNDHS-WHFBIAKZNA-N	OMFHFMZWHRYLHY-BYPYZUCNNA-N	IDOSDTAHFWGHKV-AIINLQACNA-N	I
54	1	1	1	CQRHONUIJHWWQQ-QMMMGPOBNA-N	SWQSFEOXHHXIBH-YFKPBYRVNA-N	OMFHFMZWHRYLHY-BYPYZUCNNA-N	NXFZNQJWFVCTOM-JTQLQIEINA-N	I	KRPXSYLXONNDHS-WHFBIAKZNA-N	OMFHFMZWHRYLHY-BYPYZUCNNA-N	IDOSDTAHFWGHKV-AIINLQACNA-N	WCALZOILQXUVFC-YFKPBYRVNA-N	I
55	1	0	0	KRPXSYLXONNDHS-WHFBIAKZNA-N	CQRHONUIJHWWQQ-QMMMGPOBNA-N	SWQSFEOXHHXIBH-YFKPBYRVNA-N	OMFHFMZWHRYLHY-BYPYZUCNNA-N	I	OMFHFMZWHRYLHY-BYPYZUCNNA-N	IDOSDTAHFWGHKV-AIINLQACNA-N	WCALZOILQXUVFC-YFKPBYRVNA-N	WCALZOILQXUVFC-YFKPBYRVNA-N	I
56	1	0	0	OMFHFMZWHRYLHY-BYPYZUCNNA-N	KRPXSYLXONNDHS-WHFBIAKZNA-N	CQRHONUIJHWWQQ-QMMMGPOBNA-N	SWQSFEOXHHXIBH-YFKPBYRVNA-N	I	IDOSDTAHFWGHKV-AIINLQACNA-N	WCALZOILQXUVFC-YFKPBYRVNA-N	WCALZOILQXUVFC-YFKPBYRVNA-N	PHWPOFWROLBJDE-REOHCLBHNA-N	I
57	1	0	0	IDOSDTAHFWGHKV-AIINLQACNA-N	OMFHFMZWHRYLHY-BYPYZUCNNA-N	KRPXSYLXONNDHS-WHFBIAKZNA-N	CQRHONUIJHWWQQ-QMMMGPOBNA-N	I	WCALZOILQXUVFC-YFKPBYRVNA-N	WCALZOILQXUVFC-YFKPBYRVNA-N	PHWPOFWROLBJDE-REOHCLBHNA-N	SWQSFEOXHHXIBH-YFKPBYRVNA-N	I
58	1	0	0	WCALZOILQXUVFC-YFKPBYRVNA-N	IDOSDTAHFWGHKV-AIINLQACNA-N	OMFHFMZWHRYLHY-BYPYZUCNNA-N	KRPXSYLXONNDHS-WHFBIAKZNA-N	I	WCALZOILQXUVFC-YFKPBYRVNA-N	PHWPOFWROLBJDE-REOHCLBHNA-N	SWQSFEOXHHXIBH-YFKPBYRVNA-N	SWQSFEOXHHXIBH-YFKPBYRVNA-N	I
59	1	0	0	WCALZOILQXUVFC-YFKPBYRVNA-N	WCALZOILQXUVFC-YFKPBYRVNA-N	IDOSDTAHFWGHKV-AIINLQACNA-N	OMFHFMZWHRYLHY-BYPYZUCNNA-N	I	PHWPOFWROLBJDE-REOHCLBHNA-N	SWQSFEOXHHXIBH-YFKPBYRVNA-N	SWQSFEOXHHXIBH-YFKPBYRVNA-N	OMFHFMZWHRYLHY-BYPYZUCNNA-N	I
60	1	0	0	PHWPOFWROLBJDE-REOHCLBHNA-N	WCALZOILQXUVFC-YFKPBYRVNA-N	WCALZOILQXUVFC-YFKPBYRVNA-N	IDOSDTAHFWGHKV-AIINLQACNA-N	I	SWQSFEOXHHXIBH-YFKPBYRVNA-N	SWQSFEOXHHXIBH-YFKPBYRVNA-N	OMFHFMZWHRYLHY-BYPYZUCNNA-N	SWQSFEOXHHXIBH-YFKPBYRVNA-N	I
61	1	0	0	SWQSFEOXHHXIBH-YFKPBYRVNA-N	PHWPOFWROLBJDE-REOHCLBHNA-N	WCALZOILQXUVFC-YFKPBYRVNA-N	WCALZOILQXUVFC-YFKPBYRVNA-N	I	SWQSFEOXHHXIBH-YFKPBYRVNA-N	OMFHFMZWHRYLHY-BYPYZUCNNA-N	SWQSFEOXHHXIBH-YFKPBYRVNA-N	TZOKHOHKIYBJGB-FGFFPOHCNA-N	I
62	1	0	0	SWQSFEOXHHXIBH-YFKPBYRVNA-N	SWQSFEOXHHXIBH-YFKPBYRVNA-N	PHWPOFWROLBJDE-REOHCLBHNA-N	WCALZOILQXUVFC-YFKPBYRVNA-N	I	OMFHFMZWHRYLHY-BYPYZUCNNA-N	SWQSFEOXHHXIBH-YFKPBYRVNA-N	TZOKHOHKIYBJGB-FGFFPOHCNA-N	NPBKMIKJZBCJID-PLBDYLFSNA-N	C
