# Supplementary material for: Software-aided workflow for predicting protease-specific cleavage sites using physicochemical properties of the natural and unnatural amino acids in peptide-based drug discovery
Source: PLoS One. 2019 Jan 8;14(1):e0199270. doi: 10.1371/journal.pone.0199270 (PMC6324806; doi:10.1371/journal.pone.0199270)
Supplement: S1 File — (ZIP) [file pone.0199270.s014.zip › Initial_Directory/cathepsinL/2/dataset.csv]

amount	class	frequency	p1	p1_term	pr1	pr1_term
30	0	2	UXRJSECEEUTNNE-GBXIJSLDNA-N	I	RIOGVSQWSYFYQB-DBLDWONGNA-N	I
52	0	8	KIDRGHLQSOLYTF-UHFFFAOYNA-N	I	KMYCKZYTWWGFEW-RJFJIGAVNA-N	I
47	0	1	OMFHFMZWHRYLHY-BYPYZUCNNA-N	I	TZOKHOHKIYBJGB-FGFFPOHCNA-N	I
30	0	2	KMYCKZYTWWGFEW-RJFJIGAVNA-N	I	PHWPOFWROLBJDE-REOHCLBHNA-N	I
30	0	2	LOGFATHAEPEIRL-QMMMGPOBNA-N	I	PHWPOFWROLBJDE-REOHCLBHNA-N	I
19	0	3	WCALZOILQXUVFC-YFKPBYRVNA-N	I	IDOSDTAHFWGHKV-AIINLQACNA-N	I
6	0	1	KMYCKZYTWWGFEW-RJFJIGAVNA-N	I	KMYCKZYTWWGFEW-RJFJIGAVNA-N	I
35	0	4	PHWPOFWROLBJDE-REOHCLBHNA-N	I	KMYCKZYTWWGFEW-RJFJIGAVNA-N	I
89	0	4	KIDRGHLQSOLYTF-UHFFFAOYNA-N	I	WCALZOILQXUVFC-YFKPBYRVNA-N	I
23	0	1	KRPXSYLXONNDHS-WHFBIAKZNA-N	I	KJDGPBZOKRQRED-YKAAPSRENA-N	I
10	0	1	OMFHFMZWHRYLHY-BYPYZUCNNA-N	I	QRAMHJBBMFNBFF-REOHCLBHNA-N	I
4	0	1	NXFZNQJWFVCTOM-JTQLQIEINA-N	I	UXRJSECEEUTNNE-GBXIJSLDNA-N	I
24	0	6	LGNZILDXYHKHQR-BYPYZUCNNA-N	I	KIDRGHLQSOLYTF-UHFFFAOYNA-N	I
104	0	11	WCALZOILQXUVFC-YFKPBYRVNA-N	I	KIDRGHLQSOLYTF-UHFFFAOYNA-N	I
4	0	1	KRPXSYLXONNDHS-WHFBIAKZNA-N	I	IDOSDTAHFWGHKV-AIINLQACNA-N	I
3	0	1	LHDSFHWSJUCJQC-FGFFPOHCNA-N	N	TZOKHOHKIYBJGB-FGFFPOHCNA-N	I
2	0	1	SVNZVKYCFCTCPG-UHFFFAOYNA-N	N	KJDGPBZOKRQRED-YKAAPSRENA-N	I
18	0	1	PYLVBXRBUBBYCM-PJVXUWSXNA-N	I	CQRHONUIJHWWQQ-QMMMGPOBNA-N	I
14	0	1	UXRJSECEEUTNNE-GBXIJSLDNA-N	I	LGNZILDXYHKHQR-BYPYZUCNNA-N	I
1	0	1	KRPXSYLXONNDHS-WHFBIAKZNA-N	I	AAXOKPQSQGDDNC-ODVHTPRONA-N	C
20	0	1	TZOKHOHKIYBJGB-FGFFPOHCNA-N	I	KJDGPBZOKRQRED-YKAAPSRENA-N	I
55	0	1	PHWPOFWROLBJDE-REOHCLBHNA-N	I	KJDGPBZOKRQRED-YKAAPSRENA-N	I
27	0	3	LOGFATHAEPEIRL-QMMMGPOBNA-N	I	KMYCKZYTWWGFEW-RJFJIGAVNA-N	I
17	0	8	SWQSFEOXHHXIBH-YFKPBYRVNA-N	I	VHTIJGPHKRJQGO-REOHCLBHNA-N	I
138	0	13	KIDRGHLQSOLYTF-UHFFFAOYNA-N	I	VHTIJGPHKRJQGO-REOHCLBHNA-N	I
21	0	8	SWQSFEOXHHXIBH-YFKPBYRVNA-N	I	KIDRGHLQSOLYTF-UHFFFAOYNA-N	I
16	0	2	LOGFATHAEPEIRL-QMMMGPOBNA-N	I	KRPXSYLXONNDHS-WHFBIAKZNA-N	I
15	0	2	NXFZNQJWFVCTOM-JTQLQIEINA-N	I	KIDRGHLQSOLYTF-UHFFFAOYNA-N	I
61	0	2	PYLVBXRBUBBYCM-PJVXUWSXNA-N	I	RIOGVSQWSYFYQB-DBLDWONGNA-N	I
5	0	1	NXFZNQJWFVCTOM-JTQLQIEINA-N	I	PHWPOFWROLBJDE-REOHCLBHNA-N	I
17	0	1	KMYCKZYTWWGFEW-RJFJIGAVNA-N	I	TZOKHOHKIYBJGB-FGFFPOHCNA-N	I
258	0	36	KIDRGHLQSOLYTF-UHFFFAOYNA-N	I	KIDRGHLQSOLYTF-UHFFFAOYNA-N	I
70	0	4	VHTIJGPHKRJQGO-REOHCLBHNA-N	I	OMFHFMZWHRYLHY-BYPYZUCNNA-N	I
35	0	4	PHWPOFWROLBJDE-REOHCLBHNA-N	I	TZOKHOHKIYBJGB-FGFFPOHCNA-N	I
97	0	6	VHTIJGPHKRJQGO-REOHCLBHNA-N	I	PYLVBXRBUBBYCM-PJVXUWSXNA-N	I
4	0	1	KMYCKZYTWWGFEW-RJFJIGAVNA-N	I	NXFZNQJWFVCTOM-JTQLQIEINA-N	I
24	0	1	LOGFATHAEPEIRL-QMMMGPOBNA-N	I	TZOKHOHKIYBJGB-FGFFPOHCNA-N	I
22	0	2	VHTIJGPHKRJQGO-REOHCLBHNA-N	I	SWQSFEOXHHXIBH-YFKPBYRVNA-N	I
68	0	1	KIDRGHLQSOLYTF-UHFFFAOYNA-N	I	KJDGPBZOKRQRED-YKAAPSRENA-N	I
24	0	1	CQRHONUIJHWWQQ-QMMMGPOBNA-N	I	PHWPOFWROLBJDE-REOHCLBHNA-N	I
49	0	5	VHTIJGPHKRJQGO-REOHCLBHNA-N	I	KRPXSYLXONNDHS-WHFBIAKZNA-N	I
59	0	8	RIOGVSQWSYFYQB-DBLDWONGNA-N	I	PYLVBXRBUBBYCM-PJVXUWSXNA-N	I
35	0	1	RIOGVSQWSYFYQB-DBLDWONGNA-N	I	KJDGPBZOKRQRED-YKAAPSRENA-N	I
18	0	1	KJDGPBZOKRQRED-YKAAPSRENA-N	I	LGNZILDXYHKHQR-BYPYZUCNNA-N	I
18	0	1	UXRJSECEEUTNNE-GBXIJSLDNA-N	I	SWQSFEOXHHXIBH-YFKPBYRVNA-N	I
9	0	3	QRAMHJBBMFNBFF-REOHCLBHNA-N	I	PHWPOFWROLBJDE-REOHCLBHNA-N	I
36	0	4	PYLVBXRBUBBYCM-PJVXUWSXNA-N	I	KRPXSYLXONNDHS-WHFBIAKZNA-N	I
88	0	8	UXRJSECEEUTNNE-GBXIJSLDNA-N	I	VHTIJGPHKRJQGO-REOHCLBHNA-N	I
58	0	4	KJDGPBZOKRQRED-YKAAPSRENA-N	I	PHWPOFWROLBJDE-REOHCLBHNA-N	I
54	0	3	KRPXSYLXONNDHS-WHFBIAKZNA-N	I	KIDRGHLQSOLYTF-UHFFFAOYNA-N	I
62	0	1	UXRJSECEEUTNNE-GBXIJSLDNA-N	I	OMFHFMZWHRYLHY-BYPYZUCNNA-N	I
74	0	1	WCALZOILQXUVFC-YFKPBYRVNA-N	I	OMFHFMZWHRYLHY-BYPYZUCNNA-N	I
28	0	2	KJDGPBZOKRQRED-YKAAPSRENA-N	I	KMYCKZYTWWGFEW-RJFJIGAVNA-N	I
8	0	1	QRAMHJBBMFNBFF-REOHCLBHNA-N	I	KJDGPBZOKRQRED-YKAAPSRENA-N	I
34	0	4	PYLVBXRBUBBYCM-PJVXUWSXNA-N	I	KMYCKZYTWWGFEW-RJFJIGAVNA-N	I
71	0	4	PHWPOFWROLBJDE-REOHCLBHNA-N	I	UXRJSECEEUTNNE-GBXIJSLDNA-N	I
80	0	5	PYLVBXRBUBBYCM-PJVXUWSXNA-N	I	WCALZOILQXUVFC-YFKPBYRVNA-N	I
47	0	1	KRPXSYLXONNDHS-WHFBIAKZNA-N	I	PHWPOFWROLBJDE-REOHCLBHNA-N	I
34	0	2	LOGFATHAEPEIRL-QMMMGPOBNA-N	I	KJDGPBZOKRQRED-YKAAPSRENA-N	I
10	0	1	VHTIJGPHKRJQGO-REOHCLBHNA-N	I	IDOSDTAHFWGHKV-AIINLQACNA-N	I
6	0	1	QRAMHJBBMFNBFF-REOHCLBHNA-N	I	LOGFATHAEPEIRL-QMMMGPOBNA-N	I
53	0	1	VHTIJGPHKRJQGO-REOHCLBHNA-N	I	RIOGVSQWSYFYQB-DBLDWONGNA-N	I
24	0	2	VHTIJGPHKRJQGO-REOHCLBHNA-N	I	LGNZILDXYHKHQR-BYPYZUCNNA-N	I
4	0	1	RIOGVSQWSYFYQB-DBLDWONGNA-N	I	IDOSDTAHFWGHKV-AIINLQACNA-N	I
31	0	1	KJDGPBZOKRQRED-YKAAPSRENA-N	I	KRPXSYLXONNDHS-WHFBIAKZNA-N	I
31	0	7	UXRJSECEEUTNNE-GBXIJSLDNA-N	I	TZOKHOHKIYBJGB-FGFFPOHCNA-N	I
3	0	1	SWQSFEOXHHXIBH-YFKPBYRVNA-N	I	KMYCKZYTWWGFEW-RJFJIGAVNA-N	I
21	0	1	TZOKHOHKIYBJGB-FGFFPOHCNA-N	I	CQRHONUIJHWWQQ-QMMMGPOBNA-N	I
22	0	2	CQRHONUIJHWWQQ-QMMMGPOBNA-N	I	VHTIJGPHKRJQGO-REOHCLBHNA-N	I
10	0	1	SWQSFEOXHHXIBH-YFKPBYRVNA-N	I	UXRJSECEEUTNNE-GBXIJSLDNA-N	I
93	0	11	PYLVBXRBUBBYCM-PJVXUWSXNA-N	I	KIDRGHLQSOLYTF-UHFFFAOYNA-N	I
93	0	10	PHWPOFWROLBJDE-REOHCLBHNA-N	I	VHTIJGPHKRJQGO-REOHCLBHNA-N	I
16	0	1	QRAMHJBBMFNBFF-REOHCLBHNA-N	I	VHTIJGPHKRJQGO-REOHCLBHNA-N	I
151	0	25	KIDRGHLQSOLYTF-UHFFFAOYNA-N	I	PHWPOFWROLBJDE-REOHCLBHNA-N	I
26	0	2	KMYCKZYTWWGFEW-RJFJIGAVNA-N	I	UXRJSECEEUTNNE-GBXIJSLDNA-N	I
45	0	7	KMYCKZYTWWGFEW-RJFJIGAVNA-N	I	KIDRGHLQSOLYTF-UHFFFAOYNA-N	I
63	0	5	UXRJSECEEUTNNE-GBXIJSLDNA-N	I	PYLVBXRBUBBYCM-PJVXUWSXNA-N	I
63	0	2	PYLVBXRBUBBYCM-PJVXUWSXNA-N	I	OMFHFMZWHRYLHY-BYPYZUCNNA-N	I
3	0	1	LHDSFHWSJUCJQC-FGFFPOHCNA-N	N	LOGFATHAEPEIRL-QMMMGPOBNA-N	I
91	0	8	VHTIJGPHKRJQGO-REOHCLBHNA-N	I	PHWPOFWROLBJDE-REOHCLBHNA-N	I
45	0	2	KMYCKZYTWWGFEW-RJFJIGAVNA-N	I	WCALZOILQXUVFC-YFKPBYRVNA-N	I
98	0	2	WCALZOILQXUVFC-YFKPBYRVNA-N	I	VHTIJGPHKRJQGO-REOHCLBHNA-N	I
83	0	17	UXRJSECEEUTNNE-GBXIJSLDNA-N	I	KIDRGHLQSOLYTF-UHFFFAOYNA-N	I
43	0	3	VHTIJGPHKRJQGO-REOHCLBHNA-N	I	TZOKHOHKIYBJGB-FGFFPOHCNA-N	I
17	0	1	CQRHONUIJHWWQQ-QMMMGPOBNA-N	I	PYLVBXRBUBBYCM-PJVXUWSXNA-N	I
8	0	1	PHWPOFWROLBJDE-REOHCLBHNA-N	I	LGNZILDXYHKHQR-BYPYZUCNNA-N	I
44	0	6	UXRJSECEEUTNNE-GBXIJSLDNA-N	I	KMYCKZYTWWGFEW-RJFJIGAVNA-N	I
52	0	2	LOGFATHAEPEIRL-QMMMGPOBNA-N	I	KIDRGHLQSOLYTF-UHFFFAOYNA-N	I
5	0	1	LGNZILDXYHKHQR-BYPYZUCNNA-N	I	KMYCKZYTWWGFEW-RJFJIGAVNA-N	I
51	0	3	UXRJSECEEUTNNE-GBXIJSLDNA-N	I	WCALZOILQXUVFC-YFKPBYRVNA-N	I
69	0	6	KIDRGHLQSOLYTF-UHFFFAOYNA-N	I	OMFHFMZWHRYLHY-BYPYZUCNNA-N	I
35	0	7	TZOKHOHKIYBJGB-FGFFPOHCNA-N	I	UXRJSECEEUTNNE-GBXIJSLDNA-N	I
51	0	3	RIOGVSQWSYFYQB-DBLDWONGNA-N	I	WCALZOILQXUVFC-YFKPBYRVNA-N	I
13	0	3	LGNZILDXYHKHQR-BYPYZUCNNA-N	I	PHWPOFWROLBJDE-REOHCLBHNA-N	I
4	0	1	LHDSFHWSJUCJQC-FGFFPOHCNA-N	N	KJDGPBZOKRQRED-YKAAPSRENA-N	I
34	0	2	VHTIJGPHKRJQGO-REOHCLBHNA-N	I	LOGFATHAEPEIRL-QMMMGPOBNA-N	I
9	0	2	NXFZNQJWFVCTOM-JTQLQIEINA-N	I	TZOKHOHKIYBJGB-FGFFPOHCNA-N	I
69	0	10	UXRJSECEEUTNNE-GBXIJSLDNA-N	I	PHWPOFWROLBJDE-REOHCLBHNA-N	I
23	0	4	TZOKHOHKIYBJGB-FGFFPOHCNA-N	I	KIDRGHLQSOLYTF-UHFFFAOYNA-N	I
6	0	3	KMYCKZYTWWGFEW-RJFJIGAVNA-N	I	IDOSDTAHFWGHKV-AIINLQACNA-N	I
76	0	11	KIDRGHLQSOLYTF-UHFFFAOYNA-N	I	UXRJSECEEUTNNE-GBXIJSLDNA-N	I
25	0	1	WCALZOILQXUVFC-YFKPBYRVNA-N	I	LOGFATHAEPEIRL-QMMMGPOBNA-N	I
6	0	1	LGNZILDXYHKHQR-BYPYZUCNNA-N	I	KRPXSYLXONNDHS-WHFBIAKZNA-N	I
68	0	2	PYLVBXRBUBBYCM-PJVXUWSXNA-N	I	KJDGPBZOKRQRED-YKAAPSRENA-N	I
143	0	21	VHTIJGPHKRJQGO-REOHCLBHNA-N	I	KIDRGHLQSOLYTF-UHFFFAOYNA-N	I
28	0	3	KMYCKZYTWWGFEW-RJFJIGAVNA-N	I	RIOGVSQWSYFYQB-DBLDWONGNA-N	I
18	0	6	KIDRGHLQSOLYTF-UHFFFAOYNA-N	I	IDOSDTAHFWGHKV-AIINLQACNA-N	I
174	0	12	VHTIJGPHKRJQGO-REOHCLBHNA-N	I	VHTIJGPHKRJQGO-REOHCLBHNA-N	I
54	0	1	KJDGPBZOKRQRED-YKAAPSRENA-N	I	PYLVBXRBUBBYCM-PJVXUWSXNA-N	I
54	0	2	KJDGPBZOKRQRED-YKAAPSRENA-N	I	OMFHFMZWHRYLHY-BYPYZUCNNA-N	I
71	0	1	OMFHFMZWHRYLHY-BYPYZUCNNA-N	I	KJDGPBZOKRQRED-YKAAPSRENA-N	I
44	0	3	PYLVBXRBUBBYCM-PJVXUWSXNA-N	I	TZOKHOHKIYBJGB-FGFFPOHCNA-N	I
42	0	7	TZOKHOHKIYBJGB-FGFFPOHCNA-N	I	PHWPOFWROLBJDE-REOHCLBHNA-N	I
15	0	3	KIDRGHLQSOLYTF-UHFFFAOYNA-N	I	LGNZILDXYHKHQR-BYPYZUCNNA-N	I
87	0	5	PHWPOFWROLBJDE-REOHCLBHNA-N	I	PYLVBXRBUBBYCM-PJVXUWSXNA-N	I
84	0	2	PYLVBXRBUBBYCM-PJVXUWSXNA-N	I	VHTIJGPHKRJQGO-REOHCLBHNA-N	I
17	0	2	UXRJSECEEUTNNE-GBXIJSLDNA-N	I	LOGFATHAEPEIRL-QMMMGPOBNA-N	I
3	0	1	CQRHONUIJHWWQQ-QMMMGPOBNA-N	I	SWQSFEOXHHXIBH-YFKPBYRVNA-N	I
32	0	1	LOGFATHAEPEIRL-QMMMGPOBNA-N	I	OMFHFMZWHRYLHY-BYPYZUCNNA-N	I
40	0	7	TZOKHOHKIYBJGB-FGFFPOHCNA-N	I	VHTIJGPHKRJQGO-REOHCLBHNA-N	I
25	0	4	VHTIJGPHKRJQGO-REOHCLBHNA-N	I	KMYCKZYTWWGFEW-RJFJIGAVNA-N	I
38	0	6	RIOGVSQWSYFYQB-DBLDWONGNA-N	I	UXRJSECEEUTNNE-GBXIJSLDNA-N	I
35	0	4	KMYCKZYTWWGFEW-RJFJIGAVNA-N	I	VHTIJGPHKRJQGO-REOHCLBHNA-N	I
125	0	23	PHWPOFWROLBJDE-REOHCLBHNA-N	I	PHWPOFWROLBJDE-REOHCLBHNA-N	I
22	0	1	WCALZOILQXUVFC-YFKPBYRVNA-N	I	KMYCKZYTWWGFEW-RJFJIGAVNA-N	I
42	0	3	WCALZOILQXUVFC-YFKPBYRVNA-N	I	TZOKHOHKIYBJGB-FGFFPOHCNA-N	I
32	0	4	RIOGVSQWSYFYQB-DBLDWONGNA-N	I	TZOKHOHKIYBJGB-FGFFPOHCNA-N	I
5	0	1	PYLVBXRBUBBYCM-PJVXUWSXNA-N	I	IDOSDTAHFWGHKV-AIINLQACNA-N	I
100	0	1	ZFRRBGVVWUSIQU-BYPYZUCNNA-N	I	ZFRRBGVVWUSIQU-BYPYZUCNNA-N	I
92	0	9	WCALZOILQXUVFC-YFKPBYRVNA-N	I	PHWPOFWROLBJDE-REOHCLBHNA-N	I
60	0	4	OMFHFMZWHRYLHY-BYPYZUCNNA-N	I	PHWPOFWROLBJDE-REOHCLBHNA-N	I
4	0	1	LOGFATHAEPEIRL-QMMMGPOBNA-N	I	IDOSDTAHFWGHKV-AIINLQACNA-N	I
67	0	3	WCALZOILQXUVFC-YFKPBYRVNA-N	I	UXRJSECEEUTNNE-GBXIJSLDNA-N	I
4	0	1	LOGFATHAEPEIRL-QMMMGPOBNA-N	I	SWQSFEOXHHXIBH-YFKPBYRVNA-N	I
67	0	17	RIOGVSQWSYFYQB-DBLDWONGNA-N	I	VHTIJGPHKRJQGO-REOHCLBHNA-N	I
65	0	7	KIDRGHLQSOLYTF-UHFFFAOYNA-N	I	PYLVBXRBUBBYCM-PJVXUWSXNA-N	I
13	0	1	NXFZNQJWFVCTOM-JTQLQIEINA-N	I	KJDGPBZOKRQRED-YKAAPSRENA-N	I
7	0	1	SWQSFEOXHHXIBH-YFKPBYRVNA-N	I	SWQSFEOXHHXIBH-YFKPBYRVNA-N	I
83	0	1	OMFHFMZWHRYLHY-BYPYZUCNNA-N	I	VHTIJGPHKRJQGO-REOHCLBHNA-N	I
22	0	1	LOGFATHAEPEIRL-QMMMGPOBNA-N	I	UXRJSECEEUTNNE-GBXIJSLDNA-N	I
30	0	1	LOGFATHAEPEIRL-QMMMGPOBNA-N	I	PYLVBXRBUBBYCM-PJVXUWSXNA-N	I
27	0	1	TZOKHOHKIYBJGB-FGFFPOHCNA-N	I	KRPXSYLXONNDHS-WHFBIAKZNA-N	I
9	0	2	IDOSDTAHFWGHKV-AIINLQACNA-N	I	VHTIJGPHKRJQGO-REOHCLBHNA-N	I
34	0	1	KMYCKZYTWWGFEW-RJFJIGAVNA-N	I	OMFHFMZWHRYLHY-BYPYZUCNNA-N	I
48	0	2	TZOKHOHKIYBJGB-FGFFPOHCNA-N	I	OMFHFMZWHRYLHY-BYPYZUCNNA-N	I
2	0	1	LGNZILDXYHKHQR-BYPYZUCNNA-N	I	IDOSDTAHFWGHKV-AIINLQACNA-N	I
12	0	1	KRPXSYLXONNDHS-WHFBIAKZNA-N	I	SWQSFEOXHHXIBH-YFKPBYRVNA-N	I
41	0	1	TZOKHOHKIYBJGB-FGFFPOHCNA-N	I	WCALZOILQXUVFC-YFKPBYRVNA-N	I
22	0	2	LGNZILDXYHKHQR-BYPYZUCNNA-N	I	VHTIJGPHKRJQGO-REOHCLBHNA-N	I
13	0	1	QRAMHJBBMFNBFF-REOHCLBHNA-N	I	UXRJSECEEUTNNE-GBXIJSLDNA-N	I
59	0	2	OMFHFMZWHRYLHY-BYPYZUCNNA-N	I	UXRJSECEEUTNNE-GBXIJSLDNA-N	I
2	0	1	VHTIJGPHKRJQGO-REOHCLBHNA-N	I	WSDAWLDKHWNSHS-XTEGNZJUNA-N	C
68	0	6	VHTIJGPHKRJQGO-REOHCLBHNA-N	I	UXRJSECEEUTNNE-GBXIJSLDNA-N	I
12	0	1	SWQSFEOXHHXIBH-YFKPBYRVNA-N	I	WCALZOILQXUVFC-YFKPBYRVNA-N	I
20	0	1	PHWPOFWROLBJDE-REOHCLBHNA-N	I	SWQSFEOXHHXIBH-YFKPBYRVNA-N	I
55	0	6	KIDRGHLQSOLYTF-UHFFFAOYNA-N	I	KRPXSYLXONNDHS-WHFBIAKZNA-N	I
41	0	1	KJDGPBZOKRQRED-YKAAPSRENA-N	I	SWQSFEOXHHXIBH-YFKPBYRVNA-N	I
21	0	2	PYLVBXRBUBBYCM-PJVXUWSXNA-N	I	SWQSFEOXHHXIBH-YFKPBYRVNA-N	I
7	0	1	RIOGVSQWSYFYQB-DBLDWONGNA-N	I	NXFZNQJWFVCTOM-JTQLQIEINA-N	I
29	0	2	UXRJSECEEUTNNE-GBXIJSLDNA-N	I	KRPXSYLXONNDHS-WHFBIAKZNA-N	I
48	0	5	KIDRGHLQSOLYTF-UHFFFAOYNA-N	I	LOGFATHAEPEIRL-QMMMGPOBNA-N	I
74	0	14	PYLVBXRBUBBYCM-PJVXUWSXNA-N	I	PHWPOFWROLBJDE-REOHCLBHNA-N	I
19	0	1	CQRHONUIJHWWQQ-QMMMGPOBNA-N	I	RIOGVSQWSYFYQB-DBLDWONGNA-N	I
63	0	4	KIDRGHLQSOLYTF-UHFFFAOYNA-N	I	RIOGVSQWSYFYQB-DBLDWONGNA-N	I
63	0	4	UXRJSECEEUTNNE-GBXIJSLDNA-N	I	UXRJSECEEUTNNE-GBXIJSLDNA-N	I
30	0	1	KIDRGHLQSOLYTF-UHFFFAOYNA-N	I	SWQSFEOXHHXIBH-YFKPBYRVNA-N	I
71	0	2	KJDGPBZOKRQRED-YKAAPSRENA-N	I	WCALZOILQXUVFC-YFKPBYRVNA-N	I
22	0	1	KRPXSYLXONNDHS-WHFBIAKZNA-N	I	CQRHONUIJHWWQQ-QMMMGPOBNA-N	I
62	0	14	RIOGVSQWSYFYQB-DBLDWONGNA-N	I	KIDRGHLQSOLYTF-UHFFFAOYNA-N	I
73	0	2	PHWPOFWROLBJDE-REOHCLBHNA-N	I	OMFHFMZWHRYLHY-BYPYZUCNNA-N	I
25	0	1	TZOKHOHKIYBJGB-FGFFPOHCNA-N	I	RIOGVSQWSYFYQB-DBLDWONGNA-N	I
66	0	1	WCALZOILQXUVFC-YFKPBYRVNA-N	I	KJDGPBZOKRQRED-YKAAPSRENA-N	I
28	0	1	LOGFATHAEPEIRL-QMMMGPOBNA-N	I	VHTIJGPHKRJQGO-REOHCLBHNA-N	I
45	0	2	KJDGPBZOKRQRED-YKAAPSRENA-N	I	UXRJSECEEUTNNE-GBXIJSLDNA-N	I
6	0	2	UXRJSECEEUTNNE-GBXIJSLDNA-N	I	IDOSDTAHFWGHKV-AIINLQACNA-N	I
18	0	1	VHTIJGPHKRJQGO-REOHCLBHNA-N	I	CQRHONUIJHWWQQ-QMMMGPOBNA-N	I
72	0	1	OMFHFMZWHRYLHY-BYPYZUCNNA-N	I	KIDRGHLQSOLYTF-UHFFFAOYNA-N	I
27	0	1	TZOKHOHKIYBJGB-FGFFPOHCNA-N	I	PYLVBXRBUBBYCM-PJVXUWSXNA-N	I
104	0	3	VHTIJGPHKRJQGO-REOHCLBHNA-N	I	WCALZOILQXUVFC-YFKPBYRVNA-N	I
60	0	3	VHTIJGPHKRJQGO-REOHCLBHNA-N	I	KJDGPBZOKRQRED-YKAAPSRENA-N	I
17	0	1	CQRHONUIJHWWQQ-QMMMGPOBNA-N	I	OMFHFMZWHRYLHY-BYPYZUCNNA-N	I
35	0	2	RIOGVSQWSYFYQB-DBLDWONGNA-N	I	RIOGVSQWSYFYQB-DBLDWONGNA-N	I
40	0	1	KRPXSYLXONNDHS-WHFBIAKZNA-N	I	RIOGVSQWSYFYQB-DBLDWONGNA-N	I
125	0	13	PHWPOFWROLBJDE-REOHCLBHNA-N	I	KIDRGHLQSOLYTF-UHFFFAOYNA-N	I
13	0	2	QRAMHJBBMFNBFF-REOHCLBHNA-N	I	OMFHFMZWHRYLHY-BYPYZUCNNA-N	I
51	0	7	KIDRGHLQSOLYTF-UHFFFAOYNA-N	I	TZOKHOHKIYBJGB-FGFFPOHCNA-N	I
1	0	1	KMYCKZYTWWGFEW-RJFJIGAVNA-N	I	QSKPZOALUXPMMH-OAQQIUNANA-N	C
25	0	2	TZOKHOHKIYBJGB-FGFFPOHCNA-N	I	KMYCKZYTWWGFEW-RJFJIGAVNA-N	I
85	0	1	PHWPOFWROLBJDE-REOHCLBHNA-N	I	WCALZOILQXUVFC-YFKPBYRVNA-N	I
57	0	1	WCALZOILQXUVFC-YFKPBYRVNA-N	I	PYLVBXRBUBBYCM-PJVXUWSXNA-N	I
29	0	8	RIOGVSQWSYFYQB-DBLDWONGNA-N	I	KMYCKZYTWWGFEW-RJFJIGAVNA-N	I
20	0	3	QRAMHJBBMFNBFF-REOHCLBHNA-N	I	KIDRGHLQSOLYTF-UHFFFAOYNA-N	I
22	0	1	RIOGVSQWSYFYQB-DBLDWONGNA-N	I	LOGFATHAEPEIRL-QMMMGPOBNA-N	I
25	0	2	WCALZOILQXUVFC-YFKPBYRVNA-N	I	SWQSFEOXHHXIBH-YFKPBYRVNA-N	I
108	0	2	PYLVBXRBUBBYCM-PJVXUWSXNA-N	I	PYLVBXRBUBBYCM-PJVXUWSXNA-N	I
44	0	5	PYLVBXRBUBBYCM-PJVXUWSXNA-N	I	UXRJSECEEUTNNE-GBXIJSLDNA-N	I
116	0	1	KIDRGHLQSOLYTF-UHFFFAOYNA-N	I	ZFRRBGVVWUSIQU-BYPYZUCNNA-N	I
63	0	1	WCALZOILQXUVFC-YFKPBYRVNA-N	I	RIOGVSQWSYFYQB-DBLDWONGNA-N	I
48	0	2	KJDGPBZOKRQRED-YKAAPSRENA-N	I	VHTIJGPHKRJQGO-REOHCLBHNA-N	I
20	0	2	KRPXSYLXONNDHS-WHFBIAKZNA-N	I	KMYCKZYTWWGFEW-RJFJIGAVNA-N	I
111	0	1	ZFRRBGVVWUSIQU-BYPYZUCNNA-N	I	VHTIJGPHKRJQGO-REOHCLBHNA-N	I
47	0	1	RIOGVSQWSYFYQB-DBLDWONGNA-N	I	OMFHFMZWHRYLHY-BYPYZUCNNA-N	I
40	0	16	RIOGVSQWSYFYQB-DBLDWONGNA-N	I	PHWPOFWROLBJDE-REOHCLBHNA-N	I
112	0	1	ZFRRBGVVWUSIQU-BYPYZUCNNA-N	I	KIDRGHLQSOLYTF-UHFFFAOYNA-N	I
12	0	1	WCALZOILQXUVFC-YFKPBYRVNA-N	I	LGNZILDXYHKHQR-BYPYZUCNNA-N	I
8	0	3	IDOSDTAHFWGHKV-AIINLQACNA-N	I	KIDRGHLQSOLYTF-UHFFFAOYNA-N	I
29	0	1	KMYCKZYTWWGFEW-RJFJIGAVNA-N	I	PYLVBXRBUBBYCM-PJVXUWSXNA-N	I
1	0	1	VGJGNGOTXNACPU-AIINLQACNA-N	N	PHWPOFWROLBJDE-REOHCLBHNA-N	I
22	0	2	TZOKHOHKIYBJGB-FGFFPOHCNA-N	I	TZOKHOHKIYBJGB-FGFFPOHCNA-N	I
1	0	0	KMYCKZYTWWGFEW-RJFJIGAVNA-N	I	RUGYJVCLGNETPB-JSWHHWTPNA-N	C
2	0	0	QLVPJWCXEYHLQP-GBXIJSLDNA-N	N	KIDRGHLQSOLYTF-UHFFFAOYNA-N	I
13	0	0	RIOGVSQWSYFYQB-DBLDWONGNA-N	I	QRAMHJBBMFNBFF-REOHCLBHNA-N	I
2	0	0	WCALZOILQXUVFC-YFKPBYRVNA-N	I	LNMNEWKVYGECEI-MHATVNLVNA-N	C
3	0	0	RZWFUONWJJLCED-BYPYZUCNNA-N	N	UXRJSECEEUTNNE-GBXIJSLDNA-N	I
82	0	0	SWQSFEOXHHXIBH-YFKPBYRVNA-N	I	ZFRRBGVVWUSIQU-BYPYZUCNNA-N	I
1	0	0	GHSMWZIXEDTQPP-QMMMGPOBNA-N	N	PYLVBXRBUBBYCM-PJVXUWSXNA-N	I
1	0	0	BJMWRPWYMMARET-BYPYZUCNNA-N	N	QRAMHJBBMFNBFF-REOHCLBHNA-N	I
12	0	0	SWQSFEOXHHXIBH-YFKPBYRVNA-N	I	OMFHFMZWHRYLHY-BYPYZUCNNA-N	I
1	0	0	ZFRRBGVVWUSIQU-BYPYZUCNNA-N	I	OLDCEEJXJPLWRV-ODVHTPRONA-N	C
3	0	0	LHDSFHWSJUCJQC-FGFFPOHCNA-N	N	CQRHONUIJHWWQQ-QMMMGPOBNA-N	I
12	0	0	QRAMHJBBMFNBFF-REOHCLBHNA-N	I	PYLVBXRBUBBYCM-PJVXUWSXNA-N	I
1	0	0	ZFRRBGVVWUSIQU-BYPYZUCNNA-N	I	QSKPZOALUXPMMH-OAQQIUNANA-N	C
3	0	0	PYCLEMCCZDJWIP-DBLDWONGNA-N	N	CQRHONUIJHWWQQ-QMMMGPOBNA-N	I
2	0	0	NXFZNQJWFVCTOM-JTQLQIEINA-N	I	KRPXSYLXONNDHS-WHFBIAKZNA-N	I
2	0	0	JVFFXTATTMSPQV-OAQQIUNANA-N	N	KIDRGHLQSOLYTF-UHFFFAOYNA-N	I
1	0	0	VGJGNGOTXNACPU-AIINLQACNA-N	N	KJDGPBZOKRQRED-YKAAPSRENA-N	I
4	0	0	BJMWRPWYMMARET-BYPYZUCNNA-N	N	WCALZOILQXUVFC-YFKPBYRVNA-N	I
13	0	0	QRAMHJBBMFNBFF-REOHCLBHNA-N	I	RIOGVSQWSYFYQB-DBLDWONGNA-N	I
9	0	0	SWXJHGAQAYJFDN-REOHCLBHNA-N	N	KRPXSYLXONNDHS-WHFBIAKZNA-N	I
4	0	0	IDOSDTAHFWGHKV-AIINLQACNA-N	I	KRPXSYLXONNDHS-WHFBIAKZNA-N	I
4	0	0	LGNZILDXYHKHQR-BYPYZUCNNA-N	I	LGNZILDXYHKHQR-BYPYZUCNNA-N	I
85	0	0	WCALZOILQXUVFC-YFKPBYRVNA-N	I	WCALZOILQXUVFC-YFKPBYRVNA-N	I
33	0	0	LOGFATHAEPEIRL-QMMMGPOBNA-N	I	WCALZOILQXUVFC-YFKPBYRVNA-N	I
3	0	0	BJMWRPWYMMARET-BYPYZUCNNA-N	N	LOGFATHAEPEIRL-QMMMGPOBNA-N	I
1	0	0	NAKLUDYCLBTCED-YFKPBYRVNA-N	N	QRAMHJBBMFNBFF-REOHCLBHNA-N	I
1	0	0	PYCLEMCCZDJWIP-DBLDWONGNA-N	N	KRPXSYLXONNDHS-WHFBIAKZNA-N	I
1	0	0	AITNOEPALXGRPD-BYPYZUCNNA-N	N	CQRHONUIJHWWQQ-QMMMGPOBNA-N	I
2	0	0	NXFZNQJWFVCTOM-JTQLQIEINA-N	I	KMYCKZYTWWGFEW-RJFJIGAVNA-N	I
3	0	0	LGNZILDXYHKHQR-BYPYZUCNNA-N	I	SWQSFEOXHHXIBH-YFKPBYRVNA-N	I
2	0	0	VFPJKPCYMONRPS-YFKPBYRVNA-N	N	CQRHONUIJHWWQQ-QMMMGPOBNA-N	I
1	0	0	VFPJKPCYMONRPS-YFKPBYRVNA-N	N	KMYCKZYTWWGFEW-RJFJIGAVNA-N	I
1	0	0	AITNOEPALXGRPD-BYPYZUCNNA-N	N	QRAMHJBBMFNBFF-REOHCLBHNA-N	I
2	0	0	RZWFUONWJJLCED-BYPYZUCNNA-N	N	KJDGPBZOKRQRED-YKAAPSRENA-N	I
5	0	0	VFPJKPCYMONRPS-YFKPBYRVNA-N	N	ZFRRBGVVWUSIQU-BYPYZUCNNA-N	I
13	0	0	KJDGPBZOKRQRED-YKAAPSRENA-N	I	QRAMHJBBMFNBFF-REOHCLBHNA-N	I
2	0	0	WCALZOILQXUVFC-YFKPBYRVNA-N	I	OLDCEEJXJPLWRV-ODVHTPRONA-N	C
2	0	0	VHTIJGPHKRJQGO-REOHCLBHNA-N	I	OLDCEEJXJPLWRV-ODVHTPRONA-N	C
1	0	0	IBBBHYZJFMYJHI-REOHCLBHNA-N	N	KRPXSYLXONNDHS-WHFBIAKZNA-N	I
1	0	0	ZFRRBGVVWUSIQU-BYPYZUCNNA-N	I	LKERGDHHRUXAQR-PLBDYLFSNA-N	C
1	0	0	ZFRRBGVVWUSIQU-BYPYZUCNNA-N	I	DKLLHTYSXIKUIX-CQNIESNGNA-N	C
2	0	0	PYCLEMCCZDJWIP-DBLDWONGNA-N	N	ZFRRBGVVWUSIQU-BYPYZUCNNA-N	I
6	0	0	KIDRGHLQSOLYTF-UHFFFAOYNA-N	I	NXFZNQJWFVCTOM-JTQLQIEINA-N	I
31	0	0	ZFRRBGVVWUSIQU-BYPYZUCNNA-N	I	GOWUCHXKYPFMNT-DHRRHDJNNA-N	C
31	0	0	KIDRGHLQSOLYTF-UHFFFAOYNA-N	I	CQRHONUIJHWWQQ-QMMMGPOBNA-N	I
3	0	0	SWXJHGAQAYJFDN-REOHCLBHNA-N	N	ZFRRBGVVWUSIQU-BYPYZUCNNA-N	I
1	0	0	TZOKHOHKIYBJGB-FGFFPOHCNA-N	I	RUGYJVCLGNETPB-JSWHHWTPNA-N	C
30	0	0	WCALZOILQXUVFC-YFKPBYRVNA-N	I	GOWUCHXKYPFMNT-DHRRHDJNNA-N	C
2	0	0	LOGFATHAEPEIRL-QMMMGPOBNA-N	I	ABKXXSAPXDHVGM-QPKQYXRLNA-N	C
19	0	0	KJDGPBZOKRQRED-YKAAPSRENA-N	I	CQRHONUIJHWWQQ-QMMMGPOBNA-N	I
78	0	0	OMFHFMZWHRYLHY-BYPYZUCNNA-N	I	OMFHFMZWHRYLHY-BYPYZUCNNA-N	I
2	0	0	BJMWRPWYMMARET-BYPYZUCNNA-N	N	OMFHFMZWHRYLHY-BYPYZUCNNA-N	I
36	0	0	VHTIJGPHKRJQGO-REOHCLBHNA-N	I	GOWUCHXKYPFMNT-DHRRHDJNNA-N	C
7	0	0	CQRHONUIJHWWQQ-QMMMGPOBNA-N	I	GOWUCHXKYPFMNT-DHRRHDJNNA-N	C
2	0	0	RZWFUONWJJLCED-BYPYZUCNNA-N	N	TZOKHOHKIYBJGB-FGFFPOHCNA-N	I
5	0	0	KMYCKZYTWWGFEW-RJFJIGAVNA-N	I	SWQSFEOXHHXIBH-YFKPBYRVNA-N	I
1	0	0	IDOSDTAHFWGHKV-AIINLQACNA-N	I	LQFQJXGVTQRVJY-KSXMYQCINA-N	C
10	0	0	VFPJKPCYMONRPS-YFKPBYRVNA-N	N	KRPXSYLXONNDHS-WHFBIAKZNA-N	I
2	0	0	RZWFUONWJJLCED-BYPYZUCNNA-N	N	CQRHONUIJHWWQQ-QMMMGPOBNA-N	I
2	0	0	LYGGKBWNFDIVLQ-WHFBIAKZNA-N	N	UXRJSECEEUTNNE-GBXIJSLDNA-N	I
4	0	0	KRPXSYLXONNDHS-WHFBIAKZNA-N	I	LGNZILDXYHKHQR-BYPYZUCNNA-N	I
4	0	0	QRAMHJBBMFNBFF-REOHCLBHNA-N	I	NXFZNQJWFVCTOM-JTQLQIEINA-N	I
8	0	0	PYLVBXRBUBBYCM-PJVXUWSXNA-N	I	NXFZNQJWFVCTOM-JTQLQIEINA-N	I
3	0	0	CQRHONUIJHWWQQ-QMMMGPOBNA-N	I	QRAMHJBBMFNBFF-REOHCLBHNA-N	I
6	0	0	SWXJHGAQAYJFDN-REOHCLBHNA-N	N	VHTIJGPHKRJQGO-REOHCLBHNA-N	I
1	0	0	QRAMHJBBMFNBFF-REOHCLBHNA-N	I	OLDCEEJXJPLWRV-ODVHTPRONA-N	C
1	0	0	LHDSFHWSJUCJQC-FGFFPOHCNA-N	N	KIDRGHLQSOLYTF-UHFFFAOYNA-N	I
3	0	0	VFPJKPCYMONRPS-YFKPBYRVNA-N	N	UXRJSECEEUTNNE-GBXIJSLDNA-N	I
2	0	0	OMFHFMZWHRYLHY-BYPYZUCNNA-N	I	OLDCEEJXJPLWRV-ODVHTPRONA-N	C
1	0	0	NAKLUDYCLBTCED-YFKPBYRVNA-N	N	WCALZOILQXUVFC-YFKPBYRVNA-N	I
3	0	0	SVNZVKYCFCTCPG-UHFFFAOYNA-N	N	QRAMHJBBMFNBFF-REOHCLBHNA-N	I
7	0	0	IDOSDTAHFWGHKV-AIINLQACNA-N	I	PYLVBXRBUBBYCM-PJVXUWSXNA-N	I
24	0	0	KMYCKZYTWWGFEW-RJFJIGAVNA-N	I	KJDGPBZOKRQRED-YKAAPSRENA-N	I
1	0	0	NXFZNQJWFVCTOM-JTQLQIEINA-N	I	CQRHONUIJHWWQQ-QMMMGPOBNA-N	I
8	0	0	VFPJKPCYMONRPS-YFKPBYRVNA-N	N	WCALZOILQXUVFC-YFKPBYRVNA-N	I
5	0	0	ZFRRBGVVWUSIQU-BYPYZUCNNA-N	I	NXFZNQJWFVCTOM-JTQLQIEINA-N	I
1	0	0	SWXJHGAQAYJFDN-REOHCLBHNA-N	N	KJDGPBZOKRQRED-YKAAPSRENA-N	I
2	0	0	IPKAXWQKBOJPEN-QMMMGPOBNA-N	N	QRAMHJBBMFNBFF-REOHCLBHNA-N	I
1	0	0	PYLVBXRBUBBYCM-PJVXUWSXNA-N	I	JXKMHSFTZVAYCG-PLBDYLFSNA-N	C
44	0	0	KRPXSYLXONNDHS-WHFBIAKZNA-N	I	OMFHFMZWHRYLHY-BYPYZUCNNA-N	I
1	0	0	CQRHONUIJHWWQQ-QMMMGPOBNA-N	I	QSKPZOALUXPMMH-OAQQIUNANA-N	C
1	0	0	GHSMWZIXEDTQPP-QMMMGPOBNA-N	N	LOGFATHAEPEIRL-QMMMGPOBNA-N	I
1	0	0	VGJGNGOTXNACPU-AIINLQACNA-N	N	KIDRGHLQSOLYTF-UHFFFAOYNA-N	I
3	0	0	GHSMWZIXEDTQPP-QMMMGPOBNA-N	N	ZFRRBGVVWUSIQU-BYPYZUCNNA-N	I
1	0	0	IBBBHYZJFMYJHI-REOHCLBHNA-N	N	OMFHFMZWHRYLHY-BYPYZUCNNA-N	I
57	0	0	ZFRRBGVVWUSIQU-BYPYZUCNNA-N	I	KJDGPBZOKRQRED-YKAAPSRENA-N	I
1	0	0	PYCLEMCCZDJWIP-DBLDWONGNA-N	N	KMYCKZYTWWGFEW-RJFJIGAVNA-N	I
20	0	0	CQRHONUIJHWWQQ-QMMMGPOBNA-N	I	ZFRRBGVVWUSIQU-BYPYZUCNNA-N	I
2	0	0	KRPXSYLXONNDHS-WHFBIAKZNA-N	I	FCSUHARZQZWVFD-BUFSXXAZNA-N	C
61	0	0	OMFHFMZWHRYLHY-BYPYZUCNNA-N	I	ZFRRBGVVWUSIQU-BYPYZUCNNA-N	I
39	0	0	OMFHFMZWHRYLHY-BYPYZUCNNA-N	I	KMYCKZYTWWGFEW-RJFJIGAVNA-N	I
4	0	0	IDOSDTAHFWGHKV-AIINLQACNA-N	I	PHWPOFWROLBJDE-REOHCLBHNA-N	I
7	0	0	CQRHONUIJHWWQQ-QMMMGPOBNA-N	I	LOGFATHAEPEIRL-QMMMGPOBNA-N	I
5	0	0	LGNZILDXYHKHQR-BYPYZUCNNA-N	I	CQRHONUIJHWWQQ-QMMMGPOBNA-N	I
10	0	0	QRAMHJBBMFNBFF-REOHCLBHNA-N	I	WCALZOILQXUVFC-YFKPBYRVNA-N	I
42	0	0	KJDGPBZOKRQRED-YKAAPSRENA-N	I	KJDGPBZOKRQRED-YKAAPSRENA-N	I
1	0	0	IBBBHYZJFMYJHI-REOHCLBHNA-N	N	LOGFATHAEPEIRL-QMMMGPOBNA-N	I
1	0	0	JVFFXTATTMSPQV-OAQQIUNANA-N	N	KRPXSYLXONNDHS-WHFBIAKZNA-N	I
4	0	0	IPKAXWQKBOJPEN-QMMMGPOBNA-N	N	OMFHFMZWHRYLHY-BYPYZUCNNA-N	I
5	0	0	QFEPZWWUKVQJJU-REOHCLBHNA-N	N	CQRHONUIJHWWQQ-QMMMGPOBNA-N	I
8	0	0	SWXJHGAQAYJFDN-REOHCLBHNA-N	N	OMFHFMZWHRYLHY-BYPYZUCNNA-N	I
45	0	0	IDOSDTAHFWGHKV-AIINLQACNA-N	I	ZFRRBGVVWUSIQU-BYPYZUCNNA-N	I
7	0	0	LYGGKBWNFDIVLQ-WHFBIAKZNA-N	N	PYLVBXRBUBBYCM-PJVXUWSXNA-N	I
8	0	0	TZOKHOHKIYBJGB-FGFFPOHCNA-N	I	QRAMHJBBMFNBFF-REOHCLBHNA-N	I
11	0	0	PYLVBXRBUBBYCM-PJVXUWSXNA-N	I	LGNZILDXYHKHQR-BYPYZUCNNA-N	I
67	0	0	KJDGPBZOKRQRED-YKAAPSRENA-N	I	KIDRGHLQSOLYTF-UHFFFAOYNA-N	I
2	0	0	AJQQMZAKXAZQPS-RJFJIGAVNA-N	N	KIDRGHLQSOLYTF-UHFFFAOYNA-N	I
7	0	0	NXFZNQJWFVCTOM-JTQLQIEINA-N	I	WCALZOILQXUVFC-YFKPBYRVNA-N	I
4	0	0	QFEPZWWUKVQJJU-REOHCLBHNA-N	N	ZFRRBGVVWUSIQU-BYPYZUCNNA-N	I
2	0	0	SWXJHGAQAYJFDN-REOHCLBHNA-N	N	NXFZNQJWFVCTOM-JTQLQIEINA-N	I
11	0	0	NXFZNQJWFVCTOM-JTQLQIEINA-N	I	PYLVBXRBUBBYCM-PJVXUWSXNA-N	I
5	0	0	SWQSFEOXHHXIBH-YFKPBYRVNA-N	I	TZOKHOHKIYBJGB-FGFFPOHCNA-N	I
2	0	0	LGNZILDXYHKHQR-BYPYZUCNNA-N	I	NXFZNQJWFVCTOM-JTQLQIEINA-N	I
1	0	0	QRAMHJBBMFNBFF-REOHCLBHNA-N	I	CQRHONUIJHWWQQ-QMMMGPOBNA-N	I
8	0	0	PHWPOFWROLBJDE-REOHCLBHNA-N	I	IDOSDTAHFWGHKV-AIINLQACNA-N	I
4	0	0	IDOSDTAHFWGHKV-AIINLQACNA-N	I	WCALZOILQXUVFC-YFKPBYRVNA-N	I
23	0	0	CQRHONUIJHWWQQ-QMMMGPOBNA-N	I	KJDGPBZOKRQRED-YKAAPSRENA-N	I
5	0	0	RZWFUONWJJLCED-BYPYZUCNNA-N	N	VHTIJGPHKRJQGO-REOHCLBHNA-N	I
18	0	0	OMFHFMZWHRYLHY-BYPYZUCNNA-N	I	LOGFATHAEPEIRL-QMMMGPOBNA-N	I
4	0	0	SVNZVKYCFCTCPG-UHFFFAOYNA-N	N	LOGFATHAEPEIRL-QMMMGPOBNA-N	I
1	0	0	SWQSFEOXHHXIBH-YFKPBYRVNA-N	I	OLDCEEJXJPLWRV-ODVHTPRONA-N	C
3	0	0	SWQSFEOXHHXIBH-YFKPBYRVNA-N	I	IDOSDTAHFWGHKV-AIINLQACNA-N	I
3	0	0	YWJRSDKAYCQUEE-OUNUDFTHNA-N	N	KJDGPBZOKRQRED-YKAAPSRENA-N	I
1	0	0	GHSMWZIXEDTQPP-QMMMGPOBNA-N	N	NXFZNQJWFVCTOM-JTQLQIEINA-N	I
7	0	0	YWJRSDKAYCQUEE-OUNUDFTHNA-N	N	ZFRRBGVVWUSIQU-BYPYZUCNNA-N	I
1	0	0	IDOSDTAHFWGHKV-AIINLQACNA-N	I	NPBKMIKJZBCJID-PLBDYLFSNA-N	C
3	0	0	IDOSDTAHFWGHKV-AIINLQACNA-N	I	UXRJSECEEUTNNE-GBXIJSLDNA-N	I
3	0	0	QFEPZWWUKVQJJU-REOHCLBHNA-N	N	TZOKHOHKIYBJGB-FGFFPOHCNA-N	I
30	0	0	PYLVBXRBUBBYCM-PJVXUWSXNA-N	I	LOGFATHAEPEIRL-QMMMGPOBNA-N	I
37	0	0	KRPXSYLXONNDHS-WHFBIAKZNA-N	I	KRPXSYLXONNDHS-WHFBIAKZNA-N	I
31	0	0	KJDGPBZOKRQRED-YKAAPSRENA-N	I	TZOKHOHKIYBJGB-FGFFPOHCNA-N	I
43	0	0	RIOGVSQWSYFYQB-DBLDWONGNA-N	I	ZFRRBGVVWUSIQU-BYPYZUCNNA-N	I
9	0	0	LGNZILDXYHKHQR-BYPYZUCNNA-N	I	UXRJSECEEUTNNE-GBXIJSLDNA-N	I
4	0	0	SVNZVKYCFCTCPG-UHFFFAOYNA-N	N	UXRJSECEEUTNNE-GBXIJSLDNA-N	I
8	0	0	LYGGKBWNFDIVLQ-WHFBIAKZNA-N	N	WCALZOILQXUVFC-YFKPBYRVNA-N	I
8	0	0	QLVPJWCXEYHLQP-GBXIJSLDNA-N	N	UXRJSECEEUTNNE-GBXIJSLDNA-N	I
20	0	0	KJDGPBZOKRQRED-YKAAPSRENA-N	I	GOWUCHXKYPFMNT-DHRRHDJNNA-N	C
1	0	0	RIOGVSQWSYFYQB-DBLDWONGNA-N	I	IEYWDCFROXJWLY-QAXLLPJCNA-N	C
48	0	0	WCALZOILQXUVFC-YFKPBYRVNA-N	I	KRPXSYLXONNDHS-WHFBIAKZNA-N	I
6	0	0	LGNZILDXYHKHQR-BYPYZUCNNA-N	I	TZOKHOHKIYBJGB-FGFFPOHCNA-N	I
1	0	0	KIDRGHLQSOLYTF-UHFFFAOYNA-N	I	JXKMHSFTZVAYCG-PLBDYLFSNA-N	C
1	0	0	VGJGNGOTXNACPU-AIINLQACNA-N	N	ZFRRBGVVWUSIQU-BYPYZUCNNA-N	I
48	0	0	ZFRRBGVVWUSIQU-BYPYZUCNNA-N	I	RIOGVSQWSYFYQB-DBLDWONGNA-N	I
2	0	0	SWXJHGAQAYJFDN-REOHCLBHNA-N	N	LOGFATHAEPEIRL-QMMMGPOBNA-N	I
7	0	0	SVNZVKYCFCTCPG-UHFFFAOYNA-N	N	KIDRGHLQSOLYTF-UHFFFAOYNA-N	I
2	0	0	ZFRRBGVVWUSIQU-BYPYZUCNNA-N	I	WSDAWLDKHWNSHS-XTEGNZJUNA-N	C
8	0	0	NXFZNQJWFVCTOM-JTQLQIEINA-N	I	OMFHFMZWHRYLHY-BYPYZUCNNA-N	I
3	0	0	OMFHFMZWHRYLHY-BYPYZUCNNA-N	I	WSDAWLDKHWNSHS-XTEGNZJUNA-N	C
1	0	0	KRPXSYLXONNDHS-WHFBIAKZNA-N	I	NXFZNQJWFVCTOM-JTQLQIEINA-N	I
3	0	0	LHDSFHWSJUCJQC-FGFFPOHCNA-N	N	LGNZILDXYHKHQR-BYPYZUCNNA-N	I
3	0	0	LHDSFHWSJUCJQC-FGFFPOHCNA-N	N	VHTIJGPHKRJQGO-REOHCLBHNA-N	I
1	0	0	QLVPJWCXEYHLQP-GBXIJSLDNA-N	N	OMFHFMZWHRYLHY-BYPYZUCNNA-N	I
5	0	0	SWQSFEOXHHXIBH-YFKPBYRVNA-N	I	CQRHONUIJHWWQQ-QMMMGPOBNA-N	I
82	0	0	ZFRRBGVVWUSIQU-BYPYZUCNNA-N	I	PHWPOFWROLBJDE-REOHCLBHNA-N	I
1	0	0	JVFFXTATTMSPQV-OAQQIUNANA-N	N	KJDGPBZOKRQRED-YKAAPSRENA-N	I
12	0	0	PHWPOFWROLBJDE-REOHCLBHNA-N	I	RUJYGILKSJHUKP-JTAIWVTMNA-N	C
6	0	0	QFEPZWWUKVQJJU-REOHCLBHNA-N	N	UXRJSECEEUTNNE-GBXIJSLDNA-N	I
7	0	0	QRAMHJBBMFNBFF-REOHCLBHNA-N	I	QRAMHJBBMFNBFF-REOHCLBHNA-N	I
7	0	0	TZOKHOHKIYBJGB-FGFFPOHCNA-N	I	IDOSDTAHFWGHKV-AIINLQACNA-N	I
1	0	0	GHSMWZIXEDTQPP-QMMMGPOBNA-N	N	KMYCKZYTWWGFEW-RJFJIGAVNA-N	I
2	0	0	IBBBHYZJFMYJHI-REOHCLBHNA-N	N	WCALZOILQXUVFC-YFKPBYRVNA-N	I
4	0	0	SVNZVKYCFCTCPG-UHFFFAOYNA-N	N	PHWPOFWROLBJDE-REOHCLBHNA-N	I
7	0	0	ZFRRBGVVWUSIQU-BYPYZUCNNA-N	I	QRAMHJBBMFNBFF-REOHCLBHNA-N	I
1	0	0	IPKAXWQKBOJPEN-QMMMGPOBNA-N	N	LOGFATHAEPEIRL-QMMMGPOBNA-N	I
13	0	0	QFEPZWWUKVQJJU-REOHCLBHNA-N	N	WCALZOILQXUVFC-YFKPBYRVNA-N	I
4	0	0	YWJRSDKAYCQUEE-OUNUDFTHNA-N	N	LOGFATHAEPEIRL-QMMMGPOBNA-N	I
1	0	0	VFPJKPCYMONRPS-YFKPBYRVNA-N	N	QRAMHJBBMFNBFF-REOHCLBHNA-N	I
1	0	0	AJQQMZAKXAZQPS-RJFJIGAVNA-N	N	CQRHONUIJHWWQQ-QMMMGPOBNA-N	I
5	0	0	SVNZVKYCFCTCPG-UHFFFAOYNA-N	N	WCALZOILQXUVFC-YFKPBYRVNA-N	I
18	0	0	KMYCKZYTWWGFEW-RJFJIGAVNA-N	I	LOGFATHAEPEIRL-QMMMGPOBNA-N	I
3	0	0	AITNOEPALXGRPD-BYPYZUCNNA-N	N	WCALZOILQXUVFC-YFKPBYRVNA-N	I
10	0	0	LGNZILDXYHKHQR-BYPYZUCNNA-N	I	KJDGPBZOKRQRED-YKAAPSRENA-N	I
1	0	0	RZWFUONWJJLCED-BYPYZUCNNA-N	N	ZFRRBGVVWUSIQU-BYPYZUCNNA-N	I
2	0	0	IDOSDTAHFWGHKV-AIINLQACNA-N	I	LOGFATHAEPEIRL-QMMMGPOBNA-N	I
3	0	0	SVNZVKYCFCTCPG-UHFFFAOYNA-N	N	OMFHFMZWHRYLHY-BYPYZUCNNA-N	I
5	0	0	LOGFATHAEPEIRL-QMMMGPOBNA-N	I	CQRHONUIJHWWQQ-QMMMGPOBNA-N	I
1	0	0	SWXJHGAQAYJFDN-REOHCLBHNA-N	N	TZOKHOHKIYBJGB-FGFFPOHCNA-N	I
1	0	0	KJDGPBZOKRQRED-YKAAPSRENA-N	I	LKERGDHHRUXAQR-PLBDYLFSNA-N	C
1	0	0	IDOSDTAHFWGHKV-AIINLQACNA-N	I	JXKMHSFTZVAYCG-PLBDYLFSNA-N	C
1	0	0	IDOSDTAHFWGHKV-AIINLQACNA-N	I	TZOKHOHKIYBJGB-FGFFPOHCNA-N	I
1	0	0	PYCLEMCCZDJWIP-DBLDWONGNA-N	N	QRAMHJBBMFNBFF-REOHCLBHNA-N	I
1	0	0	IPKAXWQKBOJPEN-QMMMGPOBNA-N	N	VHTIJGPHKRJQGO-REOHCLBHNA-N	I
8	0	0	VFPJKPCYMONRPS-YFKPBYRVNA-N	N	KIDRGHLQSOLYTF-UHFFFAOYNA-N	I
2	0	0	BJMWRPWYMMARET-BYPYZUCNNA-N	N	ZFRRBGVVWUSIQU-BYPYZUCNNA-N	I
5	0	0	UXRJSECEEUTNNE-GBXIJSLDNA-N	I	NXFZNQJWFVCTOM-JTQLQIEINA-N	I
3	0	0	YWJRSDKAYCQUEE-OUNUDFTHNA-N	N	KRPXSYLXONNDHS-WHFBIAKZNA-N	I
4	0	0	QFEPZWWUKVQJJU-REOHCLBHNA-N	N	KRPXSYLXONNDHS-WHFBIAKZNA-N	I
4	0	0	SVNZVKYCFCTCPG-UHFFFAOYNA-N	N	VHTIJGPHKRJQGO-REOHCLBHNA-N	I
1	0	0	CQRHONUIJHWWQQ-QMMMGPOBNA-N	I	WSDAWLDKHWNSHS-XTEGNZJUNA-N	C
6	0	0	SWXJHGAQAYJFDN-REOHCLBHNA-N	N	KIDRGHLQSOLYTF-UHFFFAOYNA-N	I
2	0	0	AITNOEPALXGRPD-BYPYZUCNNA-N	N	VHTIJGPHKRJQGO-REOHCLBHNA-N	I
6	0	0	IPKAXWQKBOJPEN-QMMMGPOBNA-N	N	KIDRGHLQSOLYTF-UHFFFAOYNA-N	I
1	0	0	OMFHFMZWHRYLHY-BYPYZUCNNA-N	I	ABKXXSAPXDHVGM-QPKQYXRLNA-N	C
5	0	0	KMYCKZYTWWGFEW-RJFJIGAVNA-N	I	LGNZILDXYHKHQR-BYPYZUCNNA-N	I
1	0	0	NXFZNQJWFVCTOM-JTQLQIEINA-N	I	IDOSDTAHFWGHKV-AIINLQACNA-N	I
1	0	0	QLVPJWCXEYHLQP-GBXIJSLDNA-N	N	KJDGPBZOKRQRED-YKAAPSRENA-N	I
1	0	0	ZFRRBGVVWUSIQU-BYPYZUCNNA-N	I	ABKXXSAPXDHVGM-QPKQYXRLNA-N	C
1	0	0	GHSMWZIXEDTQPP-QMMMGPOBNA-N	N	RIOGVSQWSYFYQB-DBLDWONGNA-N	I
3	0	0	AITNOEPALXGRPD-BYPYZUCNNA-N	N	TZOKHOHKIYBJGB-FGFFPOHCNA-N	I
2	0	0	QLVPJWCXEYHLQP-GBXIJSLDNA-N	N	PHWPOFWROLBJDE-REOHCLBHNA-N	I
5	0	0	KJDGPBZOKRQRED-YKAAPSRENA-N	I	IDOSDTAHFWGHKV-AIINLQACNA-N	I
33	0	0	KJDGPBZOKRQRED-YKAAPSRENA-N	I	RIOGVSQWSYFYQB-DBLDWONGNA-N	I
1	0	0	BJMWRPWYMMARET-BYPYZUCNNA-N	N	VHTIJGPHKRJQGO-REOHCLBHNA-N	I
8	0	0	QFEPZWWUKVQJJU-REOHCLBHNA-N	N	OMFHFMZWHRYLHY-BYPYZUCNNA-N	I
80	0	0	WCALZOILQXUVFC-YFKPBYRVNA-N	I	ZFRRBGVVWUSIQU-BYPYZUCNNA-N	I
2	0	0	LOGFATHAEPEIRL-QMMMGPOBNA-N	I	JXKMHSFTZVAYCG-PLBDYLFSNA-N	C
2	0	0	AJQQMZAKXAZQPS-RJFJIGAVNA-N	N	WCALZOILQXUVFC-YFKPBYRVNA-N	I
1	0	0	IBBBHYZJFMYJHI-REOHCLBHNA-N	N	RIOGVSQWSYFYQB-DBLDWONGNA-N	I
17	0	0	LOGFATHAEPEIRL-QMMMGPOBNA-N	I	ZFRRBGVVWUSIQU-BYPYZUCNNA-N	I
3	0	0	IDOSDTAHFWGHKV-AIINLQACNA-N	I	GOWUCHXKYPFMNT-DHRRHDJNNA-N	C
4	0	0	SWQSFEOXHHXIBH-YFKPBYRVNA-N	I	WSDAWLDKHWNSHS-XTEGNZJUNA-N	C
3	0	0	CQRHONUIJHWWQQ-QMMMGPOBNA-N	I	NXFZNQJWFVCTOM-JTQLQIEINA-N	I
3	0	0	RZWFUONWJJLCED-BYPYZUCNNA-N	N	RIOGVSQWSYFYQB-DBLDWONGNA-N	I
1	0	0	BJMWRPWYMMARET-BYPYZUCNNA-N	N	PYLVBXRBUBBYCM-PJVXUWSXNA-N	I
5	0	0	LYGGKBWNFDIVLQ-WHFBIAKZNA-N	N	KRPXSYLXONNDHS-WHFBIAKZNA-N	I
12	0	0	OMFHFMZWHRYLHY-BYPYZUCNNA-N	I	NXFZNQJWFVCTOM-JTQLQIEINA-N	I
12	0	0	LOGFATHAEPEIRL-QMMMGPOBNA-N	I	GOWUCHXKYPFMNT-DHRRHDJNNA-N	C
3	0	0	LYGGKBWNFDIVLQ-WHFBIAKZNA-N	N	OMFHFMZWHRYLHY-BYPYZUCNNA-N	I
2	0	0	IDOSDTAHFWGHKV-AIINLQACNA-N	I	QRAMHJBBMFNBFF-REOHCLBHNA-N	I
27	0	0	KIDRGHLQSOLYTF-UHFFFAOYNA-N	I	GOWUCHXKYPFMNT-DHRRHDJNNA-N	C
1	0	0	QFEPZWWUKVQJJU-REOHCLBHNA-N	N	QRAMHJBBMFNBFF-REOHCLBHNA-N	I
70	0	0	OMFHFMZWHRYLHY-BYPYZUCNNA-N	I	PYLVBXRBUBBYCM-PJVXUWSXNA-N	I
1	0	0	SWQSFEOXHHXIBH-YFKPBYRVNA-N	I	ABKXXSAPXDHVGM-QPKQYXRLNA-N	C
4	0	0	RIOGVSQWSYFYQB-DBLDWONGNA-N	I	WSDAWLDKHWNSHS-XTEGNZJUNA-N	C
1	0	0	PYCLEMCCZDJWIP-DBLDWONGNA-N	N	PHWPOFWROLBJDE-REOHCLBHNA-N	I
9	0	0	OMFHFMZWHRYLHY-BYPYZUCNNA-N	I	LGNZILDXYHKHQR-BYPYZUCNNA-N	I
38	0	0	KRPXSYLXONNDHS-WHFBIAKZNA-N	I	VHTIJGPHKRJQGO-REOHCLBHNA-N	I
2	0	0	NXFZNQJWFVCTOM-JTQLQIEINA-N	I	ZFRRBGVVWUSIQU-BYPYZUCNNA-N	I
3	0	0	CQRHONUIJHWWQQ-QMMMGPOBNA-N	I	LGNZILDXYHKHQR-BYPYZUCNNA-N	I
1	0	0	KMYCKZYTWWGFEW-RJFJIGAVNA-N	I	FGGGAUXGPFCNOA-RJFJIGAVNA-N	C
1	0	0	WCALZOILQXUVFC-YFKPBYRVNA-N	I	AAXOKPQSQGDDNC-ODVHTPRONA-N	C
1	0	0	AITNOEPALXGRPD-BYPYZUCNNA-N	N	KJDGPBZOKRQRED-YKAAPSRENA-N	I
2	0	0	YWJRSDKAYCQUEE-OUNUDFTHNA-N	N	OMFHFMZWHRYLHY-BYPYZUCNNA-N	I
1	0	0	VFPJKPCYMONRPS-YFKPBYRVNA-N	N	IDOSDTAHFWGHKV-AIINLQACNA-N	I
1	0	0	QLVPJWCXEYHLQP-GBXIJSLDNA-N	N	PYLVBXRBUBBYCM-PJVXUWSXNA-N	I
6	0	0	KMYCKZYTWWGFEW-RJFJIGAVNA-N	I	QRAMHJBBMFNBFF-REOHCLBHNA-N	I
1	0	0	NXFZNQJWFVCTOM-JTQLQIEINA-N	I	WSDAWLDKHWNSHS-XTEGNZJUNA-N	C
12	0	0	KJDGPBZOKRQRED-YKAAPSRENA-N	I	RUJYGILKSJHUKP-JTAIWVTMNA-N	C
3	0	0	SWXJHGAQAYJFDN-REOHCLBHNA-N	N	CQRHONUIJHWWQQ-QMMMGPOBNA-N	I
3	0	0	LOGFATHAEPEIRL-QMMMGPOBNA-N	I	LGNZILDXYHKHQR-BYPYZUCNNA-N	I
1	0	0	OMFHFMZWHRYLHY-BYPYZUCNNA-N	I	FCSUHARZQZWVFD-BUFSXXAZNA-N	C
3	0	0	YWJRSDKAYCQUEE-OUNUDFTHNA-N	N	CQRHONUIJHWWQQ-QMMMGPOBNA-N	I
3	0	0	AITNOEPALXGRPD-BYPYZUCNNA-N	N	UXRJSECEEUTNNE-GBXIJSLDNA-N	I
3	0	0	QFEPZWWUKVQJJU-REOHCLBHNA-N	N	VHTIJGPHKRJQGO-REOHCLBHNA-N	I
60	0	0	PHWPOFWROLBJDE-REOHCLBHNA-N	I	RIOGVSQWSYFYQB-DBLDWONGNA-N	I
21	0	0	PHWPOFWROLBJDE-REOHCLBHNA-N	I	QRAMHJBBMFNBFF-REOHCLBHNA-N	I
10	0	0	QRAMHJBBMFNBFF-REOHCLBHNA-N	I	KMYCKZYTWWGFEW-RJFJIGAVNA-N	I
4	0	0	LYGGKBWNFDIVLQ-WHFBIAKZNA-N	N	CQRHONUIJHWWQQ-QMMMGPOBNA-N	I
4	0	0	VFPJKPCYMONRPS-YFKPBYRVNA-N	N	PHWPOFWROLBJDE-REOHCLBHNA-N	I
28	0	0	KJDGPBZOKRQRED-YKAAPSRENA-N	I	LOGFATHAEPEIRL-QMMMGPOBNA-N	I
1	0	0	QRAMHJBBMFNBFF-REOHCLBHNA-N	I	AAXOKPQSQGDDNC-ODVHTPRONA-N	C
18	0	0	QRAMHJBBMFNBFF-REOHCLBHNA-N	I	ZFRRBGVVWUSIQU-BYPYZUCNNA-N	I
17	0	0	WCALZOILQXUVFC-YFKPBYRVNA-N	I	QRAMHJBBMFNBFF-REOHCLBHNA-N	I
3	0	0	QLVPJWCXEYHLQP-GBXIJSLDNA-N	N	TZOKHOHKIYBJGB-FGFFPOHCNA-N	I
2	0	0	NAKLUDYCLBTCED-YFKPBYRVNA-N	N	ZFRRBGVVWUSIQU-BYPYZUCNNA-N	I
39	0	0	UXRJSECEEUTNNE-GBXIJSLDNA-N	I	ZFRRBGVVWUSIQU-BYPYZUCNNA-N	I
13	0	0	SWXJHGAQAYJFDN-REOHCLBHNA-N	N	WCALZOILQXUVFC-YFKPBYRVNA-N	I
1	0	0	SWXJHGAQAYJFDN-REOHCLBHNA-N	N	QRAMHJBBMFNBFF-REOHCLBHNA-N	I
3	0	0	WCALZOILQXUVFC-YFKPBYRVNA-N	I	DKLLHTYSXIKUIX-CQNIESNGNA-N	C
6	0	0	IDOSDTAHFWGHKV-AIINLQACNA-N	I	KJDGPBZOKRQRED-YKAAPSRENA-N	I
1	0	0	QLVPJWCXEYHLQP-GBXIJSLDNA-N	N	VHTIJGPHKRJQGO-REOHCLBHNA-N	I
1	0	0	VHTIJGPHKRJQGO-REOHCLBHNA-N	I	AAXOKPQSQGDDNC-ODVHTPRONA-N	C
5	0	0	SVNZVKYCFCTCPG-UHFFFAOYNA-N	N	KRPXSYLXONNDHS-WHFBIAKZNA-N	I
25	0	0	CQRHONUIJHWWQQ-QMMMGPOBNA-N	I	WCALZOILQXUVFC-YFKPBYRVNA-N	I
19	0	0	SWQSFEOXHHXIBH-YFKPBYRVNA-N	I	GOWUCHXKYPFMNT-DHRRHDJNNA-N	C
2	0	0	QFEPZWWUKVQJJU-REOHCLBHNA-N	N	KJDGPBZOKRQRED-YKAAPSRENA-N	I
3	0	0	AITNOEPALXGRPD-BYPYZUCNNA-N	N	RIOGVSQWSYFYQB-DBLDWONGNA-N	I
2	0	0	PYCLEMCCZDJWIP-DBLDWONGNA-N	N	RIOGVSQWSYFYQB-DBLDWONGNA-N	I
7	0	0	QRAMHJBBMFNBFF-REOHCLBHNA-N	I	TZOKHOHKIYBJGB-FGFFPOHCNA-N	I
3	0	0	SVNZVKYCFCTCPG-UHFFFAOYNA-N	N	KMYCKZYTWWGFEW-RJFJIGAVNA-N	I
1	0	0	NXFZNQJWFVCTOM-JTQLQIEINA-N	I	LOGFATHAEPEIRL-QMMMGPOBNA-N	I
1	0	0	WCALZOILQXUVFC-YFKPBYRVNA-N	I	FCSUHARZQZWVFD-BUFSXXAZNA-N	C
6	0	0	VFPJKPCYMONRPS-YFKPBYRVNA-N	N	VHTIJGPHKRJQGO-REOHCLBHNA-N	I
1	0	0	PYLVBXRBUBBYCM-PJVXUWSXNA-N	I	AAXOKPQSQGDDNC-ODVHTPRONA-N	C
3	0	0	KIDRGHLQSOLYTF-UHFFFAOYNA-N	I	WSDAWLDKHWNSHS-XTEGNZJUNA-N	C
2	0	0	YWJRSDKAYCQUEE-OUNUDFTHNA-N	N	UXRJSECEEUTNNE-GBXIJSLDNA-N	I
2	0	0	JVFFXTATTMSPQV-OAQQIUNANA-N	N	LOGFATHAEPEIRL-QMMMGPOBNA-N	I
7	0	0	OMFHFMZWHRYLHY-BYPYZUCNNA-N	I	IDOSDTAHFWGHKV-AIINLQACNA-N	I
1	0	0	PHWPOFWROLBJDE-REOHCLBHNA-N	I	LNMNEWKVYGECEI-MHATVNLVNA-N	C
1	0	0	PYCLEMCCZDJWIP-DBLDWONGNA-N	N	VHTIJGPHKRJQGO-REOHCLBHNA-N	I
44	0	0	UXRJSECEEUTNNE-GBXIJSLDNA-N	I	KJDGPBZOKRQRED-YKAAPSRENA-N	I
5	0	0	JVFFXTATTMSPQV-OAQQIUNANA-N	N	PHWPOFWROLBJDE-REOHCLBHNA-N	I
1	0	0	LOGFATHAEPEIRL-QMMMGPOBNA-N	I	RUGYJVCLGNETPB-JSWHHWTPNA-N	C
12	0	0	WCALZOILQXUVFC-YFKPBYRVNA-N	I	CQRHONUIJHWWQQ-QMMMGPOBNA-N	I
71	0	0	ZFRRBGVVWUSIQU-BYPYZUCNNA-N	I	OMFHFMZWHRYLHY-BYPYZUCNNA-N	I
1	0	0	LYGGKBWNFDIVLQ-WHFBIAKZNA-N	N	VHTIJGPHKRJQGO-REOHCLBHNA-N	I
1	0	0	PYLVBXRBUBBYCM-PJVXUWSXNA-N	I	QSKPZOALUXPMMH-OAQQIUNANA-N	C
2	0	0	SWXJHGAQAYJFDN-REOHCLBHNA-N	N	KMYCKZYTWWGFEW-RJFJIGAVNA-N	I
1	0	0	KRPXSYLXONNDHS-WHFBIAKZNA-N	I	DKLLHTYSXIKUIX-CQNIESNGNA-N	C
2	0	0	AJQQMZAKXAZQPS-RJFJIGAVNA-N	N	KRPXSYLXONNDHS-WHFBIAKZNA-N	I
19	0	0	CQRHONUIJHWWQQ-QMMMGPOBNA-N	I	KRPXSYLXONNDHS-WHFBIAKZNA-N	I
1	0	0	LYGGKBWNFDIVLQ-WHFBIAKZNA-N	N	KMYCKZYTWWGFEW-RJFJIGAVNA-N	I
4	0	0	UXRJSECEEUTNNE-GBXIJSLDNA-N	I	RUJYGILKSJHUKP-JTAIWVTMNA-N	C
1	0	0	QLVPJWCXEYHLQP-GBXIJSLDNA-N	N	RIOGVSQWSYFYQB-DBLDWONGNA-N	I
46	0	0	KRPXSYLXONNDHS-WHFBIAKZNA-N	I	UXRJSECEEUTNNE-GBXIJSLDNA-N	I
1	0	0	USMCXXZNOHIXDV-VIFPVBQENA-N	N	LOGFATHAEPEIRL-QMMMGPOBNA-N	I
1	0	0	PHWPOFWROLBJDE-REOHCLBHNA-N	I	WVRSOXYPKFVEFS-WIIKDUKVNA-N	C
8	0	0	TZOKHOHKIYBJGB-FGFFPOHCNA-N	I	NXFZNQJWFVCTOM-JTQLQIEINA-N	I
37	0	0	PYLVBXRBUBBYCM-PJVXUWSXNA-N	I	ZFRRBGVVWUSIQU-BYPYZUCNNA-N	I
1	0	0	KRPXSYLXONNDHS-WHFBIAKZNA-N	I	ABKXXSAPXDHVGM-QPKQYXRLNA-N	C
1	0	0	ZFRRBGVVWUSIQU-BYPYZUCNNA-N	I	NPBKMIKJZBCJID-PLBDYLFSNA-N	C
1	0	0	AJQQMZAKXAZQPS-RJFJIGAVNA-N	N	PHWPOFWROLBJDE-REOHCLBHNA-N	I
3	0	0	BJMWRPWYMMARET-BYPYZUCNNA-N	N	UXRJSECEEUTNNE-GBXIJSLDNA-N	I
5	0	0	SWXJHGAQAYJFDN-REOHCLBHNA-N	N	PHWPOFWROLBJDE-REOHCLBHNA-N	I
8	0	0	NXFZNQJWFVCTOM-JTQLQIEINA-N	I	VHTIJGPHKRJQGO-REOHCLBHNA-N	I
4	0	0	YWJRSDKAYCQUEE-OUNUDFTHNA-N	N	VHTIJGPHKRJQGO-REOHCLBHNA-N	I
63	0	0	PHWPOFWROLBJDE-REOHCLBHNA-N	I	ZFRRBGVVWUSIQU-BYPYZUCNNA-N	I
1	0	0	SWQSFEOXHHXIBH-YFKPBYRVNA-N	I	JXKMHSFTZVAYCG-PLBDYLFSNA-N	C
43	0	0	ZFRRBGVVWUSIQU-BYPYZUCNNA-N	I	TZOKHOHKIYBJGB-FGFFPOHCNA-N	I
4	0	0	SWQSFEOXHHXIBH-YFKPBYRVNA-N	I	LOGFATHAEPEIRL-QMMMGPOBNA-N	I
5	0	0	YWJRSDKAYCQUEE-OUNUDFTHNA-N	N	KIDRGHLQSOLYTF-UHFFFAOYNA-N	I
5	0	0	KMYCKZYTWWGFEW-RJFJIGAVNA-N	I	GOWUCHXKYPFMNT-DHRRHDJNNA-N	C
1	0	0	LGNZILDXYHKHQR-BYPYZUCNNA-N	I	GOWUCHXKYPFMNT-DHRRHDJNNA-N	C
21	0	0	OMFHFMZWHRYLHY-BYPYZUCNNA-N	I	RUJYGILKSJHUKP-JTAIWVTMNA-N	C
5	0	0	JVFFXTATTMSPQV-OAQQIUNANA-N	N	WCALZOILQXUVFC-YFKPBYRVNA-N	I
8	0	0	SWQSFEOXHHXIBH-YFKPBYRVNA-N	I	RUJYGILKSJHUKP-JTAIWVTMNA-N	C
1	0	0	LGNZILDXYHKHQR-BYPYZUCNNA-N	I	FCSUHARZQZWVFD-BUFSXXAZNA-N	C
2	0	0	RZWFUONWJJLCED-BYPYZUCNNA-N	N	LGNZILDXYHKHQR-BYPYZUCNNA-N	I
5	0	0	SWQSFEOXHHXIBH-YFKPBYRVNA-N	I	WVRSOXYPKFVEFS-WIIKDUKVNA-N	C
24	0	0	WCALZOILQXUVFC-YFKPBYRVNA-N	I	RUJYGILKSJHUKP-JTAIWVTMNA-N	C
4	0	0	PYCLEMCCZDJWIP-DBLDWONGNA-N	N	UXRJSECEEUTNNE-GBXIJSLDNA-N	I
1	0	0	TZOKHOHKIYBJGB-FGFFPOHCNA-N	I	LKERGDHHRUXAQR-PLBDYLFSNA-N	C
59	0	0	OMFHFMZWHRYLHY-BYPYZUCNNA-N	I	WCALZOILQXUVFC-YFKPBYRVNA-N	I
9	0	0	WCALZOILQXUVFC-YFKPBYRVNA-N	I	NXFZNQJWFVCTOM-JTQLQIEINA-N	I
62	0	0	ZFRRBGVVWUSIQU-BYPYZUCNNA-N	I	WCALZOILQXUVFC-YFKPBYRVNA-N	I
2	0	0	LYGGKBWNFDIVLQ-WHFBIAKZNA-N	N	LGNZILDXYHKHQR-BYPYZUCNNA-N	I
40	0	0	OMFHFMZWHRYLHY-BYPYZUCNNA-N	I	GOWUCHXKYPFMNT-DHRRHDJNNA-N	C
8	0	0	PYLVBXRBUBBYCM-PJVXUWSXNA-N	I	QRAMHJBBMFNBFF-REOHCLBHNA-N	I
8	0	0	LGNZILDXYHKHQR-BYPYZUCNNA-N	I	ZFRRBGVVWUSIQU-BYPYZUCNNA-N	I
1	0	0	AJQQMZAKXAZQPS-RJFJIGAVNA-N	N	VHTIJGPHKRJQGO-REOHCLBHNA-N	I
21	0	0	UXRJSECEEUTNNE-GBXIJSLDNA-N	I	GOWUCHXKYPFMNT-DHRRHDJNNA-N	C
55	0	0	ZFRRBGVVWUSIQU-BYPYZUCNNA-N	I	UXRJSECEEUTNNE-GBXIJSLDNA-N	I
1	0	0	SVNZVKYCFCTCPG-UHFFFAOYNA-N	N	TZOKHOHKIYBJGB-FGFFPOHCNA-N	I
1	0	0	SWQSFEOXHHXIBH-YFKPBYRVNA-N	I	DKLLHTYSXIKUIX-CQNIESNGNA-N	C
1	0	0	SVNZVKYCFCTCPG-UHFFFAOYNA-N	N	ZFRRBGVVWUSIQU-BYPYZUCNNA-N	I
21	0	0	PHWPOFWROLBJDE-REOHCLBHNA-N	I	GOWUCHXKYPFMNT-DHRRHDJNNA-N	C
12	0	0	CQRHONUIJHWWQQ-QMMMGPOBNA-N	I	TZOKHOHKIYBJGB-FGFFPOHCNA-N	I
10	0	0	RIOGVSQWSYFYQB-DBLDWONGNA-N	I	CQRHONUIJHWWQQ-QMMMGPOBNA-N	I
19	0	0	PHWPOFWROLBJDE-REOHCLBHNA-N	I	CQRHONUIJHWWQQ-QMMMGPOBNA-N	I
52	0	0	KMYCKZYTWWGFEW-RJFJIGAVNA-N	I	ZFRRBGVVWUSIQU-BYPYZUCNNA-N	I
26	0	0	KRPXSYLXONNDHS-WHFBIAKZNA-N	I	GOWUCHXKYPFMNT-DHRRHDJNNA-N	C
25	0	0	PHWPOFWROLBJDE-REOHCLBHNA-N	I	LOGFATHAEPEIRL-QMMMGPOBNA-N	I
1	0	0	PHWPOFWROLBJDE-REOHCLBHNA-N	I	QSKPZOALUXPMMH-OAQQIUNANA-N	C
1	0	0	VFPJKPCYMONRPS-YFKPBYRVNA-N	N	NXFZNQJWFVCTOM-JTQLQIEINA-N	I
3	0	0	LHDSFHWSJUCJQC-FGFFPOHCNA-N	N	PYLVBXRBUBBYCM-PJVXUWSXNA-N	I
5	0	0	VFPJKPCYMONRPS-YFKPBYRVNA-N	N	PYLVBXRBUBBYCM-PJVXUWSXNA-N	I
7	0	0	RZWFUONWJJLCED-BYPYZUCNNA-N	N	LOGFATHAEPEIRL-QMMMGPOBNA-N	I
3	0	0	QLVPJWCXEYHLQP-GBXIJSLDNA-N	N	KRPXSYLXONNDHS-WHFBIAKZNA-N	I
1	0	0	JVFFXTATTMSPQV-OAQQIUNANA-N	N	RIOGVSQWSYFYQB-DBLDWONGNA-N	I
12	0	0	ZFRRBGVVWUSIQU-BYPYZUCNNA-N	I	RUJYGILKSJHUKP-JTAIWVTMNA-N	C
1	0	0	LHDSFHWSJUCJQC-FGFFPOHCNA-N	N	ZFRRBGVVWUSIQU-BYPYZUCNNA-N	I
6	0	0	JVFFXTATTMSPQV-OAQQIUNANA-N	N	CQRHONUIJHWWQQ-QMMMGPOBNA-N	I
1	0	0	GHSMWZIXEDTQPP-QMMMGPOBNA-N	N	KJDGPBZOKRQRED-YKAAPSRENA-N	I
9	0	0	KRPXSYLXONNDHS-WHFBIAKZNA-N	I	QRAMHJBBMFNBFF-REOHCLBHNA-N	I
5	0	0	AITNOEPALXGRPD-BYPYZUCNNA-N	N	PYLVBXRBUBBYCM-PJVXUWSXNA-N	I
11	0	0	SWQSFEOXHHXIBH-YFKPBYRVNA-N	I	KRPXSYLXONNDHS-WHFBIAKZNA-N	I
2	0	0	IPKAXWQKBOJPEN-QMMMGPOBNA-N	N	WCALZOILQXUVFC-YFKPBYRVNA-N	I
16	0	0	CQRHONUIJHWWQQ-QMMMGPOBNA-N	I	UXRJSECEEUTNNE-GBXIJSLDNA-N	I
1	0	0	AJQQMZAKXAZQPS-RJFJIGAVNA-N	N	LOGFATHAEPEIRL-QMMMGPOBNA-N	I
1	0	0	IDOSDTAHFWGHKV-AIINLQACNA-N	I	WVRSOXYPKFVEFS-WIIKDUKVNA-N	C
13	0	0	VHTIJGPHKRJQGO-REOHCLBHNA-N	I	QRAMHJBBMFNBFF-REOHCLBHNA-N	I
8	0	0	QLVPJWCXEYHLQP-GBXIJSLDNA-N	N	LOGFATHAEPEIRL-QMMMGPOBNA-N	I
3	0	0	VFPJKPCYMONRPS-YFKPBYRVNA-N	N	KJDGPBZOKRQRED-YKAAPSRENA-N	I
2	0	0	QFEPZWWUKVQJJU-REOHCLBHNA-N	N	PYLVBXRBUBBYCM-PJVXUWSXNA-N	I
3	0	0	PYCLEMCCZDJWIP-DBLDWONGNA-N	N	OMFHFMZWHRYLHY-BYPYZUCNNA-N	I
6	0	0	TZOKHOHKIYBJGB-FGFFPOHCNA-N	I	RUJYGILKSJHUKP-JTAIWVTMNA-N	C
1	0	0	UXRJSECEEUTNNE-GBXIJSLDNA-N	I	IEYWDCFROXJWLY-QAXLLPJCNA-N	C
38	0	0	KRPXSYLXONNDHS-WHFBIAKZNA-N	I	ZFRRBGVVWUSIQU-BYPYZUCNNA-N	I
1	0	0	ZFRRBGVVWUSIQU-BYPYZUCNNA-N	I	FCSUHARZQZWVFD-BUFSXXAZNA-N	C
17	0	0	RIOGVSQWSYFYQB-DBLDWONGNA-N	I	GOWUCHXKYPFMNT-DHRRHDJNNA-N	C
35	0	0	OMFHFMZWHRYLHY-BYPYZUCNNA-N	I	RIOGVSQWSYFYQB-DBLDWONGNA-N	I
2	0	0	SWXJHGAQAYJFDN-REOHCLBHNA-N	N	PYLVBXRBUBBYCM-PJVXUWSXNA-N	I
8	0	0	LHDSFHWSJUCJQC-FGFFPOHCNA-N	N	WCALZOILQXUVFC-YFKPBYRVNA-N	I
2	0	0	KMYCKZYTWWGFEW-RJFJIGAVNA-N	I	IEYWDCFROXJWLY-QAXLLPJCNA-N	C
11	0	0	KMYCKZYTWWGFEW-RJFJIGAVNA-N	I	RUJYGILKSJHUKP-JTAIWVTMNA-N	C
9	0	0	VFPJKPCYMONRPS-YFKPBYRVNA-N	N	LOGFATHAEPEIRL-QMMMGPOBNA-N	I
1	0	0	KIDRGHLQSOLYTF-UHFFFAOYNA-N	I	LQFQJXGVTQRVJY-KSXMYQCINA-N	C
1	0	0	AJQQMZAKXAZQPS-RJFJIGAVNA-N	N	ZFRRBGVVWUSIQU-BYPYZUCNNA-N	I
4	0	0	RZWFUONWJJLCED-BYPYZUCNNA-N	N	KIDRGHLQSOLYTF-UHFFFAOYNA-N	I
1	0	0	NXFZNQJWFVCTOM-JTQLQIEINA-N	I	QRAMHJBBMFNBFF-REOHCLBHNA-N	I
21	0	0	SWQSFEOXHHXIBH-YFKPBYRVNA-N	I	KJDGPBZOKRQRED-YKAAPSRENA-N	I
93	0	0	VHTIJGPHKRJQGO-REOHCLBHNA-N	I	ZFRRBGVVWUSIQU-BYPYZUCNNA-N	I
16	0	0	LGNZILDXYHKHQR-BYPYZUCNNA-N	I	OMFHFMZWHRYLHY-BYPYZUCNNA-N	I
6	0	0	VHTIJGPHKRJQGO-REOHCLBHNA-N	I	NXFZNQJWFVCTOM-JTQLQIEINA-N	I
4	0	0	QLVPJWCXEYHLQP-GBXIJSLDNA-N	N	ZFRRBGVVWUSIQU-BYPYZUCNNA-N	I
11	0	0	LOGFATHAEPEIRL-QMMMGPOBNA-N	I	RUJYGILKSJHUKP-JTAIWVTMNA-N	C
13	0	0	LGNZILDXYHKHQR-BYPYZUCNNA-N	I	PYLVBXRBUBBYCM-PJVXUWSXNA-N	I
2	0	0	JVFFXTATTMSPQV-OAQQIUNANA-N	N	LGNZILDXYHKHQR-BYPYZUCNNA-N	I
10	0	0	ZFRRBGVVWUSIQU-BYPYZUCNNA-N	I	IDOSDTAHFWGHKV-AIINLQACNA-N	I
6	0	0	QRAMHJBBMFNBFF-REOHCLBHNA-N	I	GOWUCHXKYPFMNT-DHRRHDJNNA-N	C
13	0	0	LOGFATHAEPEIRL-QMMMGPOBNA-N	I	LOGFATHAEPEIRL-QMMMGPOBNA-N	I
1	0	0	JVFFXTATTMSPQV-OAQQIUNANA-N	N	PYLVBXRBUBBYCM-PJVXUWSXNA-N	I
1	0	0	TZOKHOHKIYBJGB-FGFFPOHCNA-N	I	AKFJTPYGZKEVBC-QJXHNMJHNA-N	C
1	0	0	RIOGVSQWSYFYQB-DBLDWONGNA-N	I	QSKPZOALUXPMMH-OAQQIUNANA-N	C
3	0	0	AITNOEPALXGRPD-BYPYZUCNNA-N	N	ZFRRBGVVWUSIQU-BYPYZUCNNA-N	I
7	0	0	SWQSFEOXHHXIBH-YFKPBYRVNA-N	I	RIOGVSQWSYFYQB-DBLDWONGNA-N	I
12	0	0	SWQSFEOXHHXIBH-YFKPBYRVNA-N	I	PYLVBXRBUBBYCM-PJVXUWSXNA-N	I
16	0	0	KIDRGHLQSOLYTF-UHFFFAOYNA-N	I	RUJYGILKSJHUKP-JTAIWVTMNA-N	C
1	0	0	NAKLUDYCLBTCED-YFKPBYRVNA-N	N	RIOGVSQWSYFYQB-DBLDWONGNA-N	I
1	0	0	OMFHFMZWHRYLHY-BYPYZUCNNA-N	I	JXKMHSFTZVAYCG-PLBDYLFSNA-N	C
1	0	0	RZWFUONWJJLCED-BYPYZUCNNA-N	N	NXFZNQJWFVCTOM-JTQLQIEINA-N	I
1	0	0	OMFHFMZWHRYLHY-BYPYZUCNNA-N	I	AAXOKPQSQGDDNC-ODVHTPRONA-N	C
2	0	0	KJDGPBZOKRQRED-YKAAPSRENA-N	I	WSDAWLDKHWNSHS-XTEGNZJUNA-N	C
1	0	0	OMFHFMZWHRYLHY-BYPYZUCNNA-N	I	WVRSOXYPKFVEFS-WIIKDUKVNA-N	C
18	0	0	KRPXSYLXONNDHS-WHFBIAKZNA-N	I	LOGFATHAEPEIRL-QMMMGPOBNA-N	I
1	0	0	SVNZVKYCFCTCPG-UHFFFAOYNA-N	N	LGNZILDXYHKHQR-BYPYZUCNNA-N	I
1	0	0	VHTIJGPHKRJQGO-REOHCLBHNA-N	I	DKLLHTYSXIKUIX-CQNIESNGNA-N	C
7	0	0	LGNZILDXYHKHQR-BYPYZUCNNA-N	I	RIOGVSQWSYFYQB-DBLDWONGNA-N	I
4	0	0	LYGGKBWNFDIVLQ-WHFBIAKZNA-N	N	LOGFATHAEPEIRL-QMMMGPOBNA-N	I
7	0	0	RZWFUONWJJLCED-BYPYZUCNNA-N	N	OMFHFMZWHRYLHY-BYPYZUCNNA-N	I
30	0	0	KMYCKZYTWWGFEW-RJFJIGAVNA-N	I	KRPXSYLXONNDHS-WHFBIAKZNA-N	I
26	0	0	TZOKHOHKIYBJGB-FGFFPOHCNA-N	I	LOGFATHAEPEIRL-QMMMGPOBNA-N	I
2	0	0	UXRJSECEEUTNNE-GBXIJSLDNA-N	I	OLDCEEJXJPLWRV-ODVHTPRONA-N	C
1	0	0	VGJGNGOTXNACPU-AIINLQACNA-N	N	PYLVBXRBUBBYCM-PJVXUWSXNA-N	I
1	0	0	IPKAXWQKBOJPEN-QMMMGPOBNA-N	N	KJDGPBZOKRQRED-YKAAPSRENA-N	I
1	0	0	TZOKHOHKIYBJGB-FGFFPOHCNA-N	I	WVRSOXYPKFVEFS-WIIKDUKVNA-N	C
2	0	0	PYCLEMCCZDJWIP-DBLDWONGNA-N	N	KIDRGHLQSOLYTF-UHFFFAOYNA-N	I
2	0	0	GHSMWZIXEDTQPP-QMMMGPOBNA-N	N	CQRHONUIJHWWQQ-QMMMGPOBNA-N	I
9	0	0	YWJRSDKAYCQUEE-OUNUDFTHNA-N	N	WCALZOILQXUVFC-YFKPBYRVNA-N	I
25	0	0	ZFRRBGVVWUSIQU-BYPYZUCNNA-N	I	LOGFATHAEPEIRL-QMMMGPOBNA-N	I
27	0	0	KRPXSYLXONNDHS-WHFBIAKZNA-N	I	TZOKHOHKIYBJGB-FGFFPOHCNA-N	I
4	0	0	QFEPZWWUKVQJJU-REOHCLBHNA-N	N	PHWPOFWROLBJDE-REOHCLBHNA-N	I
1	0	0	VFPJKPCYMONRPS-YFKPBYRVNA-N	N	LGNZILDXYHKHQR-BYPYZUCNNA-N	I
1	0	0	QFEPZWWUKVQJJU-REOHCLBHNA-N	N	LGNZILDXYHKHQR-BYPYZUCNNA-N	I
2	0	0	GHSMWZIXEDTQPP-QMMMGPOBNA-N	N	KRPXSYLXONNDHS-WHFBIAKZNA-N	I
4	0	0	IDOSDTAHFWGHKV-AIINLQACNA-N	I	CQRHONUIJHWWQQ-QMMMGPOBNA-N	I
29	0	0	RIOGVSQWSYFYQB-DBLDWONGNA-N	I	KRPXSYLXONNDHS-WHFBIAKZNA-N	I
35	0	0	ZFRRBGVVWUSIQU-BYPYZUCNNA-N	I	KRPXSYLXONNDHS-WHFBIAKZNA-N	I
12	0	0	UXRJSECEEUTNNE-GBXIJSLDNA-N	I	CQRHONUIJHWWQQ-QMMMGPOBNA-N	I
1	0	0	SWXJHGAQAYJFDN-REOHCLBHNA-N	N	LGNZILDXYHKHQR-BYPYZUCNNA-N	I
2	0	0	KJDGPBZOKRQRED-YKAAPSRENA-N	I	NXFZNQJWFVCTOM-JTQLQIEINA-N	I
8	0	0	NXFZNQJWFVCTOM-JTQLQIEINA-N	I	RIOGVSQWSYFYQB-DBLDWONGNA-N	I
1	0	0	QLVPJWCXEYHLQP-GBXIJSLDNA-N	N	CQRHONUIJHWWQQ-QMMMGPOBNA-N	I
15	0	0	ZFRRBGVVWUSIQU-BYPYZUCNNA-N	I	LGNZILDXYHKHQR-BYPYZUCNNA-N	I
43	0	0	KRPXSYLXONNDHS-WHFBIAKZNA-N	I	PYLVBXRBUBBYCM-PJVXUWSXNA-N	I
9	0	0	KMYCKZYTWWGFEW-RJFJIGAVNA-N	I	CQRHONUIJHWWQQ-QMMMGPOBNA-N	I
51	0	0	TZOKHOHKIYBJGB-FGFFPOHCNA-N	I	ZFRRBGVVWUSIQU-BYPYZUCNNA-N	I
10	0	0	QRAMHJBBMFNBFF-REOHCLBHNA-N	I	KRPXSYLXONNDHS-WHFBIAKZNA-N	I
1	0	0	KRPXSYLXONNDHS-WHFBIAKZNA-N	I	LKERGDHHRUXAQR-PLBDYLFSNA-N	C
21	0	0	LOGFATHAEPEIRL-QMMMGPOBNA-N	I	RIOGVSQWSYFYQB-DBLDWONGNA-N	I
1	0	0	IPKAXWQKBOJPEN-QMMMGPOBNA-N	N	ZFRRBGVVWUSIQU-BYPYZUCNNA-N	I
12	0	0	PHWPOFWROLBJDE-REOHCLBHNA-N	I	NXFZNQJWFVCTOM-JTQLQIEINA-N	I
2	0	0	WCALZOILQXUVFC-YFKPBYRVNA-N	I	FGGGAUXGPFCNOA-RJFJIGAVNA-N	C
15	0	0	TZOKHOHKIYBJGB-FGFFPOHCNA-N	I	SWQSFEOXHHXIBH-YFKPBYRVNA-N	I
5	0	0	GHSMWZIXEDTQPP-QMMMGPOBNA-N	N	WCALZOILQXUVFC-YFKPBYRVNA-N	I
3	0	0	LYGGKBWNFDIVLQ-WHFBIAKZNA-N	N	PHWPOFWROLBJDE-REOHCLBHNA-N	I
1	0	0	LHDSFHWSJUCJQC-FGFFPOHCNA-N	N	PHWPOFWROLBJDE-REOHCLBHNA-N	I
48	0	0	KJDGPBZOKRQRED-YKAAPSRENA-N	I	ZFRRBGVVWUSIQU-BYPYZUCNNA-N	I
1	0	0	SVNZVKYCFCTCPG-UHFFFAOYNA-N	N	NXFZNQJWFVCTOM-JTQLQIEINA-N	I
2	0	0	ZFRRBGVVWUSIQU-BYPYZUCNNA-N	I	WVRSOXYPKFVEFS-WIIKDUKVNA-N	C
2	0	0	IDOSDTAHFWGHKV-AIINLQACNA-N	I	SWQSFEOXHHXIBH-YFKPBYRVNA-N	I
1	0	0	CQRHONUIJHWWQQ-QMMMGPOBNA-N	I	LNMNEWKVYGECEI-MHATVNLVNA-N	C
29	0	0	CQRHONUIJHWWQQ-QMMMGPOBNA-N	I	KIDRGHLQSOLYTF-UHFFFAOYNA-N	I
3	0	0	IPKAXWQKBOJPEN-QMMMGPOBNA-N	N	TZOKHOHKIYBJGB-FGFFPOHCNA-N	I
1	0	0	YWJRSDKAYCQUEE-OUNUDFTHNA-N	N	KMYCKZYTWWGFEW-RJFJIGAVNA-N	I
7	0	0	RZWFUONWJJLCED-BYPYZUCNNA-N	N	WCALZOILQXUVFC-YFKPBYRVNA-N	I
1	0	0	VFPJKPCYMONRPS-YFKPBYRVNA-N	N	SWQSFEOXHHXIBH-YFKPBYRVNA-N	I
2	0	0	LYGGKBWNFDIVLQ-WHFBIAKZNA-N	N	RIOGVSQWSYFYQB-DBLDWONGNA-N	I
13	0	0	KRPXSYLXONNDHS-WHFBIAKZNA-N	I	RUJYGILKSJHUKP-JTAIWVTMNA-N	C
1	0	0	AITNOEPALXGRPD-BYPYZUCNNA-N	N	KRPXSYLXONNDHS-WHFBIAKZNA-N	I
1	0	0	KRPXSYLXONNDHS-WHFBIAKZNA-N	I	IEYWDCFROXJWLY-QAXLLPJCNA-N	C
3	0	0	SWXJHGAQAYJFDN-REOHCLBHNA-N	N	UXRJSECEEUTNNE-GBXIJSLDNA-N	I
1	0	0	QLVPJWCXEYHLQP-GBXIJSLDNA-N	N	LGNZILDXYHKHQR-BYPYZUCNNA-N	I
1	0	0	ZFRRBGVVWUSIQU-BYPYZUCNNA-N	I	LQFQJXGVTQRVJY-KSXMYQCINA-N	C
40	0	0	PHWPOFWROLBJDE-REOHCLBHNA-N	I	KRPXSYLXONNDHS-WHFBIAKZNA-N	I
4	0	0	BJMWRPWYMMARET-BYPYZUCNNA-N	N	PHWPOFWROLBJDE-REOHCLBHNA-N	I
15	0	0	KIDRGHLQSOLYTF-UHFFFAOYNA-N	I	QRAMHJBBMFNBFF-REOHCLBHNA-N	I
2	0	0	NXFZNQJWFVCTOM-JTQLQIEINA-N	I	LGNZILDXYHKHQR-BYPYZUCNNA-N	I
2	0	0	AITNOEPALXGRPD-BYPYZUCNNA-N	N	LOGFATHAEPEIRL-QMMMGPOBNA-N	I
3	0	0	AITNOEPALXGRPD-BYPYZUCNNA-N	N	PHWPOFWROLBJDE-REOHCLBHNA-N	I
2	0	0	LOGFATHAEPEIRL-QMMMGPOBNA-N	I	NXFZNQJWFVCTOM-JTQLQIEINA-N	I
53	0	0	ZFRRBGVVWUSIQU-BYPYZUCNNA-N	I	KMYCKZYTWWGFEW-RJFJIGAVNA-N	I
3	0	0	CQRHONUIJHWWQQ-QMMMGPOBNA-N	I	RUJYGILKSJHUKP-JTAIWVTMNA-N	C
2	0	0	IBBBHYZJFMYJHI-REOHCLBHNA-N	N	PYLVBXRBUBBYCM-PJVXUWSXNA-N	I
1	0	0	KJDGPBZOKRQRED-YKAAPSRENA-N	I	OLDCEEJXJPLWRV-ODVHTPRONA-N	C
26	0	0	PYLVBXRBUBBYCM-PJVXUWSXNA-N	I	GOWUCHXKYPFMNT-DHRRHDJNNA-N	C
1	0	0	TZOKHOHKIYBJGB-FGFFPOHCNA-N	I	OLDCEEJXJPLWRV-ODVHTPRONA-N	C
2	0	0	IPKAXWQKBOJPEN-QMMMGPOBNA-N	N	RIOGVSQWSYFYQB-DBLDWONGNA-N	I
9	0	0	IDOSDTAHFWGHKV-AIINLQACNA-N	I	OMFHFMZWHRYLHY-BYPYZUCNNA-N	I
1	0	0	ZFRRBGVVWUSIQU-BYPYZUCNNA-N	I	LNMNEWKVYGECEI-MHATVNLVNA-N	C
12	0	0	UXRJSECEEUTNNE-GBXIJSLDNA-N	I	QRAMHJBBMFNBFF-REOHCLBHNA-N	I
16	0	0	PYLVBXRBUBBYCM-PJVXUWSXNA-N	I	RUJYGILKSJHUKP-JTAIWVTMNA-N	C
1	0	0	IPKAXWQKBOJPEN-QMMMGPOBNA-N	N	NXFZNQJWFVCTOM-JTQLQIEINA-N	I
4	0	0	VFPJKPCYMONRPS-YFKPBYRVNA-N	N	RIOGVSQWSYFYQB-DBLDWONGNA-N	I
6	0	0	RZWFUONWJJLCED-BYPYZUCNNA-N	N	KRPXSYLXONNDHS-WHFBIAKZNA-N	I
1	0	0	BJMWRPWYMMARET-BYPYZUCNNA-N	N	TZOKHOHKIYBJGB-FGFFPOHCNA-N	I
1	0	0	GHSMWZIXEDTQPP-QMMMGPOBNA-N	N	KIDRGHLQSOLYTF-UHFFFAOYNA-N	I
3	0	0	IDOSDTAHFWGHKV-AIINLQACNA-N	I	WSDAWLDKHWNSHS-XTEGNZJUNA-N	C
1	0	0	YWJRSDKAYCQUEE-OUNUDFTHNA-N	N	QRAMHJBBMFNBFF-REOHCLBHNA-N	I
7	0	0	LOGFATHAEPEIRL-QMMMGPOBNA-N	I	QRAMHJBBMFNBFF-REOHCLBHNA-N	I
8	0	0	RIOGVSQWSYFYQB-DBLDWONGNA-N	I	LGNZILDXYHKHQR-BYPYZUCNNA-N	I
21	0	0	VHTIJGPHKRJQGO-REOHCLBHNA-N	I	RUJYGILKSJHUKP-JTAIWVTMNA-N	C
3	0	0	PYCLEMCCZDJWIP-DBLDWONGNA-N	N	LOGFATHAEPEIRL-QMMMGPOBNA-N	I
4	0	0	QLVPJWCXEYHLQP-GBXIJSLDNA-N	N	WCALZOILQXUVFC-YFKPBYRVNA-N	I
1	0	0	KMYCKZYTWWGFEW-RJFJIGAVNA-N	I	WSDAWLDKHWNSHS-XTEGNZJUNA-N	C
73	0	0	ZFRRBGVVWUSIQU-BYPYZUCNNA-N	I	PYLVBXRBUBBYCM-PJVXUWSXNA-N	I
17	0	0	LGNZILDXYHKHQR-BYPYZUCNNA-N	I	WCALZOILQXUVFC-YFKPBYRVNA-N	I
1	0	0	BJMWRPWYMMARET-BYPYZUCNNA-N	N	KJDGPBZOKRQRED-YKAAPSRENA-N	I
2	0	0	RZWFUONWJJLCED-BYPYZUCNNA-N	N	PHWPOFWROLBJDE-REOHCLBHNA-N	I
28	0	0	OMFHFMZWHRYLHY-BYPYZUCNNA-N	I	SWQSFEOXHHXIBH-YFKPBYRVNA-N	I
1	0	0	QFEPZWWUKVQJJU-REOHCLBHNA-N	N	KIDRGHLQSOLYTF-UHFFFAOYNA-N	I
7	0	0	OMFHFMZWHRYLHY-BYPYZUCNNA-N	I	CQRHONUIJHWWQQ-QMMMGPOBNA-N	I
1	0	0	IDOSDTAHFWGHKV-AIINLQACNA-N	I	OLDCEEJXJPLWRV-ODVHTPRONA-N	C
1	0	0	NAKLUDYCLBTCED-YFKPBYRVNA-N	N	KIDRGHLQSOLYTF-UHFFFAOYNA-N	I
3	0	0	LHDSFHWSJUCJQC-FGFFPOHCNA-N	N	OMFHFMZWHRYLHY-BYPYZUCNNA-N	I
2	0	0	IDOSDTAHFWGHKV-AIINLQACNA-N	I	IDOSDTAHFWGHKV-AIINLQACNA-N	I
1	0	0	NAKLUDYCLBTCED-YFKPBYRVNA-N	N	VHTIJGPHKRJQGO-REOHCLBHNA-N	I
2	0	0	TZOKHOHKIYBJGB-FGFFPOHCNA-N	I	DKLLHTYSXIKUIX-CQNIESNGNA-N	C
2	0	0	UXRJSECEEUTNNE-GBXIJSLDNA-N	I	WSDAWLDKHWNSHS-XTEGNZJUNA-N	C
46	0	0	KRPXSYLXONNDHS-WHFBIAKZNA-N	I	WCALZOILQXUVFC-YFKPBYRVNA-N	I
2	0	0	BJMWRPWYMMARET-BYPYZUCNNA-N	N	LGNZILDXYHKHQR-BYPYZUCNNA-N	I
9	0	0	SWQSFEOXHHXIBH-YFKPBYRVNA-N	I	PHWPOFWROLBJDE-REOHCLBHNA-N	I
1	0	0	QRAMHJBBMFNBFF-REOHCLBHNA-N	I	DKLLHTYSXIKUIX-CQNIESNGNA-N	C
1	0	0	UXRJSECEEUTNNE-GBXIJSLDNA-N	I	AAXOKPQSQGDDNC-ODVHTPRONA-N	C
2	0	0	GHSMWZIXEDTQPP-QMMMGPOBNA-N	N	LGNZILDXYHKHQR-BYPYZUCNNA-N	I
9	0	0	LGNZILDXYHKHQR-BYPYZUCNNA-N	I	LOGFATHAEPEIRL-QMMMGPOBNA-N	I
9	0	0	TZOKHOHKIYBJGB-FGFFPOHCNA-N	I	LGNZILDXYHKHQR-BYPYZUCNNA-N	I
16	0	0	ZFRRBGVVWUSIQU-BYPYZUCNNA-N	I	SWQSFEOXHHXIBH-YFKPBYRVNA-N	I
4	0	0	SWXJHGAQAYJFDN-REOHCLBHNA-N	N	RIOGVSQWSYFYQB-DBLDWONGNA-N	I
1	0	0	QRAMHJBBMFNBFF-REOHCLBHNA-N	I	FCSUHARZQZWVFD-BUFSXXAZNA-N	C
7	0	0	CQRHONUIJHWWQQ-QMMMGPOBNA-N	I	CQRHONUIJHWWQQ-QMMMGPOBNA-N	I
3	0	0	BJMWRPWYMMARET-BYPYZUCNNA-N	N	KRPXSYLXONNDHS-WHFBIAKZNA-N	I
3	0	0	YWJRSDKAYCQUEE-OUNUDFTHNA-N	N	RIOGVSQWSYFYQB-DBLDWONGNA-N	I
18	0	0	ZFRRBGVVWUSIQU-BYPYZUCNNA-N	I	CQRHONUIJHWWQQ-QMMMGPOBNA-N	I
1	0	0	NAKLUDYCLBTCED-YFKPBYRVNA-N	N	OMFHFMZWHRYLHY-BYPYZUCNNA-N	I
10	0	0	RIOGVSQWSYFYQB-DBLDWONGNA-N	I	SWQSFEOXHHXIBH-YFKPBYRVNA-N	I
21	0	0	TZOKHOHKIYBJGB-FGFFPOHCNA-N	I	GOWUCHXKYPFMNT-DHRRHDJNNA-N	C
1	0	0	QRAMHJBBMFNBFF-REOHCLBHNA-N	I	JXKMHSFTZVAYCG-PLBDYLFSNA-N	C
7	0	0	SVNZVKYCFCTCPG-UHFFFAOYNA-N	N	CQRHONUIJHWWQQ-QMMMGPOBNA-N	I
2	0	0	IPKAXWQKBOJPEN-QMMMGPOBNA-N	N	PYLVBXRBUBBYCM-PJVXUWSXNA-N	I
2	0	0	IPKAXWQKBOJPEN-QMMMGPOBNA-N	N	PHWPOFWROLBJDE-REOHCLBHNA-N	I
2	0	0	SWQSFEOXHHXIBH-YFKPBYRVNA-N	I	QRAMHJBBMFNBFF-REOHCLBHNA-N	I
3	0	0	BJMWRPWYMMARET-BYPYZUCNNA-N	N	KIDRGHLQSOLYTF-UHFFFAOYNA-N	I
2	0	0	RZWFUONWJJLCED-BYPYZUCNNA-N	N	KMYCKZYTWWGFEW-RJFJIGAVNA-N	I
1	0	0	OMFHFMZWHRYLHY-BYPYZUCNNA-N	I	LQFQJXGVTQRVJY-KSXMYQCINA-N	C
3	0	0	JVFFXTATTMSPQV-OAQQIUNANA-N	N	VHTIJGPHKRJQGO-REOHCLBHNA-N	I
2	0	0	QRAMHJBBMFNBFF-REOHCLBHNA-N	I	RUJYGILKSJHUKP-JTAIWVTMNA-N	C
1	0	0	JVFFXTATTMSPQV-OAQQIUNANA-N	N	OMFHFMZWHRYLHY-BYPYZUCNNA-N	I
1	0	0	PYCLEMCCZDJWIP-DBLDWONGNA-N	N	PYLVBXRBUBBYCM-PJVXUWSXNA-N	I
2	0	0	VHTIJGPHKRJQGO-REOHCLBHNA-N	I	FCSUHARZQZWVFD-BUFSXXAZNA-N	C
13	0	0	RIOGVSQWSYFYQB-DBLDWONGNA-N	I	RUJYGILKSJHUKP-JTAIWVTMNA-N	C
2	0	0	LYGGKBWNFDIVLQ-WHFBIAKZNA-N	N	QRAMHJBBMFNBFF-REOHCLBHNA-N	I
5	0	0	VFPJKPCYMONRPS-YFKPBYRVNA-N	N	TZOKHOHKIYBJGB-FGFFPOHCNA-N	I
5	0	0	CQRHONUIJHWWQQ-QMMMGPOBNA-N	I	KMYCKZYTWWGFEW-RJFJIGAVNA-N	I
1	0	0	QLVPJWCXEYHLQP-GBXIJSLDNA-N	N	QRAMHJBBMFNBFF-REOHCLBHNA-N	I
2	0	0	LHDSFHWSJUCJQC-FGFFPOHCNA-N	N	KRPXSYLXONNDHS-WHFBIAKZNA-N	I
1	0	0	PHWPOFWROLBJDE-REOHCLBHNA-N	I	OLDCEEJXJPLWRV-ODVHTPRONA-N	C
1	0	0	YWJRSDKAYCQUEE-OUNUDFTHNA-N	N	LGNZILDXYHKHQR-BYPYZUCNNA-N	I
3	0	0	WCALZOILQXUVFC-YFKPBYRVNA-N	I	RUGYJVCLGNETPB-JSWHHWTPNA-N	C
1	0	0	KRPXSYLXONNDHS-WHFBIAKZNA-N	I	OLDCEEJXJPLWRV-ODVHTPRONA-N	C
2	0	0	NXFZNQJWFVCTOM-JTQLQIEINA-N	I	GOWUCHXKYPFMNT-DHRRHDJNNA-N	C
4	0	0	VFPJKPCYMONRPS-YFKPBYRVNA-N	N	OMFHFMZWHRYLHY-BYPYZUCNNA-N	I
9	0	0	PYCLEMCCZDJWIP-DBLDWONGNA-N	N	WCALZOILQXUVFC-YFKPBYRVNA-N	I
1	0	0	IPKAXWQKBOJPEN-QMMMGPOBNA-N	N	IDOSDTAHFWGHKV-AIINLQACNA-N	I
4	0	0	YWJRSDKAYCQUEE-OUNUDFTHNA-N	N	PYLVBXRBUBBYCM-PJVXUWSXNA-N	I
48	0	0	OMFHFMZWHRYLHY-BYPYZUCNNA-N	I	KRPXSYLXONNDHS-WHFBIAKZNA-N	I
