# Supplementary material for: Software-aided workflow for predicting protease-specific cleavage sites using physicochemical properties of the natural and unnatural amino acids in peptide-based drug discovery
Source: PLoS One. 2019 Jan 8;14(1):e0199270. doi: 10.1371/journal.pone.0199270 (PMC6324806; doi:10.1371/journal.pone.0199270)
Supplement: S3 File — (ZIP) [file pone.0199270.s016.zip › model_prediction.py]

import pandas as pd
import matplotlib.pyplot as plt
from scipy import linalg
import matplotlib as mpl
import math
import numpy as np
import csv
import re as reg
import datetime as dt
from collections import defaultdict
from scipy.spatial import distance
from scipy.cluster import hierarchy
import sklearn.preprocessing as preprocess
from sklearn.decomposition import PCA
from sklearn.cluster import KMeans
from sklearn.metrics.pairwise import euclidean_distances
from sklearn.neighbors import DistanceMetric, KNeighborsClassifier
from sklearn.naive_bayes import GaussianNB
from sklearn.svm import LinearSVC, SVC, SVR, LinearSVR
from sklearn.linear_model import LogisticRegression, ElasticNet, ElasticNetCV
from sklearn.metrics import brier_score_loss, precision_score, recall_score, f1_score, accuracy_score, \
    mean_absolute_error, mean_squared_error, mean_squared_log_error, r2_score, roc_auc_score, roc_curve, recall_score, \
    confusion_matrix
from sklearn.calibration import CalibratedClassifierCV, calibration_curve
from sklearn.model_selection import train_test_split, learning_curve, ShuffleSplit, cross_val_score, cross_val_predict
from sklearn.gaussian_process import GaussianProcessClassifier
from sklearn.gaussian_process.kernels import RBF
from sklearn import svm
from sklearn.covariance import EllipticEnvelope
from sklearn.ensemble import IsolationForest
from sklearn.neighbors import LocalOutlierFactor
from scipy import stats
from sklearn.cluster import AgglomerativeClustering
from sklearn.cluster import DBSCAN
from sklearn import mixture
import itertools
import random
from sklearn.externals import joblib
import os.path
from sklearn.metrics import matthews_corrcoef
from sklearn.metrics import average_precision_score
from sklearn.metrics import roc_auc_score
import argparse

# ----------------------------------------------------------------------
def create_df_wonames(dfVSDescriptors, dfPeptide):

    newDF = pd.DataFrame()
    a = 0

    for row_index, row in dfPeptide.iterrows():
        descriptorsFrom = pd.DataFrame()
        descriptorsTo = pd.DataFrame()
        atomfrom = row['md_atom_from']
        if atomfrom == 'C':
            for field_name, value in row.items():
                if field_name == 'md_mon_from_inchikey':
                    descriptorsFrom = dfVSDescriptors.loc[dfVSDescriptors['Fh_IK'] == value]
                    columnsP1new = np.array([])
                    for ind in range(descriptorsFrom.columns.values.size):
                        column_name_P1 = descriptorsFrom.columns.values.item(ind)
                        namenew = column_name_P1 + '_P1'
                        columnsP1new = np.append(columnsP1new, namenew)
                    descriptorsFrom.columns = columnsP1new

                if field_name == 'md_mon_to_inchikey':
                    descriptorsTo = dfVSDescriptors.loc[dfVSDescriptors['Fh_IK'] == value]
                    columnsPrimenew = np.array([])
                    for ind2 in range(descriptorsTo.columns.values.size):
                        column_name_Prime = descriptorsTo.columns.values.item(ind2)
                        namenew = column_name_Prime + '_Pr'
                        columnsPrimenew = np.append(columnsPrimenew, namenew)
                    descriptorsTo.columns = columnsPrimenew
        elif atomfrom == 'N':
            for field_name, value in row.items():
                if field_name == 'md_mon_from_inchikey':
                    descriptorsFrom = dfVSDescriptors.loc[dfVSDescriptors['Fh_IK'] == value]
                    columnsP1new = np.array([])
                    for ind in range(descriptorsFrom.columns.values.size):
                        column_name_P1 = descriptorsFrom.columns.values.item(ind)
                        namenew = column_name_P1 + '_Pr'
                        columnsP1new = np.append(columnsP1new, namenew)
                    descriptorsFrom.columns = columnsP1new

                if field_name == 'md_mon_to_inchikey':
                    descriptorsTo = dfVSDescriptors.loc[dfVSDescriptors['Fh_IK'] == value]
                    columnsPrimenew = np.array([])
                    for ind2 in range(descriptorsTo.columns.values.size):
                        column_name_Prime = descriptorsTo.columns.values.item(ind2)
                        namenew = column_name_Prime + '_P1'
                        columnsPrimenew = np.append(columnsPrimenew, namenew)
                    descriptorsTo.columns = columnsPrimenew
        descriptorsFrom.index = [a]
        descriptorsTo.index = [a]
        a=a+1
        descriptors_freq = pd.concat([descriptorsFrom, descriptorsTo], axis=1)
        newDF = newDF.append(descriptors_freq)
    return newDF

# ----------------------------------------------------------------------
def load_model(filename):
    clf = joblib.load(filename)
    return clf
# ----------------------------------------------------------------------

def plot_histogram_01():

    fig, ax = plt.subplots(figsize=(9, 5))
    _, bins, patches = plt.hist([values_A, values_B], normed=1,  # normed is deprecated and will be replaced by density
                                bins=bins,
                                color=['#3782CC', '#AFD5FA'],
                                label=['A', 'B'])

    xlabels = np.array(bins[1:], dtype='|S4')
    xlabels[-1] = '300+'

    N_labels = len(xlabels)
    plt.xlim([0, 600])
    plt.xticks(25 * np.arange(N_labels) + 12.5)
    ax.set_xticklabels(xlabels)

    plt.yticks([])
    plt.title('')
    plt.setp(patches, linewidth=0)
    plt.legend()

    fig.tight_layout()
    plt.savefig('my_plot_01.png')
    plt.close()


# ----------------------------------------------------------------------

if __name__ == '__main__':

    # # Parse command line arguments
    parser = argparse.ArgumentParser(prog='Description of the program')
    #

    # -wd C:/Users/Tatiana/Desktop/new_models/ -rd C:/Users/Tatiana/Desktop/test_models/ -pf proteases.csv -df scaled_descriptorsVS.csv -mf models.csv -n 4 -c 4 -s 1

    # Define all arguments
    parser.add_argument('-wd', '--working_directory', required=True, dest='working_directory',
                        help='Working_directory where input files are stored')
    parser.add_argument('-rd', '--results_directory', required=True, dest='results_directory',
                        help='Results_directory where output files are stored')
    parser.add_argument('-pf', '--protease_file', required=True, dest='protease_file', help='File with protease names')
    parser.add_argument('-df', '--descriptors_file', required=True, dest='descriptors_file',
                        help='File with descriptors')
    parser.add_argument('-mf', '--models_file', required=True, dest='models_file', help='File with models names')
    parser.add_argument('-n', '--n_residues', required=True, dest='n_residues',
                        help='Amount of residues to be considered in n-terminal direction from cleavage site (p1, p2 etc), where cleavage site is between P1 and P`1')
    parser.add_argument('-c', '--с_residues', required=True, dest='c_residues',
                        help='Amount of residues to be considered in с-terminal direction from cleavage site (p`1, p`2 etc), where cleavage site is between P1 and P`1')
    parser.add_argument('-s', '--stage', required=True, dest='stage',
                        help='Stage of code. 1 - Perform predictions. 2 - Combine prediction resutls for several proteases. 3- Plot combined results.')

    # Input file should be .csv
    # Directory should end with /
    # Descriptors type is either shop or volsurf
    # Parse arguments. ###INPUT PARAMETER
    args = parser.parse_args()

    dirWork = args.working_directory
    dirRes = args.results_directory
    protease_csvf = args.protease_file
    descr_csvfile = args.descriptors_file
    models_csvfile = args.models_file
    amount_N_terminal = int(args.n_residues)
    amount_C_terminal = int(args.c_residues)
    n_size = amount_N_terminal+amount_C_terminal
    protease_csv = dirWork + '/' + protease_csvf
    models_file = dirWork + '/' + models_csvfile
    descr_file = dirWork + '/' + descr_csvfile
    stage_number = args.stage
    stage= ''
    if stage_number == '1':
        stage = 'predict'
    elif stage_number == '2':
        stage = 'combine'
    elif stage_number == '3':
        stage = 'plot'

    path_ls = dirRes + '/' + str(n_size)
    os.mkdir(path_ls)

    if stage == 'predict':
        dfProteases = pd.read_csv(protease_csv)
        dfModels = pd.read_csv(models_file)
        dfVSDescriptors = pd.read_csv(descr_file, sep='\t',encoding='utf-8',  index_col=0)

        proteases_Result_DF = pd.DataFrame()
        relative_proteases_Result_DF = pd.DataFrame()
        round_proteases_Result_DF = pd.DataFrame()

        for ind_pr, row_pr in dfProteases.iterrows():

            protease_Result_DF = pd.DataFrame()
            round_protease_Result_DF = pd.DataFrame()
            protease = row_pr['name']

            path_protease_ls = path_ls + '/' + protease
            os.mkdir(path_protease_ls)


            results_df = pd.DataFrame()
            filename_pred = path_protease_ls + '/results_df.csv'

            ADV_PeptidesFILES = dirWork +'/'+protease+ '/peptides_external.csv'  ###INPUT PARAMETER
            filesPeptides_df = pd.read_csv(ADV_PeptidesFILES)

            pept_id = 0

            excluded_Pept_DF = pd.DataFrame()

            predicted_Results_DF = pd.DataFrame()

            ind_pept = 0

            peptides = defaultdict(list)
            all_predicted_sites_protease = 0
            best_rates_all_protease = defaultdict(list)
            random_rates_all_protease = defaultdict(list)
            round_best_rates_all_protease = defaultdict(list)
            round_random_rates_all_protease = defaultdict(list)

            for ind_p, row_p in filesPeptides_df.iterrows():

                peptide = row_p['peptide']
                peptide_name = str(peptide)

                dataFA_Ext_Pept = pd.DataFrame()

                ADVFAEXTPEPT = dirWork +'/'+protease+'/'+str(n_size)+'/dataset_'+peptide_name+'_ext.csv'
                dataFAExtPept = pd.read_csv(ADVFAEXTPEPT,  index_col=0)

                mets = dataFAExtPept['amount'].astype('int64', copy=False)
                broks = dataFAExtPept['frequency'].astype('int64', copy=False)
                exp_results = dataFAExtPept['class'].astype('int64', copy=False)
                exp_results2 = dataFAExtPept['class'].values.astype('int64', copy=False)
                freqs = np.array([])

                if 1 in exp_results2:

                    a=0

                    for ind_F, row_F in dataFAExtPept.iterrows():
                        frames = []
                        pr_inchikeys = []
                        p_inchikeys = []
                        for am in range(amount_N_terminal):
                            index = amount_N_terminal - am
                            p_name = 'p' + str(index)
                            fh_inchikey_p = row_F[p_name]
                            p_inchikeys.append(fh_inchikey_p)
                            descP = dfVSDescriptors.loc[dfVSDescriptors['Fh_IK'] == fh_inchikey_p]
                            descP.index = [a]
                            columnsPnew = np.array([])
                            for ind in range(descP.columns.values.size):
                                column_name_P = descP.columns.values.item(ind)
                                namenew = column_name_P + '_P' + str(index)
                                columnsPnew = np.append(columnsPnew, namenew)
                            descP.columns = columnsPnew
                            frames.append(descP)

                        for am in range(amount_C_terminal):
                            index = am + 1
                            pr_name = 'pr' + str(index)
                            fh_inchikey_pr = row_F[pr_name]
                            pr_inchikeys.append(fh_inchikey_pr)
                            descPr = dfVSDescriptors.loc[dfVSDescriptors['Fh_IK'] == fh_inchikey_pr]
                            descPr.index = [a]
                            columnsPrnew = np.array([])
                            for ind in range(descPr.columns.values.size):
                                column_name_Pr = descPr.columns.values.item(ind)
                                namenew = column_name_Pr + '_Pr' + str(index)
                                columnsPrnew = np.append(columnsPrnew, namenew)
                            descPr.columns = columnsPrnew
                            frames.append(descPr)

                        term_name_p = 'p' + str(amount_N_terminal) + '_term'
                        term_p4 = row_F[term_name_p]
                        term_name_pr = 'pr' + str(amount_C_terminal) + '_term'
                        term_pr4 = row_F[term_name_pr]

                        bond_met = row_F['amount']
                        fa_met = float(bond_met)
                        bond_br = row_F['frequency']
                        fa_broken = float(bond_br)
                        frequency = float(fa_broken / fa_met)
                        freqs = np.append(freqs, frequency)

                        descriptors_freq = pd.concat(frames, axis=1)
                        dataFA_Ext_Pept =  dataFA_Ext_Pept.append(descriptors_freq)

                        a = a + 1

                    file_namedesc = path_protease_ls  + '/data_ToPredict_Ext_Pept'+str(peptide)+'.csv'
                    dataFA_Ext_Pept.to_csv(file_namedesc, encoding='utf-8')
                    columns = []
                    columnsh = []
                    all_means = []
                    all_probs = []
                    for am in range(amount_N_terminal):
                        index = amount_N_terminal - am
                        p_name = 'Fh_IK_P' + str(index)
                        p_hname = 'Helm_Name_P' + str(index)
                        columns.append(p_name)
                        columns.append(p_hname)
                        columnsh.append(p_hname)
                        all_means.append(p_hname)
                        all_probs.append(p_hname)

                    for am in range(amount_C_terminal):
                        index = am + 1
                        pr_name = 'Fh_IK_Pr' + str(index)
                        pr_hname = 'Helm_Name_Pr' + str(index)
                        columns.append(pr_name)
                        columns.append(pr_hname)
                        columnsh.append(pr_hname)
                        all_means.append(pr_hname)
                        all_probs.append(pr_hname)

                    predictDF = dataFA_Ext_Pept.drop(columns, 1)
                    file_namedescPred = path_protease_ls  + '/data_ToPredict_Ext_Pept' + str(peptide) + '_cleaned.csv'
                    predictDF.to_csv(file_namedescPred, encoding='utf-8')

                    filename_modelres = path_protease_ls + '/'+ peptide_name + '_predictions_df.csv'
                    filename_modelres_prob = path_protease_ls + '/'+ peptide_name + '_predictions_prob_df.csv'

                    connections_df_prob = dataFA_Ext_Pept.filter(columnsh, axis=1)
                    connections_df_pred = dataFA_Ext_Pept.filter(columnsh, axis=1)

                    classes = dataFAExtPept['class']
                    connections_df_prob['Class'] = pd.Series(classes, index=connections_df_prob.index)
                    connections_df_pred['Class'] = pd.Series(classes, index=connections_df_pred.index)

                    for ind_m, row_m in dfModels.iterrows():
                        model = row_m['name']
                        ADV_Model_FILES = dirWork+ '/'+protease+'/'+str(n_size)+ '/'+model+'/list.csv'  ###INPUT PARAMETER
                        files_models = pd.read_csv(ADV_Model_FILES, sep='\t')

                        k=0

                        pred = pd.DataFrame()
                        predProb = pd.DataFrame()
                        results_dfmod = pd.DataFrame()
                        for ind_m, row_m in files_models.iterrows():
                            vals = row_m.values
                            file_model = vals[0].rsplit(',', 1)[1]
                            if not file_model == '0':
                                filenamemod= dirWork+ '/'+protease+'/'+str(n_size)+ '/' + model + '/' +file_model
                                mod = load_model(filenamemod)
                                y_pred = mod.predict(predictDF)
                                y_pred_prob = mod.predict_proba(predictDF)[:, 1]
                                accuracyLSVC = accuracy_score(exp_results, y_pred)
                                confusionLSVC = confusion_matrix(exp_results, y_pred)
                                TPLSVC = confusionLSVC[1, 1]
                                TNLSVC = confusionLSVC[0, 0]
                                FPLSVC = confusionLSVC[0, 1]
                                FNLSVC = confusionLSVC[1, 0]
                                sensitivityLSVC = recall_score(exp_results, y_pred)
                                all_negativeLSVC = TNLSVC + FPLSVC
                                specificityLSVC = TNLSVC / all_negativeLSVC
                                mathewcoeffLSVC = matthews_corrcoef(exp_results, y_pred)
                                precisionrecallscoreLSVC = average_precision_score(exp_results, y_pred)
                                rocaucscoreLSVC =roc_auc_score(exp_results, y_pred)

                                acc = 'acc_'+peptide_name+'_'+model
                                sen = 'sn_' + peptide_name + '_' + model
                                spec = 'sp_' + peptide_name + '_' + model
                                mcc = 'mcc_' + peptide_name + '_' + model
                                prc = 'prc_' + peptide_name + '_' + model
                                roc = 'roc_' + peptide_name + '_' + model

                                dfPrediction = pd.DataFrame({acc: [accuracyLSVC],
                                                             sen: [sensitivityLSVC],
                                                             spec: [specificityLSVC],
                                                             mcc: [mathewcoeffLSVC],
                                                             prc: [precisionrecallscoreLSVC],
                                                             roc: [rocaucscoreLSVC],
                                                             }, index=[k])
                                k = k + 1
                                results_dfmod = results_dfmod.append(dfPrediction)
                                linepr = model+'_'+str(k)
                                lineProb = model + '_prob_' + str(k)
                                dfpr = pd.DataFrame({linepr: y_pred})
                                dfProb = pd.DataFrame({lineProb: y_pred_prob})
                                pred = pd.concat([pred,dfpr], axis=1)
                                predProb = pd.concat([predProb,dfProb], axis=1)
                        mean = 'mean_' + model
                        meanProb = mean + '_prob'
                        std = 'std_' + model
                        stdProb = std + '_prob'
                        all_means.append(mean)
                        all_means.append(std)
                        all_probs.append(meanProb)
                        all_probs.append(stdProb)
                        pred[mean] = pred.mean(numeric_only = True,axis=1)
                        pred[std] = pred.std(numeric_only = True,axis=1)
                        predProb[meanProb] = predProb.mean(numeric_only = True,axis=1)
                        predProb[stdProb] = predProb.std(numeric_only = True,axis=1)
                        results_df = pd.concat([results_df, results_dfmod], axis=1)
                        connections_df_pred = pd.concat([connections_df_pred, pred], axis=1)
                        connections_df_prob = pd.concat([connections_df_prob, predProb], axis=1)

                    all_means.append('Class')
                    all_probs.append('Class')

                    df_prob = connections_df_prob.filter(all_probs, axis=1)
                    df_pred = connections_df_pred.filter(all_means, axis=1)

                    bonds_amount = df_prob.shape[0]

                    for ind_m, row_m in dfModels.iterrows():
                        model = row_m['name']
                        field_name = 'mean_' + model + '_prob'
                        sorted_df_prob = df_prob.sort_values(by=[field_name, ], ascending=False)
                        new_ind_df = sorted_df_prob.reset_index(drop=True)
                        predicted_bonds = new_ind_df.loc[new_ind_df['Class'] == 1]
                        i_p = 1
                        for ind_pr, row_pr in predicted_bonds.iterrows():
                            ind_pred = ind_pr+1
                            meann = 'mean_' + model + '_prob'
                            stdn = 'std_' + model + '_prob'
                            prob = row_pr[meann]
                            std = row_pr[stdn]
                            if ind_m==0:
                                peptides['Peptide'].append(peptide_name)
                                peptides['Cleavage_sites_amount'].append(bonds_amount)
                                peptides['Best_position'].append(i_p)
                                rel_best_ind = i_p * 100.0 / bonds_amount
                                round_best_int = int(rel_best_ind)
                                peptides['Relative_Best_position'].append(rel_best_ind)
                                peptides['Round_Best_position'].append(round_best_int )
                                bam = bonds_amount + 1
                                rand_ind = random.randint(1, bam)
                                peptides['Random_position'].append(rand_ind)
                                rel_rand_ind = rand_ind * 100.0 / bonds_amount
                                round_rand_int = int(rel_rand_ind)
                                peptides['Relative_Random_position'].append(rel_rand_ind)
                                peptides['Round_Random_position'].append(round_rand_int)
                                peptides['SoCs_per_peptide'].append(predicted_bonds.shape[0])
                                if i_p not in best_rates_all_protease:
                                    best_rates_all_protease[i_p] = 1
                                else:
                                    best_rates_all_protease[i_p] += 1
                                if rand_ind not in random_rates_all_protease:
                                    random_rates_all_protease[rand_ind] = 1
                                else:
                                    random_rates_all_protease[rand_ind] += 1
                                if round_best_int not in round_best_rates_all_protease:
                                    round_best_rates_all_protease[round_best_int] = 1
                                else:
                                    round_best_rates_all_protease[round_best_int] += 1
                                if round_rand_int not in round_random_rates_all_protease:
                                    round_random_rates_all_protease[round_rand_int] = 1
                                else:
                                    round_random_rates_all_protease[round_rand_int] += 1
                            rate_name = 'Predicted_position_'+model
                            peptides[rate_name].append(ind_pred)
                            relat_rate = 'Relative_Predicted_position_' + model
                            relat_rate_p = ind_pred * 100.0 / bonds_amount
                            peptides[relat_rate].append(relat_rate_p)
                            round_relat_rate = 'Round_Predicted_position_' + model
                            round_relat_rate_p = int(relat_rate_p)
                            peptides[round_relat_rate].append(round_relat_rate_p)
                            prob_mean = 'Predicted_prob_mean_' + model
                            peptides[prob_mean].append(prob)
                            prob_std = 'Predicted_prob_std_' + model
                            peptides[prob_std].append(std)
                            i_p = 1 + i_p

                    with open(filename_modelres_prob, 'a') as f:
                        df_prob.to_csv(f, encoding='utf-8')

                    with open(filename_modelres, 'a') as f:
                        df_pred.to_csv(f, encoding='utf-8')

                else:
                    excludedDf = pd.DataFrame({'Peptide': [peptide]}, index=[pept_id])
                    pept_id = pept_id+ 1
                    excluded_Pept_DF = excluded_Pept_DF.append(excludedDf)

                    a = 0

                    for ind_F, row_F in dataFAExtPept.iterrows():
                        frames = []
                        pr_inchikeys = []
                        p_inchikeys = []
                        for am in range(amount_N_terminal):
                            index = amount_N_terminal - am
                            p_name = 'p' + str(index)
                            fh_inchikey_p = row_F[p_name]
                            p_inchikeys.append(fh_inchikey_p)
                            descP = dfVSDescriptors.loc[dfVSDescriptors['Fh_IK'] == fh_inchikey_p]
                            descP.index = [a]
                            columnsPnew = np.array([])
                            for ind in range(descP.columns.values.size):
                                column_name_P = descP.columns.values.item(ind)
                                namenew = column_name_P + '_P' + str(index)
                                columnsPnew = np.append(columnsPnew, namenew)
                            descP.columns = columnsPnew
                            frames.append(descP)

                        for am in range(amount_C_terminal):
                            index = am + 1
                            pr_name = 'pr' + str(index)
                            fh_inchikey_pr = row_F[pr_name]
                            pr_inchikeys.append(fh_inchikey_pr)
                            descPr = dfVSDescriptors.loc[dfVSDescriptors['Fh_IK'] == fh_inchikey_pr]
                            descPr.index = [a]
                            columnsPrnew = np.array([])
                            for ind in range(descPr.columns.values.size):
                                column_name_Pr = descPr.columns.values.item(ind)
                                namenew = column_name_Pr + '_Pr' + str(index)
                                columnsPrnew = np.append(columnsPrnew, namenew)
                            descPr.columns = columnsPrnew
                            frames.append(descPr)

                        term_name_p = 'p' + str(amount_N_terminal) + '_term'
                        term_p4 = row_F[term_name_p]
                        term_name_pr = 'pr' + str(amount_C_terminal) + '_term'
                        term_pr4 = row_F[term_name_pr]

                        bond_met = row_F['amount']
                        fa_met = float(bond_met)
                        bond_br = row_F['frequency']
                        fa_broken = float(bond_br)
                        frequency = float(fa_broken / fa_met)
                        freqs = np.append(freqs, frequency)

                        descriptors_freq = pd.concat(frames, axis=1)
                        dataFA_Ext_Pept = dataFA_Ext_Pept.append(descriptors_freq)

                        a = a + 1

                    file_namedesc = path_protease_ls + '/data_ToPredict_Ext_Pept' + str(peptide) + '.csv'
                    dataFA_Ext_Pept.to_csv(file_namedesc, encoding='utf-8')

                    columns = []
                    columnsh = []
                    all_means = []
                    all_probs = []
                    for am in range(amount_N_terminal):
                        index = amount_N_terminal - am
                        p_name = 'Fh_IK_P' + str(index)
                        p_hname = 'Helm_Name_P' + str(index)
                        columns.append(p_name)
                        columns.append(p_hname)
                        columnsh.append(p_hname)
                        all_means.append(p_hname)
                        all_probs.append(p_hname)

                    for am in range(amount_C_terminal):
                        index = am + 1
                        pr_name = 'Fh_IK_Pr' + str(index)
                        pr_hname = 'Helm_Name_Pr' + str(index)
                        columns.append(pr_name)
                        columns.append(pr_hname)
                        columnsh.append(pr_hname)
                        all_means.append(pr_hname)
                        all_probs.append(pr_hname)

                    predictDF = dataFA_Ext_Pept.drop(columns, 1)
                    file_namedescPred = path_protease_ls + '/data_ToPredict_Ext_Pept' + str(peptide) + '_cleaned.csv'
                    predictDF.to_csv(file_namedescPred, encoding='utf-8')

                    filename_modelres = path_protease_ls + '/'+ peptide_name + '_predictions_df.csv'
                    filename_modelres_prob = path_protease_ls+ '/' + peptide_name + '_predictions_prob_df.csv'

                    connections_df_prob = dataFA_Ext_Pept.filter(columnsh, axis=1)
                    connections_df_pred = dataFA_Ext_Pept.filter(columnsh, axis=1)

                    classes = dataFAExtPept['class']
                    connections_df_prob['Class'] = pd.Series(classes, index=connections_df_prob.index)
                    connections_df_pred['Class'] = pd.Series(classes, index=connections_df_pred.index)

                    for ind_m, row_m in dfModels.iterrows():
                        model = row_m['name']
                        ADV_Model_FILES = dirWork + '/'+protease+'/'+str(n_size)+ '/'+ model + '/list.csv'  ###INPUT PARAMETER
                        files_models = pd.read_csv(ADV_Model_FILES, sep='\t')

                        k = 0

                        pred = pd.DataFrame()
                        predProb = pd.DataFrame()
                        results_dfmod = pd.DataFrame()
                        for ind_m, row_m in files_models.iterrows():
                            vals = row_m.values
                            file_model = vals[0].rsplit(',', 1)[1]
                            if not file_model == '0':
                                filenamemod = dirWork+ '/'+protease+'/'+str(n_size) + '/'+ model + '/' + file_model
                                mod = load_model(filenamemod)
                                y_pred = mod.predict(predictDF)
                                y_pred_prob = mod.predict_proba(predictDF)[:, 1]
                                accuracyLSVC = 0
                                sensitivityLSVC = 0
                                specificityLSVC = 0
                                mathewcoeffLSVC = 0
                                precisionrecallscoreLSVC = 0
                                rocaucscoreLSVC = 0

                                acc = 'acc_' + peptide_name + '_' + model
                                sen = 'sn_' + peptide_name + '_' + model
                                spec = 'sp_' + peptide_name + '_' + model
                                mcc = 'mcc_' + peptide_name + '_' + model
                                prc = 'prc_' + peptide_name + '_' + model
                                roc = 'roc_' + peptide_name + '_' + model

                                dfPrediction = pd.DataFrame({acc: [accuracyLSVC],
                                                             sen: [sensitivityLSVC],
                                                             spec: [specificityLSVC],
                                                             mcc: [mathewcoeffLSVC],
                                                             prc: [precisionrecallscoreLSVC],
                                                             roc: [rocaucscoreLSVC],
                                                             }, index=[k])
                                k = k + 1
                                results_dfmod = results_dfmod.append(dfPrediction)
                                linepr = model + '_' + str(k)
                                lineProb = model + '_prob_' + str(k)
                                dfpr = pd.DataFrame({linepr: y_pred})
                                dfProb = pd.DataFrame({lineProb: y_pred_prob})
                                pred = pd.concat([pred, dfpr], axis=1)
                                predProb = pd.concat([predProb, dfProb], axis=1)
                        mean = 'mean_' + model
                        meanProb = 'mean_' + model + '_prob'
                        std = 'std_' + model
                        stdProb = 'std_' + model + '_prob'
                        all_means.append(mean)
                        all_means.append(std)
                        all_probs.append(meanProb)
                        all_probs.append(stdProb)
                        pred[mean] = pred.mean(numeric_only=True, axis=1)
                        pred[std] = pred.std(numeric_only=True, axis=1)
                        predProb[meanProb] = predProb.mean(numeric_only=True, axis=1)
                        predProb[stdProb] = predProb.std(numeric_only=True, axis=1)
                        results_df = pd.concat([results_df, results_dfmod], axis=1)
                        connections_df_pred = pd.concat([connections_df_pred, pred], axis=1)
                        connections_df_prob = pd.concat([connections_df_prob, predProb], axis=1)

                    all_means.append('Class')
                    all_probs.append('Class')

                    df_prob = connections_df_prob.filter(all_probs, axis=1)
                    df_pred = connections_df_pred.filter(all_means, axis=1)

                    bonds_amount = df_prob.shape[0]

                    for ind_m, row_m in dfModels.iterrows():
                        model = row_m['name']
                        field_name = 'mean_' + model + '_prob'
                        sorted_df_prob = df_prob.sort_values(by=[field_name, ], ascending=False)
                        new_ind_df = sorted_df_prob.reset_index(drop=True)
                        predicted_bonds = new_ind_df.loc[new_ind_df['Class'] == 1]
                        i_p = 1
                        for ind_pr, row_pr in predicted_bonds.iterrows():
                            ind_pred = ind_pr + 1
                            prob = row_pr['mean_' + model + '_prob'].astype('float64', copy=False)
                            std = row_pr['std_' + model + '_prob'].astype('float64', copy=False)
                            if ind_m==0:
                                peptides['Peptide'].append(peptide_name)
                                peptides['Cleavage_sites_amount'].append(bonds_amount)
                                peptides['Best_position'].append(i_p)
                                rel_best_ind = i_p * 100.0 / bonds_amount
                                round_best_int = int(rel_best_ind)
                                peptides['Relative_Best_position'].append(rel_best_ind)
                                peptides['Round_Best_position'].append(round_best_int )
                                bam = bonds_amount + 1
                                rand_ind = random.randint(1, bam)
                                peptides['Random_position'].append(rand_ind)
                                rel_rand_ind = rand_ind * 100.0 / bonds_amount
                                round_rand_int = int(rel_rand_ind)
                                peptides['Relative_Random_position'].append(rel_rand_ind)
                                peptides['Round_Random_position'].append(round_rand_int)
                                peptides['SoCs_per_peptide'].append(predicted_bonds.shape[0])
                                if i_p not in best_rates_all_protease:
                                    best_rates_all_protease[i_p] = 1
                                else:
                                    best_rates_all_protease[i_p] += 1
                                if rand_ind not in random_rates_all_protease:
                                    random_rates_all_protease[rand_ind] = 1
                                else:
                                    random_rates_all_protease[rand_ind] += 1

                                if round_best_int not in round_best_rates_all_protease:
                                    round_best_rates_all_protease[round_best_int] = 1
                                else:
                                    round_best_rates_all_protease[round_best_int] += 1

                                if round_rand_int not in round_random_rates_all_protease:
                                    round_random_rates_all_protease[round_rand_int] = 1
                                else:
                                    round_random_rates_all_protease[round_rand_int] += 1

                            rate_name = 'Predicted_position_'+model
                            peptides[rate_name].append(ind_pred)
                            relat_rate = 'Relative_Predicted_position_' + model
                            relat_rate_p = ind_pred * 100.0 / bonds_amount
                            peptides[relat_rate].append(relat_rate_p)
                            round_relat_rate = 'Round_Predicted_position_' + model
                            round_relat_rate_p = int(relat_rate_p)
                            peptides[round_relat_rate].append(round_relat_rate_p)
                            prob_mean = 'Predicted_prob_mean_' + model
                            peptides[prob_mean].append(prob)
                            prob_std = 'Predicted_prob_std_' + model
                            peptides[prob_std].append(std)
                            i_p = 1 + i_p

                    with open(filename_modelres_prob, 'a') as f:
                        df_prob.to_csv(f, encoding='utf-8')

                    with open(filename_modelres, 'a') as f:
                        df_pred.to_csv(f, encoding='utf-8')

            results_df.loc["mean"] = results_df.mean(axis=0)
            results_df.loc["std"] = results_df.std(axis=0)

            with open(filename_pred, 'a') as f:
                 results_df.to_csv(f, encoding='utf-8')

            filename_exc = path_protease_ls + '/'+ protease + '_nosoc_peptides'+str(n_size)+'.csv'
            excluded_Pept_DF.to_csv( filename_exc, encoding='utf-8')

            predicted_Results_DF = pd.DataFrame({'Peptide': peptides['Peptide'], 'Cleavage_sites_amount': peptides['Cleavage_sites_amount'],
                                                 'SoCs_per_peptide': peptides['SoCs_per_peptide'],
                                                 'Best_position': peptides['Best_position'],'Random_position': peptides['Random_position'],
                                                 'Relative_Best_position': peptides['Relative_Best_position'],'Relative_Random_position': peptides['Relative_Random_position'],
                                                 'Round_Best_position': peptides['Round_Best_position'], 'Round_Random_position': peptides['Round_Random_position']})

            predicted_rates_all_protease_models = defaultdict(list)
            round_rates_all_models = defaultdict(list)
            for ind_m, row_m in dfModels.iterrows():
                predicted_rates_all_protease = defaultdict(list)
                relative_rates_all = defaultdict(list)
                round_rates_all = defaultdict(list)
                model = row_m['name']
                rate_name = 'Predicted_position_' + model
                prob_mean = 'Predicted_prob_mean_' + model
                prob_std = 'Predicted_prob_std_' + model
                relat_rate = 'Relative_Predicted_position_' + model
                round_rate = 'Round_Predicted_position_' + model
                predicted_Results_DF[rate_name] = pd.Series(peptides[rate_name], index= predicted_Results_DF.index)
                predicted_Results_DF[prob_mean] = pd.Series(peptides[prob_mean], index=predicted_Results_DF.index)
                predicted_Results_DF[prob_std] = pd.Series(peptides[prob_std], index=predicted_Results_DF.index)
                predicted_Results_DF[relat_rate] = pd.Series(peptides[relat_rate], index=predicted_Results_DF.index)
                predicted_Results_DF[round_rate] = pd.Series(peptides[round_rate], index=predicted_Results_DF.index)
                for allp in range(1,201):
                    if allp in peptides[rate_name]:
                        num = peptides[rate_name].count(allp)
                        predicted_rates_all_protease[allp] = num
                    else:
                        predicted_rates_all_protease[allp] = 0

                for allr in range(101):
                    if allr in peptides[round_rate]:
                        num = peptides[round_rate].count(allr)
                        round_rates_all[allr] = num
                    else:
                        round_rates_all[allr] = 0

                predicted_rates_all_protease_models[model] = predicted_rates_all_protease
                round_rates_all_models[model] = round_rates_all

            filename_res = path_protease_ls + '/'+ protease + '_results'+str(n_size)+'.csv'
            predicted_Results_DF.to_csv(filename_res, encoding='utf-8')

            final_best_rates_all = defaultdict(list)
            final_random_rates_all = defaultdict(list)
            final_round_best_rates_all = defaultdict(list)
            final_round_random_rates_all = defaultdict(list)
            final_rel_best_rates_all = defaultdict(list)
            final_rel_random_rates_all = defaultdict(list)
            for all in range(1,201):
                if all in best_rates_all_protease:
                    best_rates = best_rates_all_protease[all]
                    final_best_rates_all[all] = best_rates
                else:
                    final_best_rates_all[all] = 0

                if all in random_rates_all_protease:
                    random_rates = random_rates_all_protease[all]
                    final_random_rates_all[all] = random_rates
                else:
                    final_random_rates_all[all] = 0

            for round_ind in range(101):
                if round_ind in round_best_rates_all_protease:
                    best_rates = round_best_rates_all_protease[round_ind]
                    final_round_best_rates_all[round_ind] = best_rates
                else:
                    final_round_best_rates_all[round_ind] = 0

                if round_ind in round_random_rates_all_protease:
                    random_rates = round_random_rates_all_protease[round_ind]
                    final_round_random_rates_all[round_ind] = random_rates
                else:
                    final_round_random_rates_all[round_ind] = 0


            protease_Result_DF = pd.DataFrame(
            {'Protease': protease, 'Best_rates': list(final_best_rates_all.values()),'Random_rates': list(final_random_rates_all.values()), 'Indeces': list(range(1,201))})
            round_protease_Result_DF = pd.DataFrame(
            {'Protease': protease, 'Round_Best_rates': list(final_round_best_rates_all.values()), 'Round_Random_rates': list(final_round_random_rates_all.values()), 'Indeces': list(range(0,101))})

            for ind_m, row_m in dfModels.iterrows():
                model = row_m['name']
                perc_rel_rates_all = defaultdict(list)
                rate_name = 'Predicted_rates_' + model
                round_rate_name = 'Rounded_relative_predicted_rate_' + model
                protease_Result_DF[rate_name] = pd.Series(list(predicted_rates_all_protease_models[model].values()), index=protease_Result_DF.index)
                round_protease_Result_DF[round_rate_name] = pd.Series(list(round_rates_all_models[model].values()), index=round_protease_Result_DF.index)

            proteases_Result_DF = pd.concat([proteases_Result_DF, protease_Result_DF], axis=0)
            round_proteases_Result_DF = pd.concat([round_proteases_Result_DF, round_protease_Result_DF], axis=0)

        filename_res_pred_ext = dirRes +'/results_prediction_ext'+str(n_size)+'.csv'
        with open(filename_res_pred_ext, 'a') as f:
            proteases_Result_DF.to_csv(filename_res_pred_ext, encoding='utf-8')

        filename_round_pred_ext = dirRes + '/round_results_prediction_ext'+str(n_size)+'.csv'
        with open(filename_round_pred_ext, 'a') as f:
            round_proteases_Result_DF.to_csv(filename_round_pred_ext, encoding='utf-8')

    if stage == 'combine':
        dfProteases = pd.read_csv(protease_csv)
        dfModels = pd.read_csv(models_file)
        list_Proteases = list(dfProteases['name'].values)
        list_Models = list(dfModels['name'].values)

        filename_round_pred_ext = dirRes + '/round_results_prediction_ext'+str(n_size)+'.csv'
        round_Result_DF = pd.read_csv(filename_round_pred_ext)

        round_proteases_Result_DF=round_Result_DF[round_Result_DF['Protease'].isin(list_Proteases)]

        sum_round_proteases_Result_DF = pd.DataFrame()
        columnsdf  = []
        for ind_m, row_m in dfModels.iterrows():
            model = row_m['name']
            round_rate_name = 'Rounded_relative_predicted_rate_' + model
            columnsdf.append(round_rate_name)
        columnsdf.append('Round_Best_rates')
        columnsdf.append('Round_Random_rates')

        sum_round_proteases_Result_DF = pd.DataFrame(columns = columnsdf)
        for indr in range(0, 101):
            round_rates = round_proteases_Result_DF.loc[round_proteases_Result_DF['Indeces'] == indr]
            valuesdf = []
            for ind_m, row_m in dfModels.iterrows():
                model = row_m['name']
                round_rate_name = 'Rounded_relative_predicted_rate_' + model
                all_positions = list(round_rates[round_rate_name].values)
                positions = list(round_rates[round_rate_name].values)
                toSum = sum(positions)
                valuesdf.append(toSum)

            bpositions = list(round_rates['Round_Best_rates'].values)
            btoSum = sum(bpositions)
            valuesdf.append(btoSum)

            rpositions = list(round_rates['Round_Random_rates'].values)
            rtoSum = sum(rpositions)
            valuesdf.append(rtoSum)

            sum_round_proteases_Result_DF.loc[indr] = valuesdf
        sum_round_proteases_Result_DF["sum"] = sum_round_proteases_Result_DF.sum(axis=0)
        df_new = sum_round_proteases_Result_DF.loc[0:100, :].div(sum_round_proteases_Result_DF["sum"], axis=1)
        df_new = sum_round_proteases_Result_DF.div(sum_round_proteases_Result_DF.sum(axis=0), axis=1)

        filename_sum_pred_ext = path_protease_ls + '/summed_results_prediction'+str(n_size)+'.csv'
        with open(filename_sum_pred_ext, 'a') as f:
            sum_round_proteases_Result_DF.to_csv(filename_sum_pred_ext, encoding='utf-8')

        filename_div_pred_ext = path_protease_ls +'/div_results_prediction'+str(n_size)+'.csv'
        with open(filename_div_pred_ext, 'a') as f:
            df_new.to_csv(filename_div_pred_ext, encoding='utf-8')

        df_new2 = pd.DataFrame()
        for ind_m, row_m in dfModels.iterrows():
            model = row_m['name']
            round_rate_name = 'Rounded_relative_predicted_rate_' + model
            cs_round_rate_name = 'CS_Rounded_relative_predicted_rate_' + model
            df_new2[cs_round_rate_name] = df_new[round_rate_name].cumsum()

        df_new2['CS_Round_Best_rates'] = df_new['Round_Best_rates'].cumsum()
        df_new2['CS_Round_Random_rates'] = df_new['Round_Random_rates'].cumsum()

        filename_div2_pred_ext = path_protease_ls +'/results_prediction'+str(n_size)+'.csv'
        with open(filename_div2_pred_ext, 'a') as f:
            df_new2.to_csv(filename_div2_pred_ext, encoding='utf-8')

    if stage == 'plot':
        dfProteases = pd.read_csv(protease_csv)
        dfModels = pd.read_csv(models_file)
        list_Proteases = list(dfProteases['name'].values)
        list_Models = list(dfModels['name'].values)

        filename_div2_pred_ext = path_protease_ls + '/results_prediction'+str(n_size)+'.csv'
        df_new2 = pd.read_csv(filename_div2_pred_ext, encoding='utf-8')

        plt.figure();
        title = 'External prediction results for '+str(n_size)+' around SoC'
        df_new2.plot(figsize=(30, 20),linewidth=5)
        plt.xlabel('%', size=30)
        plt.ylabel('%', size=30)
        plt.title(title, size=30)
        plt.legend(prop={'size': 30})
        plot_filename = dirRes + '/results_prediction'+str(n_size)+'.jpg'
        plt.savefig(plot_filename)
        plt.close()
