# Supplementary material for: Software-aided workflow for predicting protease-specific cleavage sites using physicochemical properties of the natural and unnatural amino acids in peptide-based drug discovery
Source: PLoS One. 2019 Jan 8;14(1):e0199270. doi: 10.1371/journal.pone.0199270 (PMC6324806; doi:10.1371/journal.pone.0199270)
Supplement: S3 File — (ZIP) [file pone.0199270.s016.zip › ReadMe.txt]

 
Program should be called through command line with following parameters:


 # -wd C:/Users/Tatiana/Desktop/new_models/ -rd C:/Users/Tatiana/Desktop/test_models/ -pf proteases.csv -df scaled_descriptorsVS.csv -mf models.csv -n 4 -c 4 -s 1

'-wd Working_directory where input files are stored'
'-rd Results_directory where output files are stored'
'-pf File with protease names'
'-df File with descriptors'
'-mf File with models names'
'-n Amount of residues to be considered in n-terminal direction from cleavage site (p1, p2 etc), where cleavage site is between P1 and P`1'
'-c Amount of residues to be considered in ?-terminal direction from cleavage site (p`1, p`2 etc), where cleavage site is between P1 and P`1'
'-s Stage of code. 1 - Predict using models. 2 - Combine prediciton resutls for several proteases. 3- Plot prediciton results'


Working directory with initial necessary files is provided and called Initial_Datasets.
Examples of proteases.csv and models.csv are provided in Initial_Datasets folder.
List of available monomer described with VS descriptor is provided in Initial_Directory and called scaled_descriptorsVS.csv.
